# Supplementary material for: Proteomic Analysis of UV-B-Induced Virulence-Mutant Strains of Puccinia striiformis f. sp. tritici Based on iTRAQ Technology
Source: Front Microbiol. 2020 Oct 2;11:542961. doi: 10.3389/fmicb.2020.542961 (PMC7562792; doi:10.3389/fmicb.2020.542961)
Supplement: Supplementary file 1 [file Table_1.XLS]

## Sheet: Sheet1
Supplementary Table 1. iTRAQ tag types and concentration of samples
Sample	Pst strain	iTRAQ tag	Concentration(μg/μL)
Sample 1	CYR32	113	0.82
Sample 2	CYR32	114	0.87
Sample 3	CYR32-5	115	0.96
Sample 4	CYR32-5	116	0.96
Sample 5	CYR32-5	117	1.33
Sample 6	CYR32-61	118	1.11
Sample 7	CYR32-61	119	0.87
Sample 8	CYR32-61	121	0.89
