# Supplementary material for: Proteomic Analysis of UV-B-Induced Virulence-Mutant Strains of Puccinia striiformis f. sp. tritici Based on iTRAQ Technology
Source: Front Microbiol. 2020 Oct 2;11:542961. doi: 10.3389/fmicb.2020.542961 (PMC7562792; doi:10.3389/fmicb.2020.542961)
Supplement: Supplementary file 2 [file Table_2.XLS]

## Sheet: Sheet1
Supplementary Table 2. Identified proteins from strains CYR32, CYR32-5, and CYR32-61 after urediospore germination
Accession	Description	Score	Coverage	# Proteins	# Unique Peptides	# Peptides	# PSMs	# AAs	MW [kDa]	calc. pI	115/113	X115.113.Count	X115.113.Variability....	115/114	X115.114.Count	X115.114.Variability....	116/113	X116.113.Count	X116.113.Variability....	116/114	X116.114.Count	X116.114.Variability....	117/113	X117.113.Count	X117.113.Variability....	117/114	X117.114.Count	X117.114.Variability....	118/113	X118.113.Count	X118.113.Variability....	118/114	X118.114.Count	X118.114.Variability....	118/115	X118.115.Count	X118.115.Variability....	118/116	X118.116.Count	X118.116.Variability....	118/117	X118.117.Count	X118.117.Variability....	119/113	X119.113.Count	X119.113.Variability....	119/114	X119.114.Count	X119.114.Variability....
Q70KF8	Succinate dehydrogenase [ubiquinone] iron-sulfur subunit, mitochondrial OS=Uromyces fabae GN=SDH2 PE=3 SV=1 - [SDHB_UROFA]	339.5	0.3286	27	8	8	53	283	32.1	8.51	1.016	29	13.2	1.096	29	12.1	1.009	29	5.8	1.085	29	11.6	1.046	29	14.5	1.118	29	14	0.961	29	6.9	1.041	29	9.5	0.922	29	13.3	0.937	29	10.5	0.924	29	8.4	0.889	29	15.5	0.943	29	16.4
Q92243	Glyceraldehyde-3-phosphate dehydrogenase OS=Lyophyllum shimeji GN=GPD PE=3 SV=1 - [G3P_LYOSH]	61.69	0.0564	1	1	1	19	337	36.7	8.09	1.15	12	11	1.051	12	17.4	1.19	12	9	1.034	12	15.4	1.063	12	9.8	0.903	12	6.7	1.144	12	10.8	0.961	12	13.7	1.006	12	9.7	0.975	12	15.4	1.028	12	12	1.085	12	8.4	0.957	12	10.6
P51997	60S ribosomal protein L25 OS=Puccinia graminis PE=2 SV=2 - [RL25_PUCGR]	106.04	0.1519	1	1	3	10	158	17.7	11	1.15	1		1.178	1		1.64	1		1.678	1		1.271	1		1.306	1		0.68	1		0.696	1		0.591	1		0.415	1		0.534	1		0.589	1		0.604	1
E3KLJ3	Calmodulin OS=Puccinia graminis f. sp. tritici (strain CRL 75-36-700-3 / race SCCL) GN=PGTG_11337 PE=4 SV=1 - [E3KLJ3_PUCGT]	408.2	0.5436	45	7	9	104	149	16.7	4.28	0.707	75	34.9	0.728	75	28.2	0.924	76	13.8	0.93	76	19.2	0.922	76	14.3	0.94	76	16.4	0.996	76	12.6	1.039	76	12.9	1.402	75	32.3	1.117	76	14.5	1.067	76	10.2	1.161	76	21.7	1.173	76	22.7
Q4R0J7	D-arabinitol dehydrogenase 1 OS=Uromyces fabae GN=ARD1 PE=1 SV=1 - [ARD1_UROFA]	137.84	0.1117	2	1	3	15	349	38.3	6.38	0.694	4	12	0.77	4	28	0.795	4	9	0.878	4	10.5	0.875	4	6.9	0.911	4	5.4	0.957	4	3.4	1.07	4	4.3	1.346	4	19.8	1.219	4	7.2	1.136	4	10.8	0.986	4	14.9	1.102	4	9.1
E3KXT5	50S ribosomal protein L22 OS=Puccinia graminis f. sp. tritici (strain CRL 75-36-700-3 / race SCCL) GN=PGTG_14988 PE=3 SV=2 - [E3KXT5_PUCGT]	194.17	0.2	4	2	4	74	190	21.1	10.26	0.916	33	23.7	0.937	33	14.3	1.256	33	12.7	1.315	33	11.2	1.003	33	12.7	1.091	33	12.7	0.761	33	19.1	0.758	33	10.5	0.826	33	11.2	0.575	33	18.6	0.705	33	20.8	0.648	33	45.3	0.678	33	28.7
F4RJ34	Putative uncharacterized protein OS=Melampsora larici-populina (strain 98AG31 / pathotype 3-4-7) GN=MELLADRAFT_35363 PE=3 SV=1 - [F4RJ34_MELLP]	119.8	0.224	1	1	3	44	192	21.4	10.17	1.023	7	10.1	0.883	7	16.7	1.164	7	11.2	1.088	7	20	1.032	7	4.5	0.997	7	8.9	0.88	7	8.1	0.804	7	12.5	0.854	7	15.5	0.762	7	7.9	0.867	7	14.9	0.983	7	12.5	0.855	7	20
E3JZG1	Electron transfer flavoprotein beta subunit OS=Puccinia graminis f. sp. tritici (strain CRL 75-36-700-3 / race SCCL) GN=PGTG_03392 PE=4 SV=1 - [E3JZG1_PUCGT]	285.36	0.262	38	6	6	46	271	29.8	8.18	0.949	37	25.7	0.942	37	20.5	0.971	37	15.2	0.927	37	7.2	0.979	37	17.4	0.926	37	13.9	1.015	37	12.1	0.985	37	16.6	1.048	37	18.8	1.027	37	11.4	1.043	37	9.6	1.076	37	13.6	1.049	37	9.7
J3PPV2	Uncharacterized protein OS=Puccinia triticina (isolate 1-1 / race 1 (BBBD)) GN=PTTG_01168 PE=4 SV=1 - [J3PPV2_PUCT1]	208.53	0.2781	32	6	6	30	187	21.2	10.35	0.797	22	42.4	0.847	22	28.2	1.138	22	15.5	1.136	22	15.1	1.133	22	11	1.159	22	11.9	0.776	22	21.5	0.785	22	13.7	0.933	22	28.3	0.669	22	24.6	0.671	22	12.4	0.774	22	23.9	0.808	22	14.1
J3PNW3	Serine hydroxymethyltransferase OS=Puccinia triticina (isolate 1-1 / race 1 (BBBD)) GN=PTTG_00829 PE=3 SV=1 - [J3PNW3_PUCT1]	338.46	0.1766	34	5	7	28	521	56.9	8.48	1.108	18	18.1	1.113	18	19.5	1.029	18	11.4	1.047	18	10.7	0.992	18	12.4	0.985	18	17.1	1.06	18	8.6	1.077	18	13.5	1.004	18	18.9	1.041	18	10.2	1.037	18	10.7	1.026	18	12	1.063	18	12.7
W4JZH4	Alpha subunit of putative F0F1-type ATP synthase (Fragment) OS=Heterobasidion irregulare TC 32-1 GN=HETIRDRAFT_35948 PE=4 SV=1 - [W4JZH4_9HOMO]	422.55	0.1547	5	1	7	176	543	58.8	8.76	0.798	2	35.6	0.834	2	20.4	1.071	2	15.1	1.118	2	0.6	0.918	2	18	0.962	2	3.4	0.898	2	20	0.937	2	5.4	1.124	2	14.9	0.839	2	4.8	0.976	2	2	0.953	2	10.5	0.996	2	4
A8Q669	ATP synthase subunit alpha OS=Malassezia globosa (strain ATCC MYA-4612 / CBS 7966) GN=MGL_2865 PE=3 SV=1 - [A8Q669_MALGO]	281.16	0.1015	1	1	5	101	532	57.6	8.48	0.884	1		0.833	1		0.961	1		0.905	1		1.165	1		1.101	1		1.109	1		1.044	1		1.254	1		1.155	1		0.95	1		0.927	1		0.874	1
E3KZB7	ATP synthase subunit alpha OS=Puccinia graminis f. sp. tritici (strain CRL 75-36-700-3 / race SCCL) GN=PGTG_15605 PE=3 SV=2 - [E3KZB7_PUCGT]	1325.46	0.4291	38	6	23	623	550	59.6	9.09	0.915	32	30.9	0.881	32	39.9	0.994	32	18	1.009	32	22.3	1.005	32	17	1.009	32	19.2	1.022	32	12.7	1.023	32	12.3	1.166	32	37.1	1.056	32	14.1	1.004	32	19.5	0.863	32	19.8	0.852	32	22.4
F4R5L4	ATP synthase subunit alpha OS=Melampsora larici-populina (strain 98AG31 / pathotype 3-4-7) GN=MELLADRAFT_41776 PE=3 SV=1 - [F4R5L4_MELLP]	1202.26	0.3818	37	2	19	598	550	59.5	9.1	1.171	17	34.6	1.091	17	9.2	1.068	17	29.7	1.004	17	14.6	1.264	17	34.9	1.206	17	13.6	1.184	17	13.5	1.01	17	12.9	0.884	17	29	0.937	17	20.8	0.911	17	27.2	1.059	17	30.7	1.037	17	7.4
E3KMT2	Putative uncharacterized protein OS=Puccinia graminis f. sp. tritici (strain CRL 75-36-700-3 / race SCCL) GN=PGTG_11110 PE=4 SV=1 - [E3KMT2_PUCGT]	742.04	0.5686	7	15	15	194	299	31.7	9.35	1.233	166	23.9	1.22	166	23.6	1.229	166	23.9	1.202	166	17.6	1.223	166	18.2	1.17	166	17.6	1.098	166	13.9	1.047	166	16	0.878	166	22.1	0.886	166	18.8	0.9	166	14.8	1.12	166	20.4	1.107	166	18
E3JTK8	Putative uncharacterized protein OS=Puccinia graminis f. sp. tritici (strain CRL 75-36-700-3 / race SCCL) GN=PGTG_01926 PE=3 SV=2 - [E3JTK8_PUCGT]	67.83	0.0286	16	1	2	10	664	72.3	10.35
J3Q8F6	Uncharacterized protein OS=Puccinia triticina (isolate 1-1 / race 1 (BBBD)) GN=PTTG_07672 PE=4 SV=1 - [J3Q8F6_PUCT1]	232.76	0.2175	30	6	6	32	377	41	9.1	1.075	30	23.9	1.067	30	20.5	0.991	30	19.1	0.977	30	12.5	1.082	30	18.7	1.066	30	13	1.057	30	16	1.076	30	11.8	0.963	30	15.4	1.093	30	15.3	0.995	30	13.7	0.991	30	17.8	1.021	30	14.3
E3L519	Ubiquinol-cytochrome c reductase iron-sulfur subunit OS=Puccinia graminis f. sp. tritici (strain CRL 75-36-700-3 / race SCCL) GN=PGTG_17500 PE=4 SV=2 - [E3L519_PUCGT]	296.08	0.2469	3	6	6	58	401	43.5	9.47	1.093	58	41	1.181	58	45.3	1.152	58	21.6	1.169	58	27.7	1.221	58	19.7	1.221	58	24.2	1.053	58	19.9	1.016	58	25.1	0.909	58	34.4	0.972	58	14.5	0.876	58	19.3	1.049	58	19.3	1.074	58	27
E3KGR6	60S ribosomal protein L23 OS=Puccinia graminis f. sp. tritici (strain CRL 75-36-700-3 / race SCCL) GN=PGTG_08677 PE=3 SV=1 - [E3KGR6_PUCGT]	300.54	0.438	3	6	6	37	137	14.7	10.29	0.844	31	13.8	0.888	31	23.6	0.979	31	15.7	0.965	31	12.4	0.968	31	13.8	1.017	31	18.1	0.884	31	20.9	0.874	31	16.3	0.955	31	19.9	0.894	31	15.3	0.881	31	14.8	0.846	31	32.5	0.88	31	25.3
E3KI76	Putative uncharacterized protein OS=Puccinia graminis f. sp. tritici (strain CRL 75-36-700-3 / race SCCL) GN=PGTG_09714 PE=4 SV=2 - [E3KI76_PUCGT]	65.39	0.0275	1	2	3	3	1091	120.6	8.5	0.956	2	12	0.888	2	6.6	1.014	2	27.8	0.94	2	8.7	0.952	2	22.7	0.886	2	3.8	0.931	2	10.3	0.863	2	8.3	0.973	2	1.7	0.919	2	17.1	0.976	2	12.2	0.896	2	3.6	0.832	2	15.1
J3PTD5	Uncharacterized protein OS=Puccinia triticina (isolate 1-1 / race 1 (BBBD)) GN=PTTG_02401 PE=4 SV=1 - [J3PTD5_PUCT1]	172.77	0.0946	2	3	3	12	349	37.7	6.64	0.942	10	9.1	0.998	10	6.7	1.002	10	9.2	1.103	10	8.4	1.048	10	11.1	1.14	10	7.1	0.983	10	13.2	1.043	10	9.2	1.028	10	19.4	1.01	10	9.4	0.94	10	7.7	0.926	10	8.1	1.044	10	7.5
F4S013	Clathrin heavy chain OS=Melampsora larici-populina (strain 98AG31 / pathotype 3-4-7) GN=MELLADRAFT_44960 PE=3 SV=1 - [F4S013_MELLP]	257.93	0.0449	1	1	7	26	1694	191.3	5.73	0.844	1		0.991	1		0.847	1		0.994	1		0.755	1		0.889	1		0.742	1		0.87	1		0.879	1		0.876	1		0.981	1		0.761	1		0.895	1
E3K1H3	Clathrin heavy chain OS=Puccinia graminis f. sp. tritici (strain CRL 75-36-700-3 / race SCCL) GN=PGTG_04104 PE=3 SV=2 - [E3K1H3_PUCGT]	1422.79	0.2553	15	9	33	122	1704	192.2	5.72	0.912	27	11.3	0.977	27	17	0.95	27	8.2	0.955	27	7.4	1	27	11.8	1.044	27	12.3	0.967	27	11.8	1.066	27	16.1	1.046	27	10.7	1.046	27	11.4	0.967	27	10.3	0.891	27	11.6	0.918	27	6.6
J3PQJ9	Clathrin heavy chain OS=Puccinia triticina (isolate 1-1 / race 1 (BBBD)) GN=PTTG_01415 PE=3 SV=1 - [J3PQJ9_PUCT1]	1155.7	0.2145	15	2	26	112	1576	178.3	5.86	1.033	17	50.5	0.995	17	35.9	1.007	17	30.7	0.972	17	28	1.035	17	23.2	0.982	17	23.3	1.004	17	25	0.934	17	28.3	0.949	17	29.2	1.007	17	18.7	0.985	17	12.8	1.074	17	38	1.112	17	28.1
D8PJT7	Putative uncharacterized protein OS=Schizophyllum commune (strain H4-8 / FGSC 9210) GN=SCHCODRAFT_230806 PE=4 SV=1 - [D8PJT7_SCHCM]	39.95	0.0055	1	1	1	5	1271	144.9	10.05	0.883	5	18.6	0.941	5	7.6	0.853	5	12.2	0.973	5	14.2	0.913	5	6.2	1.102	5	5.8	1.099	5	1.2	1.164	5	7.6	1.029	5	7.4	1.184	5	18.4	1.072	5	13.3	0.933	5	9.6	1.01	5	12
E3KWG5	Large subunit ribosomal protein L13Ae OS=Puccinia graminis f. sp. tritici (strain CRL 75-36-700-3 / race SCCL) GN=PGTG_14845 PE=3 SV=1 - [E3KWG5_PUCGT]	242.55	0.2723	6	4	6	62	202	22.8	10.9	0.846	38	20	0.865	38	20.9	1.048	38	10.8	1.109	38	15.1	0.972	38	13.6	1.006	38	12.9	0.906	38	11.7	0.938	38	7.6	1.087	38	20.5	0.873	38	20.4	0.955	38	15.7	0.927	38	20.9	0.925	38	15.8
E3KHB2	Putative uncharacterized protein OS=Puccinia graminis f. sp. tritici (strain CRL 75-36-700-3 / race SCCL) GN=PGTG_09400 PE=4 SV=1 - [E3KHB2_PUCGT]	169.92	0.0793	3	4	4	10	580	63.8	6.19	1.181	10	4.5	1.1	10	7	1.186	10	8	1.099	10	8.2	1.035	10	10.7	0.968	10	11.1	1.01	10	8.3	0.911	10	9.9	0.842	10	8.9	0.825	10	10.1	0.942	10	14.1	1.03	10	10.3	0.965	10	12.5
E3K2E4	ATP citrate (Pro-S)-lyase OS=Puccinia graminis f. sp. tritici (strain CRL 75-36-700-3 / race SCCL) GN=PGTG_04469 PE=4 SV=1 - [E3K2E4_PUCGT]	1859.53	0.3729	21	12	41	385	1145	123.9	7.58	1.014	104	16.2	1.021	104	15.4	1.014	104	12.8	1	104	13.9	1.043	104	18	1.033	104	13.2	1.027	104	11.9	1	104	12.9	1.003	104	19.3	1.015	104	12.3	0.975	104	10.2	0.95	104	17.1	0.95	104	17
E3KJW3	Putative uncharacterized protein OS=Puccinia graminis f. sp. tritici (strain CRL 75-36-700-3 / race SCCL) GN=PGTG_10747 PE=4 SV=1 - [E3KJW3_PUCGT]	32.45	0.0413	3	1	1	9	218	24.1	5.59	1.024	9	7.3	1.033	9	5.4	0.939	9	9.3	0.946	9	8.5	1.012	9	7	1.003	9	10.3	0.985	9	9	0.982	9	12.6	0.995	9	10	1.041	9	12.4	0.984	9	9.8	0.902	9	13.8	0.899	9	5.6
M5G8Y3	NAD-malate dehydrogenase OS=Dacryopinax sp. (strain DJM 731) GN=DACRYDRAFT_23199 PE=3 SV=1 - [M5G8Y3_DACSP]	199.25	0.0595	22	1	3	43	336	34.9	6.96	1.062	1		0.368	1		1.046	1		0.362	1		0.479	1		0.166	1		0.492	1		0.17	1		0.463	1		0.471	1		1.026	1		0.721	1		0.25	1
J3PRR7	Malate dehydrogenase OS=Puccinia triticina (isolate 1-1 / race 1 (BBBD)) GN=PTTG_01833 PE=3 SV=1 - [J3PRR7_PUCT1]	859.68	0.4699	7	14	15	252	332	34.9	7.55	1.043	164	22	1.07	164	20	1.033	164	17.6	1.056	164	17.8	1.079	164	16.5	1.103	164	16	1.032	164	13	1.059	164	13.7	0.973	164	19.5	1.002	164	15.3	0.963	164	12.5	1.049	164	17.7	1.073	164	15.5
J3PMM3	Uncharacterized protein OS=Puccinia triticina (isolate 1-1 / race 1 (BBBD)) GN=PTTG_00389 PE=4 SV=1 - [J3PMM3_PUCT1]	581.9	0.4857	40	9	12	106	315	34.7	6.79	1.023	80	22.4	0.992	80	22.3	1.038	80	16.7	1.021	80	16.1	1.079	80	12.5	1.048	80	15.9	1.073	80	12.7	1.033	80	13.1	1.042	80	22.3	1.013	80	17.2	0.987	80	12.7	1.02	80	17.9	0.99	80	16.7
E3K3Q5	Nucleoside diphosphate kinase OS=Puccinia graminis f. sp. tritici (strain CRL 75-36-700-3 / race SCCL) GN=PGTG_04663 PE=3 SV=2 - [E3K3Q5_PUCGT]	295.83	0.3974	4	6	6	124	151	16.5	8	1.06	93	24.9	1.057	93	25.9	1.037	94	19.5	1.039	94	19.3	1.01	94	14.4	1.004	94	18.9	1.048	94	19.7	1.049	94	13.5	0.987	93	26.5	1.016	94	14.5	1.042	94	13.4	1.256	94	18.2	1.284	94	17.8
U5H9T3	Uncharacterized protein OS=Microbotryum violaceum (strain p1A1 Lamole) GN=MVLG_03971 PE=4 SV=1 - [U5H9T3_USTV1]	333.33	0.0398	11	3	7	29	2264	248	6.32	1.023	15	22	0.894	15	23.9	0.989	15	10	0.959	15	8.1	1.074	15	16.7	0.965	15	9	1.06	15	13.5	0.942	15	11.6	1.053	15	29.6	1.039	15	16	0.978	15	9	1.087	15	21.4	1.013	15	12.3
F4RPF1	Putative uncharacterized protein OS=Melampsora larici-populina (strain 98AG31 / pathotype 3-4-7) GN=MELLADRAFT_48710 PE=4 SV=1 - [F4RPF1_MELLP]	572.35	0.0679	17	1	13	48	2268	250.7	6.23	0.743	1		0.932	1		0.717	1		0.899	1		0.775	1		0.975	1		0.739	1		0.926	1		0.994	1		1.031	1		0.952	1		0.669	1		0.839	1
E3JT84	Putative uncharacterized protein OS=Puccinia graminis f. sp. tritici (strain CRL 75-36-700-3 / race SCCL) GN=PGTG_01956 PE=4 SV=1 - [E3JT84_PUCGT]	112.45	0.1294	3	4	4	8	479	54.9	7.52	0.975	7	7.4	1.097	7	17.5	1.028	7	8.2	1.096	7	15.5	1.034	7	16.5	1.111	7	17.2	1.022	7	2.5	1.084	7	13.3	1.013	7	12.9	1	7	5	0.935	7	10.4	0.918	7	10.3	1.007	7	19
E3KEB2	60S ribosomal protein L8 OS=Puccinia graminis f. sp. tritici (strain CRL 75-36-700-3 / race SCCL) GN=PGTG_08841 PE=4 SV=1 - [E3KEB2_PUCGT]	291.31	0.3439	13	6	6	70	253	27.4	10.78	1.052	52	29	1.06	52	22.8	1.207	52	16.8	1.199	52	17.3	1.048	52	16.3	1.066	52	14.7	0.912	52	11	0.884	52	13.4	0.814	52	20.5	0.732	52	21.3	0.847	52	15.6	0.923	52	20	0.942	52	19.3
E3JWP2	Putative uncharacterized protein OS=Puccinia graminis f. sp. tritici (strain CRL 75-36-700-3 / race SCCL) GN=PGTG_02908 PE=4 SV=2 - [E3JWP2_PUCGT]	31.49	0.0067	2	1	1	1	1187	130.4	8.82	0.7	1		0.686	1		0.936	1		0.916	1		0.882	1		0.867	1		0.96	1		0.94	1		1.371	1		1.026	1		1.087	1		0.969	1		0.95	1
E3KFD6	Putative uncharacterized protein OS=Puccinia graminis f. sp. tritici (strain CRL 75-36-700-3 / race SCCL) GN=PGTG_09931 PE=4 SV=2 - [E3KFD6_PUCGT]	141.44	0.0247	1	1	4	9	1622	178.6	6.93
J3Q186	Uncharacterized protein OS=Puccinia triticina (isolate 1-1 / race 1 (BBBD)) GN=PTTG_05152 PE=4 SV=1 - [J3Q186_PUCT1]	180.41	0.1329	4	4	4	18	346	38.1	7.99	0.947	9	30.6	1.021	9	45.3	0.923	10	20.9	0.966	10	17.1	0.971	10	8.7	1.063	10	19.8	0.963	10	22.2	1.032	10	13.4	1.157	9	50.1	1.084	10	14.3	1.013	10	14.3	0.896	10	33.2	0.995	10	10.2
J3PPD3	Uncharacterized protein OS=Puccinia triticina (isolate 1-1 / race 1 (BBBD)) GN=PTTG_00999 PE=3 SV=1 - [J3PPD3_PUCT1]	265.63	0.3316	41	6	6	42	187	20.8	7.99	0.845	12	24.6	0.928	12	18.6	0.953	12	21.7	0.961	12	9.7	0.819	12	11.6	0.827	12	10.9	0.986	12	20.4	0.931	12	14.1	1.029	12	15	0.973	12	7.9	1.064	12	10.4	0.98	12	13.4	0.989	12	9.5
E3KR30	Vacuolar protein 8 OS=Puccinia graminis f. sp. tritici (strain CRL 75-36-700-3 / race SCCL) GN=PGTG_13137 PE=4 SV=1 - [E3KR30_PUCGT]	1075.81	0.3958	38	21	21	112	576	61.6	5	0.994	84	21.2	0.962	84	17	0.975	84	14.7	0.95	84	16.2	0.983	84	12	0.972	84	14.1	1.012	84	11.7	1.007	84	12.4	0.975	84	25.3	1.024	84	17.1	1.02	84	10	0.981	84	16.8	0.982	84	16.4
J3Q331	Uncharacterized protein OS=Puccinia triticina (isolate 1-1 / race 1 (BBBD)) GN=PTTG_05797 PE=4 SV=1 - [J3Q331_PUCT1]	168.14	0.1703	3	4	4	31	276	29	6.13	0.943	29	30.2	0.896	29	39.9	1.032	29	17.5	1.085	29	24.4	0.961	29	16.3	0.968	29	23.1	1.025	29	11.8	1.061	29	20.2	1.088	29	41	0.964	29	11.7	1.042	29	10.6	0.966	29	21.6	0.996	29	16.4
J3PVZ2	Uncharacterized protein OS=Puccinia triticina (isolate 1-1 / race 1 (BBBD)) GN=PTTG_03308 PE=4 SV=1 - [J3PVZ2_PUCT1]	174.48	0.1532	3	5	5	20	470	54	8.79	0.956	18	18	0.991	18	25.8	0.913	18	16.6	0.972	18	14.1	0.915	18	11.4	0.95	18	12.9	1.023	18	11	1.029	18	7.7	1.075	18	24.1	1.08	18	12.8	1.106	18	7.7	0.974	18	10.8	1.018	18	17.9
E3KLM7	Acetyl-CoA acyltransferase OS=Puccinia graminis f. sp. tritici (strain CRL 75-36-700-3 / race SCCL) GN=PGTG_11395 PE=3 SV=1 - [E3KLM7_PUCGT]	721.62	0.3933	23	3	13	279	417	43.4	8.13	1.038	24	16.1	1.008	24	13.1	1.043	24	9.3	1.018	24	15.7	1.02	24	12.2	1.051	24	20	0.994	24	14.4	0.971	24	9.3	0.984	24	11.5	0.942	24	16.4	0.954	24	15.5	0.961	24	8.6	1	24	14.1
J3PRA1	Uncharacterized protein OS=Puccinia triticina (isolate 1-1 / race 1 (BBBD)) GN=PTTG_01667 PE=3 SV=1 - [J3PRA1_PUCT1]	658.01	0.3667	24	1	11	274	390	40.5	7.93	1.016	19	15.4	0.979	19	24.9	1.067	19	10.3	1.021	19	13.3	1.041	19	20.5	1.032	19	16.4	1	19	19.2	0.932	19	18.9	0.986	19	15.8	0.92	19	14.5	0.962	19	12.8	1.066	19	17.8	1.05	19	11.9
E3KEF1	Putative uncharacterized protein OS=Puccinia graminis f. sp. tritici (strain CRL 75-36-700-3 / race SCCL) GN=PGTG_08880 PE=4 SV=1 - [E3KEF1_PUCGT]	352.09	0.183	4	5	8	42	399	43	8.02	0.961	22	14.4	0.953	22	18.5	0.95	22	17.9	0.929	22	22.7	1.056	22	14	0.993	22	12.7	1.014	22	10	0.991	22	13	1.064	22	19.4	1.065	22	18.2	0.993	22	11.4	0.905	22	12.1	0.893	22	16.5
J3QD72	Uncharacterized protein OS=Puccinia triticina (isolate 1-1 / race 1 (BBBD)) GN=PTTG_09338 PE=4 SV=1 - [J3QD72_PUCT1]	149.43	0.0811	4	1	4	16	370	39.5	8.22	0.745	2	21.3	0.952	2	0.5	0.688	2	47.2	0.877	2	23.6	0.448	2	48.3	0.574	2	24.6	0.488	2	29.5	0.622	2	7.3	0.654	2	7.8	0.709	2	16.1	1.087	2	17.1	0.549	2	26.8	0.702	2	4.8
F4RMJ8	Putative uncharacterized protein OS=Melampsora larici-populina (strain 98AG31 / pathotype 3-4-7) GN=MELLADRAFT_116549 PE=4 SV=1 - [F4RMJ8_MELLP]	153.79	0.1141	4	1	4	15	403	43.6	8.21	1.088	1		1.041	1		1.099	1		1.05	1		1.057	1		1.013	1		0.985	1		0.941	1		0.905	1		0.897	1		0.931	1		0.844	1		0.808	1
E3JSQ1	Transaldolase OS=Puccinia graminis f. sp. tritici (strain CRL 75-36-700-3 / race SCCL) GN=PGTG_01669 PE=3 SV=2 - [E3JSQ1_PUCGT]	573.17	0.3919	31	3	10	131	273	30.2	6.32	0.703	14	45.7	0.775	14	57.2	0.766	14	21.3	0.844	14	17.4	0.835	14	17.5	0.97	14	21.7	0.915	14	6.6	1.007	14	15.3	1.269	14	39.1	1.167	14	18.6	1.006	14	12.6	0.783	14	13.4	0.877	14	14.1
J3PTL4	Uncharacterized protein OS=Puccinia triticina (isolate 1-1 / race 1 (BBBD)) GN=PTTG_02480 PE=3 SV=1 - [J3PTL4_PUCT1]	483.81	0.2164	31	3	10	120	305	33.8	7.55	0.956	37	9.5	1.023	37	11.3	0.943	37	10	1.03	37	12.9	1.075	37	10.9	1.102	37	14.5	1.004	37	12.5	1.067	37	12.4	1.037	37	18.2	1.059	37	13.3	0.957	37	9.4	0.924	37	12.8	0.997	37	14.4
E6ZNT3	Transaldolase OS=Sporisorium reilianum (strain SRZ2) GN=sr15017 PE=3 SV=1 - [E6ZNT3_SPORE]	90.18	0.0498	13	1	2	14	321	35.4	6.2	0.981	7	14	0.978	7	17.2	0.971	7	8.1	0.947	7	17.9	0.989	7	7.7	1.049	7	18.3	1.049	7	11.9	1.076	7	6.7	1.101	7	3.8	1.164	7	13.2	1.029	7	14	1	7	9.5	1.027	7	9.4
E3KXP0	Eukaryotic translation initiation factor 3 subunit M OS=Puccinia graminis f. sp. tritici (strain CRL 75-36-700-3 / race SCCL) GN=PGTG_14943 PE=3 SV=1 - [E3KXP0_PUCGT]	126.52	0.0559	1	2	4	14	501	54.9	5.07	1.067	5	11.7	1.104	5	10.3	1.115	5	10	1.149	5	11.3	1.133	5	5.5	1.182	5	3.4	1.009	5	6.7	1.097	5	8.9	0.934	5	3.6	1.014	5	18.3	0.964	5	7.7	0.894	5	9.2	0.949	5	4.9
J3PMN6	Uncharacterized protein OS=Puccinia triticina (isolate 1-1 / race 1 (BBBD)) GN=PTTG_00402 PE=4 SV=1 - [J3PMN6_PUCT1]	98.66	0.0698	1	1	3	12	430	47	4.67	1.188	2	17.5	1.005	2	44.1	0.828	2	4.2	0.7	2	29.6	0.829	2	3.6	0.704	2	21.4	1.04	2	6	0.879	2	18.9	0.875	2	23.7	1.256	2	10.2	1.252	2	2.4	1.044	2	9.2	0.884	2	35
E3K972	40S ribosomal protein S9-B OS=Puccinia graminis f. sp. tritici (strain CRL 75-36-700-3 / race SCCL) GN=PGTG_07099 PE=3 SV=1 - [E3K972_PUCGT]	471.57	0.3802	43	9	9	80	192	22.2	10.62	0.907	50	20.8	0.975	50	23	0.98	50	17.9	1.016	50	12.2	0.966	50	21.9	1.011	50	18.1	0.912	50	18.5	0.985	50	18.8	1.035	50	23.1	0.939	50	12.3	0.993	50	13.6	0.91	50	19.5	0.954	50	23.9
F4RII7	Putative uncharacterized protein OS=Melampsora larici-populina (strain 98AG31 / pathotype 3-4-7) GN=MELLADRAFT_71607 PE=4 SV=1 - [F4RII7_MELLP]	180.25	0.5263	6	5	5	8	114	12.7	7.34	1.034	1		1.013	1		0.959	1		0.938	1		1.009	1		0.991	1		1.014	1		0.992	1		0.981	1		1.059	1		1.004	1		1.02	1		0.999	1
J3PVA9	Uncharacterized protein OS=Puccinia triticina (isolate 1-1 / race 1 (BBBD)) GN=PTTG_03075 PE=3 SV=1 - [J3PVA9_PUCT1]	415.96	0.439	2	9	9	114	246	27	9.76	1.222	87	32.1	1.226	87	25.6	1.125	87	23.1	1.158	87	20.7	1.053	87	22.8	1.094	87	20.5	1.007	87	14.7	1.032	87	14.5	0.833	87	32.1	0.863	87	16.1	0.924	87	17.9	1.075	87	17.2	1.062	87	22.8
E3KIC8	ATP synthase (E/31 kDa) subunit OS=Puccinia graminis f. sp. tritici (strain CRL 75-36-700-3 / race SCCL) GN=PGTG_09766 PE=3 SV=1 - [E3KIC8_PUCGT]	366.93	0.2611	3	5	8	49	226	26.1	8.98	1.088	33	27.7	1.05	33	28.6	1.032	33	18.2	1.033	33	17.5	1.016	33	7.7	1.037	33	9	1.04	33	13.5	1.019	33	9.1	0.977	33	24.4	1.01	33	13.6	0.965	33	10.1	1.058	33	18.5	1.061	33	15
F4RYM8	Putative uncharacterized protein OS=Melampsora larici-populina (strain 98AG31 / pathotype 3-4-7) GN=MELLADRAFT_44839 PE=3 SV=1 - [F4RYM8_MELLP]	99.5	0.1239	2	1	4	12	226	26	9.39	1.056	1		1.106	1		0.953	1		0.997	1		1.233	1		1.295	1		0.965	1		1.01	1		0.914	1		1.013	1		0.782	1		0.811	1		0.851	1
F4RYW5	Putative uncharacterized protein OS=Melampsora larici-populina (strain 98AG31 / pathotype 3-4-7) GN=MELLADRAFT_44871 PE=4 SV=1 - [F4RYW5_MELLP]	15.49	0.0132	1	1	1	2	1210	133.2	5.8	1.18	2	58.5	0.889	2	10.7	0.993	2	4.2	0.747	2	40.9	0.905	2	4.4	0.684	2	40.8	1.171	2	5.3	0.881	2	39.7	0.992	2	52.1	1.18	2	1.1	1.291	2	0.9	1.132	2	21.5	0.853	2	22.5
J3QDX1	Uncharacterized protein OS=Puccinia triticina (isolate 1-1 / race 1 (BBBD)) GN=PTTG_09587 PE=3 SV=1 - [J3QDX1_PUCT1]	243.34	0.2582	1	2	7	32	395	41.5	8.02	0.866	6	15.2	0.784	6	20.8	1.056	6	7.7	0.98	6	14.3	0.802	6	23.8	0.743	6	19.6	0.984	6	14.6	0.903	6	13.6	1.087	6	17	0.944	6	8.2	1.25	6	8.1	1.186	6	6.9	1.033	6	8.1
E3JRQ6	Acetyl-CoA acyltransferase 2 OS=Puccinia graminis f. sp. tritici (strain CRL 75-36-700-3 / race SCCL) GN=PGTG_00588 PE=3 SV=1 - [E3JRQ6_PUCGT]	196.21	0.1823	1	1	6	25	395	41.5	8.43	0.702	1		0.772	1		0.862	1		0.947	1		0.916	1		1.01	1		0.819	1		0.899	1		1.166	1		0.951	1		0.892	1		0.917	1		1.009	1
E3KCL5	Chorismate mutase OS=Puccinia graminis f. sp. tritici (strain CRL 75-36-700-3 / race SCCL) GN=PGTG_07564 PE=4 SV=2 - [E3KCL5_PUCGT]	29.41	0.0366	2	1	1	4	273	31.7	7.02	1.416	4	40.1	1.052	4	3	0.866	4	3.2	0.701	4	42.7	0.977	4	20.8	0.811	4	36.3	0.885	4	11.6	0.726	4	43.8	0.661	4	51.5	1.036	4	1.2	0.832	4	12.2	1.02	4	4.5	0.816	4	37.8
E3JVY4	Putative uncharacterized protein OS=Puccinia graminis f. sp. tritici (strain CRL 75-36-700-3 / race SCCL) GN=PGTG_02650 PE=3 SV=1 - [E3JVY4_PUCGT]	254.12	0.2889	3	6	6	19	270	28.9	6.7	0.965	13	10.5	0.983	13	58.5	0.883	13	37.6	0.983	13	15.2	0.86	13	36.3	0.92	13	10.5	0.942	13	21.4	0.972	13	8.7	0.985	13	34.1	0.992	13	15.2	1.058	13	11.5	0.823	13	48.4	0.95	13	27.7
E3KE31	Putative uncharacterized protein OS=Puccinia graminis f. sp. tritici (strain CRL 75-36-700-3 / race SCCL) GN=PGTG_08781 PE=4 SV=2 - [E3KE31_PUCGT]	510.91	0.218	5	1	11	61	500	55.1	8.57	1.737	1		1.415	1		1.53	1		1.245	1		1.296	1		1.058	1		1.122	1		0.913	1		0.645	1		0.734	1		0.864	1		1.36	1		1.108	1
J3Q8W2	Uncharacterized protein OS=Puccinia triticina (isolate 1-1 / race 1 (BBBD)) GN=PTTG_07828 PE=4 SV=1 - [J3Q8W2_PUCT1]	400.54	0.1537	1	1	8	57	514	56.9	8.59	1.119	7	14	1.095	7	13	1.087	7	16.9	1.011	7	9.2	1.151	7	11.4	1.074	7	3.7	1.034	7	11.8	0.981	7	7.8	0.883	7	7.2	0.899	7	8.4	0.894	7	17.9	0.937	7	11.2	0.909	7	6.9
J3Q8W6	Uncharacterized protein OS=Puccinia triticina (isolate 1-1 / race 1 (BBBD)) GN=PTTG_07832 PE=4 SV=1 - [J3Q8W6_PUCT1]	663.07	0.2566	4	5	13	79	530	58.4	8.82	1.15	20	15.9	1.238	20	14.3	1.153	20	9.4	1.193	20	16.3	1.152	20	12.5	1.167	20	15.8	1.054	20	10.7	1.027	20	13.9	0.906	20	19.8	0.857	20	9.3	0.856	20	11.1	0.957	20	15.3	0.957	20	8.1
J3PRZ1	Uncharacterized protein OS=Puccinia triticina (isolate 1-1 / race 1 (BBBD)) GN=PTTG_01907 PE=4 SV=1 - [J3PRZ1_PUCT1]	461.35	0.0836	16	4	8	44	1125	126.4	6.29	1.121	19	30.2	1.087	19	17.6	1.08	19	24.8	1.144	19	21.2	1	19	19.3	1.05	19	14.8	0.968	19	14.2	1.033	19	11.1	0.941	19	31.2	0.946	19	20.3	0.964	19	14.2	1.042	19	25.6	1.09	19	21.8
U5HFC2	6-phosphogluconate dehydrogenase, decarboxylating OS=Microbotryum violaceum (strain p1A1 Lamole) GN=MVLG_05800 PE=3 SV=1 - [U5HFC2_USTV1]	167.35	0.102	3	2	3	27	490	53.6	6.04	1.124	3	17.4	0.951	3	4	0.889	3	1.5	0.738	3	43	0.829	3	25	0.684	3	75.8	1.001	3	28.8	0.852	3	34.5	0.897	3	16.1	1.127	3	30.4	1.021	3	3.6	0.97	3	5.5	0.77	3	61.8
E3KGV6	6-phosphogluconate dehydrogenase, decarboxylating OS=Puccinia graminis f. sp. tritici (strain CRL 75-36-700-3 / race SCCL) GN=PGTG_08717 PE=3 SV=1 - [E3KGV6_PUCGT]	942.31	0.5205	35	3	19	202	536	58.5	6.3	0.86	10	12.1	0.826	10	17.1	0.879	10	4.8	0.893	10	5.1	0.943	10	9.9	0.946	10	12.6	0.962	10	11.5	0.974	10	21.9	1.237	10	17.6	1.185	10	9.7	1.08	10	6.6	0.907	10	15.4	0.905	10	14.5
J3PWA6	6-phosphogluconate dehydrogenase, decarboxylating OS=Puccinia triticina (isolate 1-1 / race 1 (BBBD)) GN=PTTG_03422 PE=3 SV=1 - [J3PWA6_PUCT1]	975.49	0.4521	35	3	19	224	626	68.7	7.21	0.997	33	20.7	0.994	33	27.1	0.905	33	11.1	0.982	33	11.4	0.968	33	11.1	1.02	33	12.8	0.98	33	11.1	1.051	33	11.8	1.018	33	22	1.093	33	17.8	1.029	33	7.5	0.945	33	15.7	0.98	33	22
J3Q8W7	Imidazoleglycerol-phosphate dehydratase OS=Puccinia triticina (isolate 1-1 / race 1 (BBBD)) GN=PTTG_07833 PE=3 SV=1 - [J3Q8W7_PUCT1]	171.36	0.1884	17	4	4	16	207	22.5	6.68	1.04	5	5.9	0.873	5	7.3	1.042	5	2.1	0.903	5	5.2	0.885	5	32.2	0.922	5	13.7	0.98	5	10	1.059	5	13.5	0.925	5	3.2	1.149	5	3.1	1.151	5	11.5	0.98	5	9.2	0.873	5	10.7
H6QUB6	Putative uncharacterized protein OS=Puccinia graminis f. sp. tritici (strain CRL 75-36-700-3 / race SCCL) GN=PGTG_22368 PE=4 SV=1 - [H6QUB6_PUCGT]	298.46	0.1314	4	3	8	15	746	82.9	6.44	0.771	3	15.2	0.666	3	5	0.943	3	44.3	0.849	3	12.1	1.031	3	4.2	0.9	3	5.2	1.063	3	22.7	0.962	3	0.7	1.447	3	7.3	1.128	3	16.5	1.097	3	8.7	0.943	3	4	0.874	3	0.7
J3Q5P8	Uncharacterized protein OS=Puccinia triticina (isolate 1-1 / race 1 (BBBD)) GN=PTTG_06714 PE=4 SV=1 - [J3Q5P8_PUCT1]	252.26	0.0644	4	1	6	13	978	108.9	9.03
E3JQR8	Putative uncharacterized protein OS=Puccinia graminis f. sp. tritici (strain CRL 75-36-700-3 / race SCCL) GN=PGTG_00656 PE=4 SV=1 - [E3JQR8_PUCGT]	1050	0.3859	21	2	20	308	640	69.8	6.64	0.966	32	30.8	1.047	32	17.6	1.011	32	19	1.052	32	19.9	1.041	32	17.2	1.024	32	16.2	1	32	12.9	0.994	32	16.5	0.979	32	27.6	1.005	32	20.1	0.951	32	13.2	1.001	32	23.9	1.042	32	17.9
J3QEG8	Uncharacterized protein OS=Puccinia triticina (isolate 1-1 / race 1 (BBBD)) GN=PTTG_09784 PE=4 SV=1 - [J3QEG8_PUCT1]	1102.33	0.4281	21	4	22	294	640	69.8	6.38	0.894	21	20.2	0.837	21	10.4	0.969	21	15.2	0.937	21	15.2	1.011	21	10.9	1.009	21	12.4	1.015	21	17	0.998	21	8.9	1.121	21	14	1.043	21	15.4	1.015	21	12.1	0.988	21	31.1	1.008	21	13.4
F4SBA6	Putative uncharacterized protein OS=Melampsora larici-populina (strain 98AG31 / pathotype 3-4-7) GN=MELLADRAFT_46148 PE=4 SV=1 - [F4SBA6_MELLP]	499.09	0.1625	7	2	9	125	640	70.2	6.57	0.827	16	28.4	0.843	16	41.7	0.854	16	20	0.862	16	16.4	0.999	16	10.7	1.06	16	20	1.043	16	10.4	1.175	16	17.8	1.435	16	32.8	1.297	16	25.2	1.132	16	13.2	1.037	16	9.6	1.19	16	26.4
S7RI63	Transketolase OS=Gloeophyllum trabeum (strain ATCC 11539 / FP-39264 / Madison 617) GN=GLOTRDRAFT_100420 PE=4 SV=1 - [S7RI63_GLOTA]	297.75	0.1016	4	1	4	98	571	62.5	6.23	0.783	13	21.2	0.855	13	27	0.776	13	20.6	0.804	13	14.1	0.946	13	8.3	0.965	13	18.6	1.045	13	11.3	1.088	13	16.1	1.366	13	32.6	1.427	13	20.5	1.173	13	4.4	1.041	13	18.7	1.089	13	14
V2YRX2	Nucleolar protein OS=Moniliophthora roreri (strain MCA 2997) GN=Moror_8072 PE=4 SV=1 - [V2YRX2_MONRO]	11.32	0.0159	1	1	1	2	566	63.8	9.06	1.094	2	9.3	1.13	2	11.4	1.134	2	12.7	1.17	2	10.6	1.109	2	19.3	1.149	2	17.1	1.088	2	10	1.123	2	7.9	0.994	2	19.4	0.961	2	2.7	0.979	2	9.2	1.087	2	0.1	1.123	2	2.2
E3LB80	Eukaryotic translation initiation factor 3 subunit I OS=Puccinia graminis f. sp. tritici (strain CRL 75-36-700-3 / race SCCL) GN=TIF34 PE=3 SV=2 - [EIF3I_PUCGT]	218.62	0.1935	2	2	6	17	336	37.5	6.42	1.164	4	5.7	1.075	4	21.7	0.987	4	7.8	0.909	4	7.5	0.898	4	5.6	0.752	4	21.8	0.873	4	11.1	0.783	4	27.3	0.723	4	11	0.847	4	17.8	1.046	4	11.1	1.043	4	14.7	0.993	4	35
J3PR14	Eukaryotic translation initiation factor 3 subunit I OS=Puccinia triticina (isolate 1-1 / race 1 (BBBD)) GN=PTTG_01580 PE=3 SV=1 - [J3PR14_PUCT1]	165.27	0.1607	1	1	5	17	336	37.4	6.32	0.943	4	16.7	0.904	4	18	1.087	4	6.2	1.065	4	7.7	1.14	4	13.8	1.086	4	3.8	1.086	4	4.5	1.086	4	11.2	1.151	4	12.1	1.02	4	1.4	0.949	4	5.6	1.017	4	7.2	0.976	4	8.6
J3PMI2	Uncharacterized protein OS=Puccinia triticina (isolate 1-1 / race 1 (BBBD)) GN=PTTG_00348 PE=4 SV=1 - [J3PMI2_PUCT1]	146.48	0.25	2	2	2	15	152	17.1	8.13	0.814	4	4.1	0.89	4	6.3	0.823	4	9.9	0.86	4	6.3	0.944	4	12.5	0.961	4	7.5	1.072	4	13.8	1.077	4	7.6	1.195	4	5.7	1.242	4	5	1.095	4	7	1.312	4	15	1.399	4	15.8
E3KHH0	40S ribosomal protein S22 OS=Puccinia graminis f. sp. tritici (strain CRL 75-36-700-3 / race SCCL) GN=PGTG_09458 PE=3 SV=1 - [E3KHH0_PUCGT]	302.39	0.4961	3	4	4	18	129	14.8	9.83	0.649	11	21.3	0.703	11	15.7	0.802	11	10.5	0.871	11	11.4	0.74	11	13.9	0.767	11	7.3	0.901	11	14.9	0.884	11	7.9	1.26	11	15.7	1.029	11	9.9	1.172	11	9.3	0.825	11	19.3	0.864	11	6
J3PP15	Coatomer subunit gamma OS=Puccinia triticina (isolate 1-1 / race 1 (BBBD)) GN=PTTG_00881 PE=3 SV=1 - [J3PP15_PUCT1]	490.64	0.1603	27	1	12	47	892	98.4	5.72	0.687	2	23.2	0.701	2	21.5	0.87	2	13.2	0.887	2	11.5	0.825	2	6.4	0.844	2	8	0.891	2	8.9	0.908	2	10.6	1.296	2	32.7	1.024	2	22.3	1.078	2	2.5	0.79	2	12.4	0.806	2	10.8
E3K2R3	ATP-binding cassette, sub-family F, member 2 OS=Puccinia graminis f. sp. tritici (strain CRL 75-36-700-3 / race SCCL) GN=PGTG_04588 PE=3 SV=2 - [E3K2R3_PUCGT]	770.41	0.2984	40	8	17	78	630	69.6	6.93	0.986	27	23.4	0.927	27	24.1	1.071	27	20.9	1.049	27	15.2	1.062	27	11.5	1.06	27	15.4	1.03	27	9.7	0.976	27	11.6	0.909	27	19.1	0.931	27	23.3	0.951	27	10.6	0.917	27	21.8	0.921	27	15.9
F4RHY7	Putative uncharacterized protein OS=Melampsora larici-populina (strain 98AG31 / pathotype 3-4-7) GN=MELLADRAFT_43008 PE=3 SV=1 - [F4RHY7_MELLP]	523.25	0.1943	30	2	11	51	628	69.5	6.81	0.923	8	21.5	0.877	8	26	0.95	8	17	0.884	8	23.1	1.015	8	14.5	0.921	8	22.3	0.898	8	18.7	0.896	8	3.5	1.029	8	29.1	0.91	8	29.2	0.945	8	9.2	1.087	8	15.9	0.969	8	31.6
J3QDI9	Uncharacterized protein OS=Puccinia triticina (isolate 1-1 / race 1 (BBBD)) GN=PTTG_09455 PE=3 SV=1 - [J3QDI9_PUCT1]	164.31	0.0812	2	3	5	12	714	76.3	6.8	0.952	6	11	1.064	6	24.8	1.136	6	4.6	1.112	6	11.3	1.099	6	19.5	1.165	6	10.3	1.046	6	3.4	1.04	6	2.5	1.075	6	16.4	0.933	6	4.9	0.913	6	11.2	0.953	6	6.9	0.99	6	19.1
E3K7Z5	Uracil phosphoribosyltransferase OS=Puccinia graminis f. sp. tritici (strain CRL 75-36-700-3 / race SCCL) GN=PGTG_06364 PE=4 SV=1 - [E3K7Z5_PUCGT]	195.09	0.2286	2	2	5	19	245	27.1	5.5	0.932	6	16.3	1.019	6	21.1	0.961	6	8.7	1.013	6	12.2	0.994	6	11.3	1.059	6	7.6	1.06	6	11	1.117	6	14.5	1.165	6	32.8	1.099	6	24.3	1.019	6	27.3	1.115	6	12.2	1.214	6	15.6
F4RU89	Putative uncharacterized protein OS=Melampsora larici-populina (strain 98AG31 / pathotype 3-4-7) GN=MELLADRAFT_89686 PE=4 SV=1 - [F4RU89_MELLP]	136.01	0.1847	2	1	4	8	249	27.5	6.79	1.092	1		1.126	1		0.953	1		0.982	1		0.923	1		0.955	1		0.944	1		0.972	1		0.864	1		0.991	1		1.021	1		0.996	1		1.028	1
U5GZX6	Uncharacterized protein OS=Microbotryum violaceum (strain p1A1 Lamole) GN=MVLG_00720 PE=4 SV=1 - [U5GZX6_USTV1]	65.21	0.1039	19	1	2	20	231	25.6	5.66	0.908	19	20.1	0.965	19	14.7	0.948	19	16.1	1.01	19	17.8	1.004	19	17.7	1.031	19	12.9	0.946	19	15.2	1.007	19	10.3	1.034	19	19	1.046	19	8.1	1.007	19	13	1.018	19	10.5	1.04	19	15.6
J9VLZ5	Uracil phosphoribosyltransferase OS=Cryptococcus neoformans var. grubii serotype A (strain H99 / ATCC 208821 / CBS 10515 / FGSC 9487) GN=CNAG_02337 PE=4 SV=1 - [J9VLZ5_CRYNH]	97.81	0.113	25	1	3	4	230	25.4	5.66	1.2	1		1.295	1		1.185	1		1.277	1		1.056	1		1.142	1		1.119	1		1.205	1		0.932	1		0.944	1		1.057	1		0.912	1		0.984	1
D8QDU8	Adenosylhomocysteinase OS=Schizophyllum commune (strain H4-8 / FGSC 9210) GN=SCHCODRAFT_85868 PE=3 SV=1 - [D8QDU8_SCHCM]	415.12	0.1628	5	2	9	75	430	47	6.25	0.799	11	27.2	0.884	11	31.6	0.974	11	10.4	1.021	11	12.4	0.897	11	8.1	0.962	11	9.9	0.891	11	13.2	1	11	10.7	1.054	11	13	0.908	11	1.3	1.035	11	5.4	1.094	11	30.2	1.147	11	24.5
A8PCR9	Adenosylhomocysteinase OS=Coprinopsis cinerea (strain Okayama-7 / 130 / ATCC MYA-4618 / FGSC 9003) GN=CC1G_11614 PE=3 SV=2 - [A8PCR9_COPC7]	417.1	0.186	17	1	11	78	430	47.1	5.9	1.142	1		0.807	1		1.154	1		0.814	1		1.103	1		0.782	1		1.451	1		1.024	1		1.269	1		1.258	1		1.313	1		1.151	1		0.813	1
J3PXF5	Adenosylhomocysteinase OS=Puccinia triticina (isolate 1-1 / race 1 (BBBD)) GN=PTTG_03821 PE=3 SV=1 - [J3PXF5_PUCT1]	848.99	0.4246	27	2	18	177	431	46.8	6.04	0.871	30	20	0.92	30	14.1	0.897	30	15.7	0.903	30	11.5	0.956	30	11.1	0.916	30	14.2	0.906	30	16.2	0.944	30	12.5	1.044	30	26.3	1.049	30	12.2	1.012	30	9.1	0.976	30	14.5	1.029	30	9.9
F4RXA0	Adenosylhomocysteinase OS=Melampsora larici-populina (strain 98AG31 / pathotype 3-4-7) GN=MELLADRAFT_44719 PE=3 SV=1 - [F4RXA0_MELLP]	562	0.2292	30	0	13	120	432	46.9	5.97
J3PW40	Glucose-6-phosphate isomerase OS=Puccinia triticina (isolate 1-1 / race 1 (BBBD)) GN=PTTG_03356 PE=3 SV=1 - [J3PW40_PUCT1]	236.02	0.2031	32	7	7	25	576	63.6	7.24	0.963	23	13.4	0.988	23	12.7	0.952	23	16.4	0.98	23	11.3	1.002	23	15.6	1.064	23	15.5	1.051	23	6.9	1.063	23	8.1	1.12	23	20.2	1.119	23	17.2	1.028	23	13.9	0.938	23	18.5	0.973	23	13.2
E3K1F6	Putative uncharacterized protein OS=Puccinia graminis f. sp. tritici (strain CRL 75-36-700-3 / race SCCL) GN=PGTG_04087 PE=4 SV=1 - [E3K1F6_PUCGT]	201.96	0.1753	2	2	5	21	405	44.7	7.36	0.911	11	32.8	1.015	11	13.7	0.88	11	19.4	0.938	11	9.6	1.111	11	18.7	1.118	11	12.2	1.071	11	21.4	1.102	11	15.3	1.147	11	10.9	1.172	11	6.1	0.952	11	10.2	0.849	11	31.4	0.927	11	12.1
J3PQK6	Uncharacterized protein OS=Puccinia triticina (isolate 1-1 / race 1 (BBBD)) GN=PTTG_01422 PE=4 SV=1 - [J3PQK6_PUCT1]	112.41	0.1432	2	1	4	9	405	44.5	6.76	0.845	1		0.917	1		0.594	1		0.643	1		0.852	1		0.927	1		0.867	1		0.939	1		1.026	1		1.462	1		1.016	1		0.644	1		0.698	1
M5BM68	Elongation factor 1-alpha OS=Thanatephorus cucumeris (strain AG1-IB / isolate 7/3/14) GN=TEF1 PE=3 SV=1 - [M5BM68_THACB]	293.76	0.1662	718	1	7	182	361	39.1	9.13	0.711	2	31	0.746	2	12	0.77	2	27.9	0.808	2	9.1	0.909	2	13.4	0.957	2	5	0.868	2	17.7	0.911	2	0.8	1.221	2	12.8	1.128	2	9.9	0.953	2	4.2	0.84	2	22	0.882	2	3.4
F8PLJ2	Elongation factor 1-alpha OS=Serpula lacrymans var. lacrymans (strain S7.3) GN=SERLA73DRAFT_175951 PE=3 SV=1 - [F8PLJ2_SERL3]	550.68	0.2739	1246	0	15	291	460	50.1	9.09
W0FYG0	Elongation factor 1-alpha (Fragment) OS=Leucoagaricus gongylophorus GN=EF1-a PE=4 SV=1 - [W0FYG0_LEUGO]	259.49	0.3729	138	1	7	128	177	19.5	8.32	0.858	2	1	0.85	2	7.7	1.038	2	5.5	1.027	2	1.2	0.92	2	17.1	0.914	2	10.3	0.957	2	0.4	0.947	2	7.1	1.114	2	0.7	0.922	2	5.9	1.038	2	17.5	0.905	2	9.7	0.897	2	16.5
Q5EG87	Elongation factor 1-alpha (Fragment) OS=Grifola frondosa GN=tef1 PE=3 SV=1 - [Q5EG87_GRIFR]	567.57	0.3185	999	0	13	280	405	44.2	8.35
Q2HXZ4	Elongation factor 1 alpha (Fragment) OS=Entoloma sericeum GN=EF1-alpha PE=4 SV=1 - [Q2HXZ4_9AGAR]	137.3	0.1174	31	1	3	37	247	27.4	8.69	1.207	4	15	1.256	4	6.9	0.916	4	5.3	0.905	4	3.8	1.041	4	9.3	1.099	4	7.7	1.096	4	5.6	1.048	4	2.6	0.917	4	16.6	1.168	4	1.5	1.017	4	9.5	0.885	4	26.3	0.944	4	24.1
Q4PS60	Translation elongation factor 1-alpha (Fragment) OS=Trechispora alnicola GN=tef1 PE=4 SV=1 - [Q4PS60_9HOMO]	236	0.1879	754	1	6	165	330	35.8	8.35	0.58	1		0.536	1		1.098	1		1.014	1		0.722	1		0.669	1		0.791	1		0.73	1		1.364	1		0.72	1		1.094	1		0.662	1		0.612	1
A9Q1D1	Elongation factor 1-alpha (Fragment) OS=Entoloma sericeonitidum GN=tef-1 PE=4 SV=1 - [A9Q1D1_9AGAR]	344.57	0.2653	131	1	9	134	245	27	8.95
D8WMB2	Translation elongation factor 1-alpha (Fragment) OS=Callistosporium graminicolor GN=tef1 PE=4 SV=1 - [D8WMB2_9AGAR]	279.62	0.2545	769	1	6	171	330	36	8.62	1.087	1		1.326	1		1.072	1		1.306	1		0.879	1		1.075	1		0.648	1		0.789	1		0.596	1		0.605	1		0.735	1		1.027	1		1.253	1
Q4TWI4	Elongation factor 1-alpha (Fragment) OS=Polyporus squamosus GN=tef1 PE=3 SV=1 - [Q4TWI4_9APHY]	515.56	0.2279	181	0	11	218	408	44.8	8.22
Q5EG89	Elongation factor 1-alpha (Fragment) OS=Climacodon septentrionalis GN=tef1 PE=3 SV=1 - [Q5EG89_9APHY]	566.55	0.3103	1139	0	13	295	406	44.3	8.34
E3KWH8	Elongation factor 1-alpha OS=Puccinia graminis f. sp. tritici (strain CRL 75-36-700-3 / race SCCL) GN=PGTG_14858 PE=3 SV=2 - [E3KWH8_PUCGT]	1108.42	0.6	1453	3	26	578	460	50.1	8.92	0.986	106	22.9	1.003	106	22.5	1.083	106	21.3	1.064	106	17.5	1.006	106	17.8	0.999	106	15.3	0.947	106	13.9	0.951	106	15.1	0.944	106	20.7	0.872	106	19.3	0.956	106	13.3	1.038	106	18.5	1.043	106	16.2
Q2HXZ6	Elongation factor 1 alpha (Fragment) OS=Lyophyllum decastes GN=EF1-alpha PE=4 SV=1 - [Q2HXZ6_LYODE]	333.01	0.3102	75	0	8	318	245	26.9	9.23
Q5EG81	Translation elongation factor EF1-alpha (Fragment) OS=Stereum hirsutum GN=tef1 PE=4 SV=1 - [Q5EG81_9HOMO]	209.83	0.1513	818	1	6	165	304	33	8.47	1.173	2	9.7	1.098	2	21.3	0.915	2	4.9	0.855	2	26.3	0.97	2	11.5	0.911	2	19.4	1.096	2	37.5	1.025	2	5.6	0.934	2	27.1	1.199	2	32.2	1.128	2	25.2	1.013	2	45.5	0.948	2	12.7
Q4TUZ4	Elongation factor 1-alpha (Fragment) OS=Sparassis crispa GN=tef1 PE=3 SV=1 - [Q4TUZ4_9APHY]	545.68	0.2667	952	0	13	289	405	44.1	8.34
D8WM76	Elongation factor 1-alpha (Fragment) OS=Pseudomerulius curtisii GN=tef1 PE=3 SV=1 - [D8WM76_9HOMO]	357.58	0.2959	982	1	8	195	338	36.8	8.27	1.074	6	29.7	1.138	6	25.1	0.978	6	7.1	1.054	6	7.1	0.962	6	41.8	0.983	6	22.3	0.877	6	39	0.954	6	33.9	0.896	6	14.5	0.97	6	34.5	0.893	6	16.3	0.896	6	15.3	1.043	6	7.1
I2G6P5	Elongation factor 1-alpha OS=Ustilago hordei (strain Uh4875-4) GN=UHOR_01390 PE=3 SV=1 - [I2G6P5_USTH4]	490.69	0.1882	130	1	12	290	457	49.9	9.03	1.029	6	6.7	1.071	6	10.8	0.969	6	4.6	0.969	6	9.8	0.945	6	5.1	0.969	6	13.1	0.956	6	3	0.976	6	7.6	0.932	6	4.1	0.979	6	8.6	0.993	6	4.3	1.013	6	1.5	1.01	6	3.3
V9VIF3	Translation elongation factor 1-alpha (Fragment) OS=Malassezia caprae GN=tef1 PE=4 SV=1 - [V9VIF3_9BASI]	195.66	0.1486	64	1	4	161	350	38.2	7.52	1.347	2	6.6	1.193	2	14.2	1.033	2	7.4	0.914	2	0.2	1.031	2	1.2	0.916	2	6.4	0.978	2	3	0.865	2	10.6	0.726	2	3.5	0.947	2	10.5	0.946	2	4.3	0.891	2	10.7	0.79	2	18.4
A9Q1D4	Elongation factor 1-alpha (Fragment) OS=Trichopilus porphyrophaeus GN=tef-1 PE=4 SV=1 - [A9Q1D4_9AGAR]	358.13	0.3347	733	0	10	277	245	26.9	8.76
D2SRL3	Translation elongation factor 1-alpha (Fragment) OS=Armillaria gallica GN=tef1 PE=4 SV=1 - [D2SRL3_ARMGA]	237.08	0.3545	870	2	7	167	220	23.8	7.55
Q0PV20	Elongation factor-1 alpha (Fragment) OS=Leucoagaricus sp. S77 GN=EF1a PE=4 SV=1 - [Q0PV20_9AGAR]	205.51	0.3005	716	1	5	163	203	22.1	7.49	1.015	2	16.1	0.914	2	10.1	1.132	2	23.9	1.018	2	2.5	1.122	2	13.2	1.013	2	12.9	0.981	2	5.4	0.882	2	20.9	0.966	2	10.6	0.867	2	18.3	0.873	2	7.8	0.978	2	19.5	0.881	2	6.8
D2SRJ1	Translation elongation factor 1-alpha (Fragment) OS=Armillaria borealis GN=tef1 PE=4 SV=1 - [D2SRJ1_9AGAR]	217.82	0.25	869	1	6	183	220	23.7	8.28
Q0Z8F6	Elongation factor 1-alpha (Fragment) OS=Exobasidium gracile GN=tef1 PE=3 SV=1 - [Q0Z8F6_9BASI]	216.91	0.181	716	1	5	190	337	36.6	7.84	1.124	2	3.4	1.137	2	5.4	1.352	2	10.1	1.366	2	8.1	1.24	2	5	1.258	2	7	1.004	2	12.3	1.014	2	10.3	0.893	2	15.7	0.743	2	2.2	0.808	2	17.4	1.129	2	0.8	1.142	2	2.8
J3PSL0	Uncharacterized protein OS=Puccinia triticina (isolate 1-1 / race 1 (BBBD)) GN=PTTG_02126 PE=4 SV=1 - [J3PSL0_PUCT1]	1414.78	0.3986	7	6	33	258	1031	112	8.88	0.92	10	12.1	0.96	10	19.5	0.889	10	15.4	0.982	10	8	0.891	10	22.7	1.031	10	16.2	1.028	10	14.1	1.019	10	15.7	1.066	10	10.2	1.068	10	11.6	1.05	10	14.8	0.911	10	29.1	0.985	10	15.7
E3JUT0	Fructose-bisphosphate aldolase, class II OS=Puccinia graminis f. sp. tritici (strain CRL 75-36-700-3 / race SCCL) GN=PGTG_01136 PE=4 SV=1 - [E3JUT0_PUCGT]	323.41	0.3844	4	8	8	114	359	39.4	5.86	0.948	99	15.5	0.946	99	20.5	0.994	99	13.1	0.998	99	13.5	1.057	99	15.1	1.057	99	18.8	1.041	99	13	1.021	99	14.9	1.101	99	16.7	1.044	99	12	0.983	99	12.9	0.987	99	12.7	0.992	99	14.3
E3L4W6	Succinate-semialdehyde dehydrogenase (NADP+) OS=Puccinia graminis f. sp. tritici (strain CRL 75-36-700-3 / race SCCL) GN=PGTG_17645 PE=3 SV=1 - [E3L4W6_PUCGT]	37.42	0.0135	1	1	1	2	519	55.8	7.68	0.485	1		0.859	1		0.558	1		0.987	1		0.446	1		0.791	1		0.793	1		1.402	1		1.634	1		1.422	1		1.775	1		0.961	1		1.701	1
F4RKC1	Pyruvate carboxylase OS=Melampsora larici-populina (strain 98AG31 / pathotype 3-4-7) GN=MELLADRAFT_43264 PE=3 SV=1 - [F4RKC1_MELLP]	890.65	0.1885	18	1	20	104	1204	131.4	6.61	0.915	2	9.1	1.067	2	11.7	0.779	2	11.8	0.907	2	9.3	0.941	2	2.1	1.099	2	0.4	0.908	2	2	1.057	2	0.5	0.992	2	11.2	1.166	2	9.8	0.963	2	0.1	0.778	2	15.1	0.908	2	12.6
E3KTX9	Pyruvate carboxylase OS=Puccinia graminis f. sp. tritici (strain CRL 75-36-700-3 / race SCCL) GN=PGTG_13460 PE=3 SV=1 - [E3KTX9_PUCGT]	1718.34	0.3745	40	2	37	212	1207	131.8	6.77	0.945	7	24.9	0.996	7	27.2	1.024	7	5.7	1.057	7	7.6	1.006	7	17.2	1.038	7	21.6	0.992	7	3.7	1.044	7	9.4	1.05	7	18	0.989	7	8.1	0.986	7	6	0.999	7	8.2	1.053	7	2.9
J3Q9N9	Pyruvate carboxylase OS=Puccinia triticina (isolate 1-1 / race 1 (BBBD)) GN=PTTG_08105 PE=3 SV=1 - [J3Q9N9_PUCT1]	1703.4	0.3873	36	3	37	235	1162	127	7.02	1.036	29	21.8	1.066	29	18.7	1.018	29	13.8	1.073	29	9.5	1.086	29	19.9	1.095	29	15.7	1.033	29	11.4	1.086	29	5.9	0.985	29	14.4	0.997	29	6.2	0.959	29	9.8	0.926	29	9.7	0.988	29	12
E3JWG7	40S ribosomal protein S4-A OS=Puccinia graminis f. sp. tritici (strain CRL 75-36-700-3 / race SCCL) GN=PGTG_02833 PE=3 SV=1 - [E3JWG7_PUCGT]	321	0.3057	21	5	9	61	265	29.8	10.32	0.954	41	26.7	0.996	41	25.1	1.066	41	14	1.103	41	18.6	1.075	41	12.4	1.103	41	12.7	0.956	41	11.6	1.001	41	10	1.021	41	29.5	0.887	41	22.2	0.901	41	10.6	0.944	41	18.4	1.001	41	13.9
J3Q0B6	Uncharacterized protein OS=Puccinia triticina (isolate 1-1 / race 1 (BBBD)) GN=PTTG_04832 PE=4 SV=1 - [J3Q0B6_PUCT1]	325.5	0.3095	4	5	9	68	252	28.5	10.39	0.954	28	28.6	0.945	28	27	1.082	28	10.8	1.103	28	16.9	1.072	28	15.9	1.087	28	14.1	1.009	28	12.6	1.017	28	12.1	1.015	28	30.4	0.96	28	11.7	0.935	28	9.7	1.027	28	13.7	0.99	28	15.7
J3PT07	Uncharacterized protein OS=Puccinia triticina (isolate 1-1 / race 1 (BBBD)) GN=PTTG_02273 PE=3 SV=1 - [J3PT07_PUCT1]	372.33	0.1376	11	3	10	47	901	98.1	7.18	1.045	17	17.6	1.055	17	9.6	0.985	17	10.4	1.026	17	10.2	1.06	17	10.4	1.12	17	10	1.025	17	8.8	1.056	17	14.5	0.95	17	11.1	1.01	17	10.1	0.92	17	7.4	0.941	17	7.7	0.981	17	10.9
E3KEF5	Inosine-5'-monophosphate dehydrogenase OS=Puccinia graminis f. sp. tritici (strain CRL 75-36-700-3 / race SCCL) GN=PGTG_08884 PE=3 SV=2 - [E3KEF5_PUCGT]	455.95	0.3133	3	2	12	49	549	58.7	7.99	1.21	9	16.3	1.217	9	19.1	1.031	9	18.7	1.101	9	9.4	1.146	9	7.7	1.169	9	13	1.029	9	5.9	1.132	9	11.6	0.85	9	16.3	1.029	9	4.7	0.931	9	11.5	1.076	9	10.9	1.111	9	23.3
J3Q5E6	Inosine-5'-monophosphate dehydrogenase OS=Puccinia triticina (isolate 1-1 / race 1 (BBBD)) GN=PTTG_06612 PE=3 SV=1 - [J3Q5E6_PUCT1]	500.76	0.317	3	2	12	53	489	52.2	8.19	1.008	8	11	1	8	29.2	0.983	8	15.3	0.996	8	26.5	0.946	8	13.6	0.959	8	25.9	0.957	8	13.7	0.965	8	22.7	0.894	8	9.9	0.934	8	8.6	0.983	8	10	1.002	8	17.3	1.011	8	15.4
F4RTX8	Histone H4 OS=Melampsora larici-populina (strain 98AG31 / pathotype 3-4-7) GN=MELLADRAFT_37633 PE=3 SV=1 - [F4RTX8_MELLP]	228.22	0.5699	41	6	6	30	93	10.7	10.78	0.853	27	17.9	0.835	27	17	1.076	27	18.4	1.104	27	17.1	0.952	27	21.1	0.901	27	25.3	0.866	27	11.9	0.891	27	15.1	1.038	27	12.6	0.824	27	10.9	0.952	27	14.7	0.889	27	18.3	0.87	27	19.6
J3PS37	Uncharacterized protein OS=Puccinia triticina (isolate 1-1 / race 1 (BBBD)) GN=PTTG_01953 PE=4 SV=1 - [J3PS37_PUCT1]	80.58	0.1818	3	1	3	11	209	23.7	11.41	0.741	5	12	0.745	5	15.4	1.066	5	4.4	0.993	5	8.8	0.882	5	7.5	0.927	5	15.2	0.901	5	10.6	0.976	5	9.1	1.307	5	16.3	0.925	5	10.4	1.036	5	6.5	0.804	5	25.3	0.873	5	11.2
F4S7A9	Putative uncharacterized protein OS=Melampsora larici-populina (strain 98AG31 / pathotype 3-4-7) GN=MELLADRAFT_68577 PE=4 SV=1 - [F4S7A9_MELLP]	93.72	0.1818	3	1	3	16	209	23.9	11.31	0.852	10	12.1	0.904	10	10.2	1.007	10	9.1	1.04	10	17.2	0.935	10	13.1	0.916	10	16.1	0.91	10	3.8	0.93	10	14.4	1.057	10	7.2	0.862	10	13.3	0.943	10	14.1	0.833	10	11.3	0.85	10	10.9
E3KCW8	Glycogen [starch] synthase OS=Puccinia graminis f. sp. tritici (strain CRL 75-36-700-3 / race SCCL) GN=PGTG_07651 PE=4 SV=2 - [E3KCW8_PUCGT]	833.03	0.3801	35	15	21	122	742	83.3	6.71	0.916	68	19.7	0.935	68	23.2	0.919	68	14.2	0.948	68	14	0.933	68	14.8	0.96	68	15.8	0.989	68	14.8	1.02	68	15.7	1.057	68	23.7	1.082	68	15.6	1.068	68	10.9	1.011	68	15.4	1.041	68	12.9
J3PWL6	Uncharacterized protein OS=Puccinia triticina (isolate 1-1 / race 1 (BBBD)) GN=PTTG_03532 PE=4 SV=1 - [J3PWL6_PUCT1]	181.62	0.1463	4	4	4	43	246	27.4	10.52	0.872	31	25	0.86	31	23.1	0.91	31	15	0.897	31	24.1	0.98	31	21.3	0.978	31	15.7	0.931	31	10.1	0.904	31	12.6	1.037	31	19	0.986	31	18.3	0.929	31	17.8	0.889	31	15	0.881	31	14.4
J4UI01	Ribosomal protein S11 OS=Trichosporon asahii var. asahii (strain ATCC 90039 / CBS 2479 / JCM 2466 / KCTC 7840 / NCYC 2677 / UAMH 7654) GN=A1Q1_07543 PE=3 SV=1 - [J4UI01_TRIAS]	57.83	0.0993	30	1	2	8	151	17.4	10.51	0.897	6	12	0.954	6	12.6	1.017	6	12	1.077	6	7.7	0.971	6	3.6	0.977	6	11.9	0.812	6	8.8	0.878	6	19.2	0.93	6	13.9	0.831	6	15.2	0.904	6	9.1	0.841	6	20.3	0.843	6	8.4
J3Q192	Uncharacterized protein OS=Puccinia triticina (isolate 1-1 / race 1 (BBBD)) GN=PTTG_05158 PE=3 SV=1 - [J3Q192_PUCT1]	69.45	0.1714	34	1	2	18	140	15.9	10.13	0.994	17	18.1	0.956	17	15	1.283	17	12.7	1.3	17	17.6	1.038	17	6.3	1.002	17	10.9	0.846	17	6.6	0.82	17	6.5	0.838	17	12.5	0.631	17	20.4	0.812	17	12.2	0.887	17	24.5	0.882	17	15.3
E3KGR1	Putative uncharacterized protein OS=Puccinia graminis f. sp. tritici (strain CRL 75-36-700-3 / race SCCL) GN=PGTG_08672 PE=4 SV=2 - [E3KGR1_PUCGT]	547.79	0.1052	1	8	16	40	1997	224.5	6.13	0.953	16	25.7	0.996	16	16.7	0.953	16	6.1	0.991	16	10.4	0.93	16	17.3	0.941	16	23.8	0.984	16	10	1.012	16	17	0.952	16	19.3	0.983	16	9.6	0.999	16	14.9	0.967	16	14.1	1.051	16	13.5
J3QBL4	Uncharacterized protein OS=Puccinia triticina (isolate 1-1 / race 1 (BBBD)) GN=PTTG_08780 PE=4 SV=1 - [J3QBL4_PUCT1]	196.53	0.0544	1	1	6	13	1398	156.4	6.57	0.81	2	18.7	0.688	2	20.6	0.712	2	15.8	0.604	2	13.8	0.903	2	5.9	0.769	2	4	0.997	2	1.3	0.846	2	0.6	1.231	2	20	1.401	2	14.4	1.102	2	4.6	0.808	2	9.9	0.687	2	8.1
E3K9A8	Putative uncharacterized protein OS=Puccinia graminis f. sp. tritici (strain CRL 75-36-700-3 / race SCCL) GN=PGTG_07112 PE=4 SV=1 - [E3K9A8_PUCGT]	624.47	0.3206	22	9	14	126	496	56.5	5.85	0.937	75	13.9	0.999	75	19.9	0.889	75	12.5	0.897	75	11.2	0.932	75	11.8	0.969	75	11.3	0.982	75	10.2	1.031	75	10.8	1.045	75	13.4	1.154	75	15.8	1.069	75	9.9	0.977	75	12.8	1.009	75	11.9
E6ZV47	Putative uncharacterized protein OS=Sporisorium reilianum (strain SRZ2) GN=sr13551 PE=4 SV=1 - [E6ZV47_SPORE]	238.28	0.098	29	2	7	39	500	57.1	6.11	0.99	8	17.2	1.016	8	9.6	0.959	8	14.9	1.019	8	15.1	1.011	8	9.3	1.068	8	10.7	1.035	8	2.8	1.084	8	8.3	1.019	8	16.9	1.081	8	10.9	0.993	8	4.4	1.022	8	3	1.076	8	10.1
J3PPA7	Uncharacterized protein OS=Puccinia triticina (isolate 1-1 / race 1 (BBBD)) GN=PTTG_00973 PE=4 SV=1 - [J3PPA7_PUCT1]	95.44	0.0455	2	2	2	2	505	54.9	5.74	1.363	1		1.454	1		0.953	1		1.015	1		0.819	1		0.876	1		0.943	1		1.004	1		0.691	1		0.99	1		1.148	1		0.991	1		1.057	1
J3Q672	Uncharacterized protein OS=Puccinia triticina (isolate 1-1 / race 1 (BBBD)) GN=PTTG_06888 PE=4 SV=1 - [J3Q672_PUCT1]	499.72	0.3786	4	10	10	136	383	41.5	6.28	1.065	117	24.4	1.11	117	26.1	1.053	117	19.3	1.094	117	23	1.042	117	23.2	1.09	117	24.3	1.009	117	13.9	1.061	117	20.3	0.963	117	19.9	0.962	117	19	0.964	117	20.1	1.018	117	14.9	1.083	117	19.1
J3PWE9	Uncharacterized protein OS=Puccinia triticina (isolate 1-1 / race 1 (BBBD)) GN=PTTG_03465 PE=3 SV=1 - [J3PWE9_PUCT1]	472.95	0.3774	18	10	10	54	318	36.3	7.17	0.994	41	18.6	1.03	41	16.9	0.933	41	11.2	0.966	41	10.8	0.966	41	12.5	1.006	41	14	1.001	41	12.7	0.997	41	10.7	0.996	41	15.5	1.04	41	9.5	1.007	41	10.4	0.942	41	21.5	0.958	41	16.5
J3PTB5	Uncharacterized protein OS=Puccinia triticina (isolate 1-1 / race 1 (BBBD)) GN=PTTG_02381 PE=3 SV=1 - [J3PTB5_PUCT1]	100.34	0.1277	3	1	3	14	321	35.9	5.67	0.968	6	20.5	0.962	6	20.6	0.851	6	6.1	0.861	6	3.4	1.018	6	2.2	1.021	6	3.5	1.034	6	3.9	1.041	6	5	1.068	6	21.5	1.226	6	1.4	1.014	6	1.5	0.982	6	5.4	0.998	6	10.4
E3JW40	Putative uncharacterized protein OS=Puccinia graminis f. sp. tritici (strain CRL 75-36-700-3 / race SCCL) GN=PGTG_02706 PE=4 SV=2 - [E3JW40_PUCGT]	100.92	0.0463	2	2	2	8	561	63.9	8.41	1.043	2	2	0.983	2	9.2	0.914	2	13.5	0.86	2	25	0.952	2	25.5	0.9	2	37.5	1.041	2	13.2	0.98	2	24.8	0.998	2	15.3	1.14	2	0.2	1.091	2	11.9	0.945	2	13.8	0.891	2	25.3
J3PTW3	Uncharacterized protein OS=Puccinia triticina (isolate 1-1 / race 1 (BBBD)) GN=PTTG_02579 PE=4 SV=1 - [J3PTW3_PUCT1]	1121.96	0.4054	44	21	25	223	782	85.1	7.53	0.937	154	16.9	0.927	154	18.9	0.978	155	13.2	0.952	155	14.1	0.986	155	16.5	0.976	155	14.5	1.028	155	10.6	1.033	155	12.3	1.081	154	17.7	1.057	155	12.9	1.036	155	11.9	0.967	155	13.7	0.971	155	15.6
E3KWR3	Putative uncharacterized protein OS=Puccinia graminis f. sp. tritici (strain CRL 75-36-700-3 / race SCCL) GN=PGTG_14696 PE=4 SV=2 - [E3KWR3_PUCGT]	242.08	0.093	34	1	6	22	731	80.4	7.27	1.099	1		1.032	1		1.225	1		1.15	1		1.268	1		1.194	1		1.079	1		1.012	1		0.981	1		0.881	1		0.849	1		1.009	1		0.948	1
J3PLJ2	Uncharacterized protein OS=Puccinia triticina (isolate 1-1 / race 1 (BBBD)) GN=PTTG_00008 PE=4 SV=1 - [J3PLJ2_PUCT1]	370.14	0.0892	34	2	7	38	1065	115.8	7.21	1.026	17	25.1	1.139	17	21.4	1.059	17	20.8	0.991	17	19.5	0.904	17	24.5	0.914	17	9.5	1.023	17	12.7	0.968	17	18.2	0.934	17	16.5	0.99	17	13.2	1.002	17	9.9	1.012	17	24.5	1.038	17	23.1
J3PRM2	Uncharacterized protein OS=Puccinia triticina (isolate 1-1 / race 1 (BBBD)) GN=PTTG_01788 PE=4 SV=1 - [J3PRM2_PUCT1]	65.66	0.1667	2	2	2	3	102	11	9.89	0.853	3	4.3	0.824	3	8.7	0.826	3	2.7	0.775	3	15.7	0.864	3	8	0.813	3	2.5	0.947	3	7.8	0.826	3	11.6	1.169	3	26.1	1.187	3	2.6	1.037	3	14.1	1.724	3	23.5	1.766	3	10.3
E3JT05	Tubulin alpha-1A chain OS=Puccinia graminis f. sp. tritici (strain CRL 75-36-700-3 / race SCCL) GN=PGTG_01773 PE=3 SV=1 - [E3JT05_PUCGT]	852.9	0.4036	35	5	16	183	446	49	5.24	1.002	38	20.4	1.014	38	27.1	1.037	38	14.4	1.053	38	17.3	1.075	38	17.9	1.068	38	20	1.048	38	13.5	1.053	38	12.2	1.017	38	21.1	0.992	38	17.2	0.972	38	14.5	1.079	38	14.3	1.056	38	21.5
F4R982	Putative uncharacterized protein OS=Melampsora larici-populina (strain 98AG31 / pathotype 3-4-7) GN=MELLADRAFT_115344 PE=3 SV=1 - [F4R982_MELLP]	771.92	0.3475	25	2	13	197	446	49.1	5.22	1.14	58	18.3	1.116	58	16.6	1.123	58	20.8	1.095	58	14.4	1.087	58	20.5	1.077	58	14.6	1.046	58	12.8	1.05	58	13.6	0.942	58	13.1	0.946	58	13	0.988	58	12	1.04	58	21.8	1.009	58	16.4
H6QSB7	Putative uncharacterized protein OS=Puccinia graminis f. sp. tritici (strain CRL 75-36-700-3 / race SCCL) GN=PGTG_10266 PE=4 SV=1 - [H6QSB7_PUCGT]	884.86	0.3832	30	9	19	144	715	76.4	7.39	1.153	53	17.8	1.168	53	16.6	1.144	53	12	1.074	53	15.2	1.129	53	10.8	1.093	53	13.3	1.051	53	12	1.024	53	11.7	0.896	53	14	0.96	53	12.1	0.957	53	10.6	1.209	53	15.4	1.112	53	9.1
F4S1R7	Putative uncharacterized protein OS=Melampsora larici-populina (strain 98AG31 / pathotype 3-4-7) GN=MELLADRAFT_39080 PE=4 SV=1 - [F4S1R7_MELLP]	512.26	0.2168	12	1	11	89	701	74.9	7.17	1.138	3	13.9	1.213	3	18.9	1.158	3	12.1	1.275	3	7.1	1.047	3	1	1.119	3	16.5	1.031	3	3.9	1.135	3	4.3	0.964	3	1.4	0.891	3	2.8	0.965	3	12.1	1.123	3	13.5	1.238	3	11.1
E3KIH1	14-3-3 family protein OS=Puccinia graminis f. sp. tritici (strain CRL 75-36-700-3 / race SCCL) GN=PGTG_10474 PE=3 SV=1 - [E3KIH1_PUCGT]	1003.58	0.7235	11	6	18	365	264	29.3	4.77	0.874	100	20.1	0.944	100	17.7	0.89	100	16.6	0.969	100	16	0.965	100	15.3	1.03	100	16.8	1.044	100	11.6	1.09	100	15.5	1.151	100	26.4	1.184	100	16	1.094	100	12	0.931	100	18.6	1.017	100	14.2
F4RL47	Putative uncharacterized protein OS=Melampsora larici-populina (strain 98AG31 / pathotype 3-4-7) GN=MELLADRAFT_35949 PE=3 SV=1 - [F4RL47_MELLP]	92.73	0.0627	1	1	2	11	367	39.4	7.87	0.843	2	3	0.579	2	23.2	0.849	2	4.9	0.582	2	31.5	1	2	2.5	0.688	2	28.9	1.069	2	4.7	0.733	2	31.3	1.267	2	7.7	1.26	2	0.2	1.067	2	2.2	1.052	2	10.9	0.722	2	38.1
E3KNC3	Putative uncharacterized protein OS=Puccinia graminis f. sp. tritici (strain CRL 75-36-700-3 / race SCCL) GN=PGTG_11088 PE=4 SV=1 - [E3KNC3_PUCGT]	97.76	0.0491	1	1	2	14	509	57.5	6.34	0.944	4	10.3	0.969	4	5.5	0.937	4	6.9	0.942	4	3.8	1.03	4	11	1.04	4	4.1	1.006	4	4.8	0.994	4	8.4	1.065	4	5.5	1.052	4	1.5	0.944	4	12.6	1.16	4	7.6	1.191	4	13.9
J3PXK0	Uncharacterized protein OS=Puccinia triticina (isolate 1-1 / race 1 (BBBD)) GN=PTTG_03866 PE=4 SV=1 - [J3PXK0_PUCT1]	90.48	0.0509	3	1	2	14	511	57.6	6.64
E3KDZ2	Ubiquitin-40S ribosomal protein S27a-2 OS=Puccinia graminis f. sp. tritici (strain CRL 75-36-700-3 / race SCCL) GN=PGTG_08310 PE=4 SV=1 - [E3KDZ2_PUCGT]	195.4	0.2704	8	2	4	45	159	18.2	9.98	1.058	11	13.3	1.006	11	31	1.15	11	13.5	1.022	11	21.4	1.127	11	14.3	0.946	11	14.1	1.096	11	9.3	0.966	11	15.8	1.036	11	14.1	0.983	11	16.6	0.983	11	8.9	1.292	11	12.3	1.159	11	22
E3L2Y3	Citrate synthase OS=Puccinia graminis f. sp. tritici (strain CRL 75-36-700-3 / race SCCL) GN=PGTG_17180 PE=3 SV=1 - [E3L2Y3_PUCGT]	808.54	0.3419	13	14	14	160	468	51.6	8.41	0.927	133	18	0.907	133	15.9	0.953	133	13.9	0.945	133	13	0.946	133	13.6	0.933	133	15.8	1.002	133	11.8	0.993	133	13.9	1.081	133	15.2	1.038	133	16.9	1.043	133	13.2	0.979	133	14.9	0.952	133	15.5
E3NX61	Putative uncharacterized protein OS=Puccinia graminis f. sp. tritici (strain CRL 75-36-700-3 / race SCCL) GN=PGTG_20020 PE=4 SV=1 - [E3NX61_PUCGT]	198.86	0.4012	1	2	7	31	172	18.8	8.78	0.939	4	11.2	0.963	4	34.2	1.227	4	2.1	1.23	4	12.2	1.121	4	5.5	1.106	4	6.7	1.099	4	4.9	1.062	4	19.4	1.104	4	14	0.907	4	2.6	1.012	4	6.6	1.136	4	13.7	1.149	4	38.4
J3Q904	Uncharacterized protein OS=Puccinia triticina (isolate 1-1 / race 1 (BBBD)) GN=PTTG_07870 PE=4 SV=1 - [J3Q904_PUCT1]	197.4	0.3285	1	2	7	30	137	15.2	9.55	1.265	3	12.9	1.342	3	30.8	1.286	3	10.1	1.272	3	7.2	1.019	3	3.2	0.944	3	16.9	0.943	3	2.6	0.888	3	20	0.757	3	10.3	0.734	3	12.7	0.863	3	13.3	1.116	3	1.5	1.171	3	1.1
E3KJL1	Small subunit ribosomal protein S2e OS=Puccinia graminis f. sp. tritici (strain CRL 75-36-700-3 / race SCCL) GN=PGTG_10206 PE=3 SV=1 - [E3KJL1_PUCGT]	397.84	0.3469	42	8	8	61	271	29	10.08	1.06	37	14.9	1.045	37	19.5	1.205	37	13	1.174	37	20.2	1.108	37	9.1	1.112	37	15.5	0.985	37	8.5	0.959	37	11.5	0.927	37	12.5	0.821	37	15.8	0.86	37	14.5	0.968	37	19.5	0.921	37	18.8
E3JVZ2	5-methyltetrahydropteroyltriglutamate-homocysteine methyltransferase OS=Puccinia graminis f. sp. tritici (strain CRL 75-36-700-3 / race SCCL) GN=PGTG_02658 PE=3 SV=2 - [E3JVZ2_PUCGT]	1465.67	0.4883	34	5	32	324	770	85.6	7.08	0.871	30	19.5	0.901	30	18.9	0.932	30	16.2	0.951	30	8.7	0.964	30	10	0.943	30	15.3	0.973	30	15.6	0.96	30	13.1	1.042	30	29.1	1.03	30	8.1	1.043	30	9.8	0.875	30	19.5	0.907	30	13.2
J3Q4R5	Uncharacterized protein OS=Puccinia triticina (isolate 1-1 / race 1 (BBBD)) GN=PTTG_06381 PE=3 SV=1 - [J3Q4R5_PUCT1]	1327.8	0.4494	33	2	29	316	770	85.4	6.84	1.007	30	11	1.064	30	7.5	0.94	30	12.3	1.015	30	9.3	1.105	30	9.4	1.174	30	10	1.077	30	6.4	1.126	30	4.5	1.073	30	8	1.113	30	9.4	0.965	30	8.9	0.819	30	13.6	0.898	30	10.9
E3KZX9	Vacuolar protein sorting-associated protein 1 OS=Puccinia graminis f. sp. tritici (strain CRL 75-36-700-3 / race SCCL) GN=PGTG_15816 PE=3 SV=2 - [E3KZX9_PUCGT]	586.76	0.2025	41	3	12	46	721	79.4	7.81	0.948	14	19.9	0.91	14	7	0.994	14	10.9	0.99	14	11.9	0.993	14	9.5	1.014	14	9.1	1.039	14	7.6	0.983	14	7.9	1.075	14	20.4	0.982	14	14.8	1.021	14	7.3	0.974	14	20.5	0.912	14	11.2
F4SA43	Putative uncharacterized protein OS=Melampsora larici-populina (strain 98AG31 / pathotype 3-4-7) GN=MELLADRAFT_46038 PE=3 SV=1 - [F4SA43_MELLP]	367.96	0.1457	32	1	9	29	714	78.3	8.4	1.505	1		1.222	1		1.397	1		1.132	1		1.363	1		1.109	1		1.202	1		0.975	1		0.798	1		0.861	1		0.881	1		1.226	1		0.995	1
E3KN71	Small subunit ribosomal protein S6e OS=Puccinia graminis f. sp. tritici (strain CRL 75-36-700-3 / race SCCL) GN=PGTG_11036 PE=3 SV=2 - [E3KN71_PUCGT]	354.56	0.2066	4	5	7	67	363	40.9	10.93	0.956	44	18.2	0.918	44	27.4	1.077	44	20.2	1.08	44	17.4	0.987	44	10.3	0.986	44	11.6	0.919	44	8.2	0.932	44	15.5	0.913	44	17.4	0.891	44	15.7	0.936	44	16	0.941	44	17.1	0.964	44	14.3
F4RSG5	40S ribosomal protein S6 OS=Melampsora larici-populina (strain 98AG31 / pathotype 3-4-7) GN=MELLADRAFT_44134 PE=3 SV=1 - [F4RSG5_MELLP]	238.67	0.2259	5	3	5	52	239	27.3	11.06	0.947	37	33.6	1.02	37	38.1	1.148	37	23.1	1.327	37	13.2	1.109	37	24.5	1.3	37	26.1	0.974	37	15.1	1.071	37	13.1	0.968	37	25.7	0.85	37	16.6	0.868	37	20.7	0.926	37	25.5	1.03	37	14.4
V5EIY4	Putative DED1-ATP-dependent RNA helicase OS=Pseudozyma sp. GHG001 GN=PSEUBRA_SCAF9g01378 PE=4 SV=1 - [V5EIY4_9BASI]	245.55	0.0852	103	1	5	29	669	70.8	8.73	0.991	6	18.4	1.029	6	19.2	0.988	6	7.3	1.038	6	10.6	0.979	6	26	1.006	6	12	0.932	6	12.6	0.958	6	8.5	1.076	6	17.1	0.952	6	8.2	0.942	6	11.2	0.774	6	2.7	0.795	6	8.8
E3KN51	Putative uncharacterized protein OS=Puccinia graminis f. sp. tritici (strain CRL 75-36-700-3 / race SCCL) GN=PGTG_11016 PE=4 SV=2 - [E3KN51_PUCGT]	507.58	0.2016	106	1	13	61	640	68.5	9.04	0.802	1		0.912	1		0.971	1		1.103	1		1.028	1		1.171	1		1.053	1		1.195	1		1.312	1		1.085	1		1.022	1		1.028	1		1.169	1
J3PZ74	Uncharacterized protein OS=Puccinia triticina (isolate 1-1 / race 1 (BBBD)) GN=PTTG_04440 PE=4 SV=1 - [J3PZ74_PUCT1]	623.26	0.212	128	2	15	64	665	71.7	9.03	0.948	3	17.3	0.881	3	2	1.057	3	12.1	0.981	3	10.8	1.019	3	0.8	1.072	3	4.9	1.07	3	0.5	0.984	3	18.2	1.004	3	2.2	0.933	3	7.2	0.92	3	5	0.977	3	4.6	0.899	3	5.9
J5SR80	NADH-ubiquinone oxidoreductase OS=Trichosporon asahii var. asahii (strain ATCC 90039 / CBS 2479 / JCM 2466 / KCTC 7840 / NCYC 2677 / UAMH 7654) GN=A1Q1_04160 PE=3 SV=1 - [J5SR80_TRIAS]	178.7	0.1167	18	1	5	27	454	51.3	6.84	1.035	6	3.8	0.927	6	24.6	0.794	6	5.7	0.771	6	10.3	0.993	6	6.3	0.958	6	8.8	1.07	6	6.9	0.972	6	12.5	1.067	6	4.5	1.308	6	7.4	1.02	6	7.3	0.883	6	2.6	0.788	6	16.2
J3PZ72	Uncharacterized protein OS=Puccinia triticina (isolate 1-1 / race 1 (BBBD)) GN=PTTG_04438 PE=4 SV=1 - [J3PZ72_PUCT1]	190.03	0.2271	3	4	4	15	251	26.3	8.97	1.075	15	17.3	1.123	15	21.3	1.042	15	16.2	1.031	15	9.8	1.152	15	14.9	1.1	15	12.3	1.09	15	7.3	1.053	15	5.4	0.999	15	14.8	1.028	15	14	0.986	15	10.3	1.035	15	21.7	1.03	15	12.1
U5H7I9	Uncharacterized protein OS=Microbotryum violaceum (strain p1A1 Lamole) GN=MVLG_03217 PE=4 SV=1 - [U5H7I9_USTV1]	340.96	0.0955	2	1	10	65	1152	125.1	7.34	0.833	2	38.8	0.889	2	65.6	0.811	2	12.1	0.864	2	10.4	0.794	2	7.2	0.849	2	15.3	0.857	2	27.5	0.913	2	4.6	1.028	2	71.8	1.058	2	15.1	1.078	2	20	0.923	2	23	0.985	2	0.3
E3K5I5	Phosphoglucomutase OS=Puccinia graminis f. sp. tritici (strain CRL 75-36-700-3 / race SCCL) GN=PGTG_06082 PE=3 SV=1 - [E3K5I5_PUCGT]	763.16	0.3779	42	14	16	115	561	60.6	6.57	0.997	63	36.2	1.024	63	19.7	1.003	63	23.8	1.012	63	16.2	1.007	63	28.9	1.044	63	19.5	1.05	63	16.7	1.083	63	17.8	1.031	63	32	1.055	63	16.8	1.029	63	15.8	1.091	63	31.7	1.094	63	23.9
E3K1J4	40S ribosomal protein S18 OS=Puccinia graminis f. sp. tritici (strain CRL 75-36-700-3 / race SCCL) GN=PGTG_04125 PE=3 SV=2 - [E3K1J4_PUCGT]	344.72	0.4194	23	8	8	66	155	17.8	10.98	0.892	48	29.9	0.932	48	28.4	1.094	48	16.4	1.1	48	10.1	0.935	48	19.8	0.963	48	14.1	0.9	48	14.1	0.912	48	18	1.012	48	28.3	0.804	48	18.9	0.932	48	10.5	0.834	48	26.4	0.853	48	22.7
E3L577	GTP-binding protein ypt1 OS=Puccinia graminis f. sp. tritici (strain CRL 75-36-700-3 / race SCCL) GN=PGTG_17558 PE=3 SV=2 - [E3L577_PUCGT]	657.85	0.5958	174	9	12	96	240	26.7	6.21	1.012	55	15.5	0.984	55	16	1	55	12.9	0.967	55	13.3	1.046	55	15.8	1.032	55	13.2	1.033	55	15.3	1.015	55	12.9	1.069	55	19.2	1.051	55	12.5	0.99	55	10.8	1.008	55	16	0.96	55	11.6
E3JQ67	Putative uncharacterized protein OS=Puccinia graminis f. sp. tritici (strain CRL 75-36-700-3 / race SCCL) GN=PGTG_00313 PE=4 SV=1 - [E3JQ67_PUCGT]	116.16	0.0384	7	4	4	7	730	80.9	7.34	0.891	7	25.3	0.818	7	22.1	0.972	7	10.9	0.887	7	19.7	0.983	7	23.9	0.788	7	8.8	0.983	7	18.2	0.889	7	8.7	1.148	7	13.9	0.94	7	11.7	1.07	7	8.1	1.117	7	10.1	0.912	7	12.9
J3Q5C0	Uncharacterized protein OS=Puccinia triticina (isolate 1-1 / race 1 (BBBD)) GN=PTTG_06586 PE=3 SV=1 - [J3Q5C0_PUCT1]	243.37	0.2683	40	5	5	59	164	19	10.33	0.91	52	30.7	0.962	52	19	1.02	52	16.1	1.003	52	11.3	1.007	52	17.8	1.037	52	18.8	0.895	52	14.1	0.922	52	12	0.967	52	21.9	0.894	52	19.6	0.888	52	15.3	0.941	52	19.6	0.966	52	15.9
S8DZ87	Uncharacterized protein OS=Fomitopsis pinicola (strain FP-58527) GN=FOMPIDRAFT_130103 PE=4 SV=1 - [S8DZ87_FOMPI]	49.47	0.0205	1	1	1	13	439	48	5.2	0.832	10	26.7	1.021	10	18.9	0.818	10	14.8	0.92	10	9.1	0.84	10	14.9	0.9	10	13.6	0.995	10	24.4	1.024	10	9.5	1.101	10	18.5	1.134	10	6.9	1.17	10	14.4	1.004	10	20.6	1.056	10	14.8
E3KCJ4	ATP-dependent RNA helicase uap56 OS=Puccinia graminis f. sp. tritici (strain CRL 75-36-700-3 / race SCCL) GN=PGTG_08191 PE=4 SV=1 - [E3KCJ4_PUCGT]	780.1	0.448	39	2	17	77	433	48.2	5.86	0.818	5	32.3	0.833	5	13.2	0.954	5	13	0.892	5	0.6	0.943	5	13.9	0.936	5	4.8	0.98	5	14.9	0.969	5	4.8	1.102	5	10.4	1.015	5	1.2	0.98	5	6.5	0.824	5	28.5	0.817	5	21.3
J3Q5H5	Uncharacterized protein OS=Puccinia triticina (isolate 1-1 / race 1 (BBBD)) GN=PTTG_06641 PE=4 SV=1 - [J3Q5H5_PUCT1]	753.09	0.3955	39	1	16	76	445	49.5	5.86	0.935	3	20.2	0.799	3	14.5	1.034	3	2.6	0.964	3	43.4	1.047	3	4.9	0.893	3	39.4	1.185	3	9.3	1.037	3	40.7	1.267	3	10.8	1.077	3	2.4	1.13	3	2.9	0.885	3	9.1	0.788	3	11.7
F5HA70	Putative uncharacterized protein OS=Cryptococcus neoformans var. neoformans serotype D (strain B-3501A) GN=CNBD3720 PE=4 SV=1 - [F5HA70_CRYNB]	92.12	0.0455	20	1	3	7	792	86	6.74	0.895	1		1.048	1		0.804	1		0.941	1		0.815	1		0.957	1		0.924	1		1.081	1		1.032	1		1.15	1		1.132	1		0.817	1		0.957	1
E3JTK2	Large subunit ribosomal protein L22e OS=Puccinia graminis f. sp. tritici (strain CRL 75-36-700-3 / race SCCL) GN=PGTG_01920 PE=4 SV=1 - [E3JTK2_PUCGT]	65.85	0.2203	3	2	2	22	118	13.6	9.38	1.176	22	18	1.154	22	17.9	1.242	22	14.1	1.222	22	12.6	1.381	22	18	1.267	22	12.1	1.08	22	12.4	1.039	22	10.7	0.917	22	11.5	0.872	22	8.4	0.8	22	10.5	1.04	22	13.3	1.022	22	9.4
E3JVL5	Putative uncharacterized protein OS=Puccinia graminis f. sp. tritici (strain CRL 75-36-700-3 / race SCCL) GN=PGTG_02531 PE=4 SV=2 - [E3JVL5_PUCGT]	264.91	0.0905	1	2	7	21	995	112.3	5.3	0.879	4	30	0.944	4	12.6	0.961	4	15.5	0.885	4	8.1	1.076	4	15	1.034	4	21.9	0.96	4	6.8	0.919	4	8.9	1.078	4	25	1.043	4	7.5	0.929	4	10.9	0.847	4	16.2	0.853	4	10.7
J3PQS1	Uncharacterized protein OS=Puccinia triticina (isolate 1-1 / race 1 (BBBD)) GN=PTTG_01487 PE=4 SV=1 - [J3PQS1_PUCT1]	244.6	0.0743	1	1	6	19	996	112.4	5.49	0.556	3	42.1	1.009	3	18.1	0.636	3	12.3	0.859	3	33.4	0.645	3	61.8	0.948	3	0.2	0.682	3	26	0.921	3	0.4	0.914	3	17.7	1.073	3	13.4	0.975	3	11.9	0.662	3	25	0.895	3	20.3
E3K4X4	Glucose-regulated protein OS=Puccinia graminis f. sp. tritici (strain CRL 75-36-700-3 / race SCCL) GN=PGTG_05610 PE=3 SV=1 - [E3K4X4_PUCGT]	1802.36	0.4738	12	20	32	459	669	73.2	5.44	0.981	240	23.6	0.984	240	25.2	1.055	242	15.6	1.056	242	15.3	1.022	242	18.9	1.021	242	16.8	1.007	242	12	1.005	242	15.8	1.019	240	23	0.959	242	15.3	0.987	242	15.3	1.037	241	16.2	1.041	241	17.3
E3JS76	Putative uncharacterized protein OS=Puccinia graminis f. sp. tritici (strain CRL 75-36-700-3 / race SCCL) GN=PGTG_01590 PE=3 SV=1 - [E3JS76_PUCGT]	905.44	0.2156	9	3	21	104	1104	121.2	7.91	1.026	13	13.2	1.004	13	11.5	1.047	13	9.3	1.058	13	7.6	1.077	13	8.2	1.1	13	7.8	1.033	13	7.3	1.01	13	8.5	0.985	13	16.2	0.982	13	10.1	0.941	13	12.3	1.055	13	7.7	1.009	13	13.1
J3PM42	Uncharacterized protein OS=Puccinia triticina (isolate 1-1 / race 1 (BBBD)) GN=PTTG_00208 PE=3 SV=1 - [J3PM42_PUCT1]	920.86	0.2537	9	4	22	104	1009	111.1	7.69	1.02	13	14.2	1.051	13	23.9	1.055	13	14.7	1.044	13	12.5	1.044	13	5.6	1.074	13	14.7	0.974	13	5.4	1.029	13	9.2	0.97	13	16.3	0.974	13	5.8	0.957	13	8.3	1.046	13	10.9	1.037	13	15.5
J3QEJ6	Uncharacterized protein OS=Puccinia triticina (isolate 1-1 / race 1 (BBBD)) GN=PTTG_09812 PE=3 SV=1 - [J3QEJ6_PUCT1]	724.49	0.4929	2	12	12	163	351	37.9	7.11	0.952	131	24.4	0.927	131	21.4	0.961	131	18	0.926	131	15.5	0.977	131	15.8	0.993	131	17	1.044	131	14.4	1.022	131	13.3	1.07	131	21.5	1.065	131	14.2	1.041	131	12.1	0.995	131	24.3	0.971	131	19.9
E3KIQ2	NADH dehydrogenase (Ubiquinone) Fe-S protein 8 OS=Puccinia graminis f. sp. tritici (strain CRL 75-36-700-3 / race SCCL) GN=PGTG_10555 PE=3 SV=2 - [E3KIQ2_PUCGT]	160.23	0.1231	8	3	3	22	260	29.4	6.98	0.897	10	14	0.947	10	22.8	0.972	10	15.1	1.038	10	8.3	0.937	10	17.2	0.917	10	15.5	0.948	10	11.9	0.943	10	17.6	1.071	10	12.7	0.907	10	1.6	1.005	10	11.1	0.943	10	27.3	1.026	10	21.3
E2LWJ3	Uncharacterized protein (Fragment) OS=Moniliophthora perniciosa (strain FA553 / isolate CP02) GN=MPER_11615 PE=4 SV=1 - [E2LWJ3_MONPE]	150.37	0.0516	4	1	5	9	639	73	5.17	1.036	1		1.064	1		1.096	1		1.124	1		1.105	1		1.137	1		1.105	1		1.132	1		1.065	1		1.008	1		0.997	1		1.533	1		1.574	1
E3L0V2	Arginase OS=Puccinia graminis f. sp. tritici (strain CRL 75-36-700-3 / race SCCL) GN=PGTG_16455 PE=3 SV=1 - [E3L0V2_PUCGT]	68.14	0.0781	1	2	2	5	320	34.7	5.48	1.112	3	16.8	0.946	3	20.2	0.947	3	48.2	0.921	3	9.1	0.927	3	50.8	0.905	3	11.3	0.978	3	37	0.945	3	0.9	1	3	19.3	1.033	3	4.6	0.97	3	8.5	1.17	3	18.2	1.005	3	18.7
J3PLX4	Uncharacterized protein OS=Puccinia triticina (isolate 1-1 / race 1 (BBBD)) GN=PTTG_00140 PE=3 SV=1 - [J3PLX4_PUCT1]	520.85	0.1814	1	12	16	46	915	103.2	4.84	1.009	31	15.9	1.059	31	16	1.001	31	6.7	1.066	31	9.5	1.079	31	11	1.122	31	14.3	0.989	31	7.9	1.021	31	10.4	0.998	31	10.6	0.983	31	6.8	0.923	31	13	0.891	31	14.8	0.972	31	11.7
F4RS15	Putative uncharacterized protein OS=Melampsora larici-populina (strain 98AG31 / pathotype 3-4-7) GN=MELLADRAFT_88520 PE=3 SV=1 - [F4RS15_MELLP]	204.28	0.0754	1	2	6	12	928	105.6	4.91	1.151	2	20.4	1.126	2	57.6	1.065	2	24.8	1.041	2	62.9	1.02	2	36.3	1	2	77.4	0.972	2	1.6	0.949	2	36	0.844	2	18.8	0.913	2	23.1	0.951	2	34.5	1.049	2	9.9	1.027	2	45.3
E3KYT9	Putative uncharacterized protein OS=Puccinia graminis f. sp. tritici (strain CRL 75-36-700-3 / race SCCL) GN=PGTG_15327 PE=4 SV=1 - [E3KYT9_PUCGT]	1359.71	0.5262	38	4	30	265	629	67.4	7.03	1.116	34	21.7	1.226	34	22.5	1.147	34	17.3	1.181	34	17	1.101	34	14.1	1.126	34	15.6	1.012	34	10.9	0.991	34	14.3	0.862	34	20.8	0.89	34	12.4	0.961	34	15.7	0.994	34	27.1	1.033	34	19
J3PWG6	Uncharacterized protein OS=Puccinia triticina (isolate 1-1 / race 1 (BBBD)) GN=PTTG_03482 PE=4 SV=1 - [J3PWG6_PUCT1]	1192.55	0.4153	28	2	26	221	626	67	7.33	1.577	2	49.8	1.299	2	26.4	0.78	2	60	0.641	2	89.3	0.816	2	75.8	0.674	2	108.9	0.521	2	128.3	0.429	2	178.8	0.33	2	271.3	0.669	2	45.3	0.638	2	32.1	0.844	2	99.3	0.695	2	139.5
F4R4B5	Putative uncharacterized protein OS=Melampsora larici-populina (strain 98AG31 / pathotype 3-4-7) GN=MELLADRAFT_70488 PE=4 SV=1 - [F4R4B5_MELLP]	785.8	0.2764	28	1	16	116	626	67	6.98	1.465	2	20.5	1.634	2	14.4	1.15	2	13.1	1.281	2	7.1	1.145	2	9.6	1.281	2	3.6	0.988	2	0.5	1.1	2	5.5	0.674	2	20	0.86	2	12.7	0.861	2	9.1	1.091	2	4.9	1.216	2	1.1
E3K7C9	Putative uncharacterized protein OS=Puccinia graminis f. sp. tritici (strain CRL 75-36-700-3 / race SCCL) GN=PGTG_06221 PE=4 SV=1 - [E3K7C9_PUCGT]	916.29	0.2674	2	14	23	116	834	93.7	8.27	0.902	51	17.9	0.93	51	18.3	0.912	51	11.1	0.909	51	15.3	0.97	51	16.4	0.974	51	12.3	1.018	51	17.6	1.014	51	11	1.121	51	16.9	1.099	51	12.9	1.031	51	10.6	1.034	51	15	1.001	51	16.8
J3PM97	Uncharacterized protein OS=Puccinia triticina (isolate 1-1 / race 1 (BBBD)) GN=PTTG_00263 PE=4 SV=1 - [J3PM97_PUCT1]	359.77	0.172	1	2	11	41	599	66.8	6.57	1.122	2	16.9	1.001	2	6.9	1.081	2	17.9	0.963	2	7.9	1.167	2	8	1.043	2	1.9	1.203	2	17.7	1.072	2	7.7	1.072	2	0.8	1.114	2	0.2	1.029	2	9.6	1.274	2	25.3	1.136	2	15.1
F4RG22	Putative uncharacterized protein OS=Melampsora larici-populina (strain 98AG31 / pathotype 3-4-7) GN=MELLADRAFT_47739 PE=4 SV=1 - [F4RG22_MELLP]	705.77	0.3911	30	13	15	126	404	45.4	5.17	0.951	80	25.2	0.943	80	21.9	0.958	80	15.9	0.992	80	16	0.992	80	18.9	0.999	80	21.1	1.059	80	12.3	1.044	80	12.3	1.067	80	17.9	1.046	80	12.9	1.043	80	15.4	0.942	80	18.4	0.969	80	18.5
E3L9C1	14-3-3 family protein OS=Puccinia graminis f. sp. tritici (strain CRL 75-36-700-3 / race SCCL) GN=PGTG_19162 PE=3 SV=2 - [E3L9C1_PUCGT]	749.7	0.6022	28	7	15	237	269	29.8	4.87	0.861	68	26.3	0.883	68	22.5	0.895	68	14.3	0.917	68	13.5	0.939	68	14.5	0.96	68	12.9	1.039	68	11.8	1.067	68	10.6	1.237	68	27	1.16	68	15.9	1.105	68	15.1	0.928	68	16.5	0.938	68	12.7
U5HHC6	ATP synthase subunit beta OS=Microbotryum violaceum (strain p1A1 Lamole) GN=MVLG_06459 PE=3 SV=1 - [U5HHC6_USTV1]	356.51	0.1646	1	1	6	155	571	61.4	6.71	1.218	2	20.4	1.136	2	30.5	1.141	2	5.1	1.062	2	14.8	1.035	2	18.4	0.967	2	8.5	1.006	2	12.2	0.937	2	2.5	0.825	2	33.2	0.882	2	17.4	0.97	2	6	1.096	2	1.6	1.022	2	11.3
G0SXU8	ATP synthase subunit beta OS=Rhodotorula glutinis (strain ATCC 204091 / IIP 30 / MTCC 1151) GN=RTG_01364 PE=3 SV=1 - [G0SXU8_RHOG2]	305.75	0.1336	2	2	6	119	539	57.4	5.52	1.007	5	28.7	0.923	5	3.4	1.029	5	24.3	0.99	5	10.4	1.117	5	8	1.093	5	15.6	1.087	5	9	1.023	5	11.7	1.094	5	16.8	0.965	5	7.1	0.952	5	10.8	0.92	5	14.2	0.899	5	1.8
J5SLB8	ATP synthase subunit beta OS=Trichosporon asahii var. asahii (strain ATCC 90039 / CBS 2479 / JCM 2466 / KCTC 7840 / NCYC 2677 / UAMH 7654) GN=A1Q1_05090 PE=3 SV=1 - [J5SLB8_TRIAS]	317.98	0.1648	5	1	6	112	540	57.6	5.81	0.905	2	13.1	1.153	2	33.8	0.803	2	1.5	1.021	2	21.6	0.775	2	1.5	0.989	2	18.5	0.81	2	8.4	1.03	2	11.5	0.895	2	21.7	1.01	2	9.9	1.044	2	6.9	0.786	2	0.8	1	2	19.2
E3K357	ATP synthase subunit beta OS=Puccinia graminis f. sp. tritici (strain CRL 75-36-700-3 / race SCCL) GN=PGTG_04870 PE=3 SV=1 - [E3K357_PUCGT]	1290.33	0.5387	37	2	20	683	542	58.4	5.92	1.103	51	18.2	1.112	51	13	1.174	51	13.9	1.184	51	15.6	1.141	51	9.6	1.084	51	9.7	0.976	51	12.2	0.964	51	15.8	0.903	51	18.2	0.876	51	19.9	0.885	51	15.1	1.096	51	15.3	1.03	51	11
F4S0Z3	ATP synthase subunit beta OS=Melampsora larici-populina (strain 98AG31 / pathotype 3-4-7) GN=MELLADRAFT_45062 PE=3 SV=1 - [F4S0Z3_MELLP]	1252.38	0.5221	35	1	19	635	542	58.3	5.78	1.359	19	9.9	1.348	19	13.1	1.234	19	9.8	1.283	19	11.2	1.278	19	8.8	1.317	19	6.6	1.08	19	9.7	1.074	19	8.1	0.799	19	14.1	0.845	19	11.1	0.833	19	13.1	1.111	19	5	1.117	19	5.5
E3L5E7	40S ribosomal protein S1 OS=Puccinia graminis f. sp. tritici (strain CRL 75-36-700-3 / race SCCL) GN=RPS1 PE=3 SV=1 - [E3L5E7_PUCGT]	395.11	0.4163	20	10	10	108	257	29.4	9.85	0.988	66	18.9	1.052	66	12.7	0.973	66	19.3	0.994	66	15.5	0.979	66	16.4	1.001	66	20.3	0.946	66	15.5	0.954	66	13.8	0.938	66	14.3	0.952	66	11.4	0.963	66	8.1	0.946	66	25.4	0.926	66	21.8
E3LB27	NADH dehydrogenase (Ubiquinone) flavoprotein 2 OS=Puccinia graminis f. sp. tritici (strain CRL 75-36-700-3 / race SCCL) GN=PGTG_19779 PE=4 SV=1 - [E3LB27_PUCGT]	263.16	0.2238	28	3	6	38	277	30.5	7.61	1.148	12	17	1.144	12	16.1	1.113	12	21	1.03	12	12.2	1.056	12	17.9	0.978	12	12.4	0.991	12	18.8	0.973	12	16.1	0.882	12	15.9	0.877	12	18.7	0.972	12	11.1	1.212	12	20.2	1.156	12	19.7
E3L934	Putative uncharacterized protein OS=Puccinia graminis f. sp. tritici (strain CRL 75-36-700-3 / race SCCL) GN=PGTG_18681 PE=4 SV=2 - [E3L934_PUCGT]	261.28	0.3292	3	8	8	18	322	35	6.11	0.942	13	20.8	1.001	13	10.8	0.93	13	13.9	0.968	13	4.4	0.943	13	8	0.908	13	13.4	0.962	13	18	0.972	13	9.9	0.998	13	8.5	1.005	13	10.7	1.094	13	14.9	0.972	13	9.3	0.994	13	7.2
E3KFC7	Putative uncharacterized protein OS=Puccinia graminis f. sp. tritici (strain CRL 75-36-700-3 / race SCCL) GN=PGTG_09922 PE=4 SV=1 - [E3KFC7_PUCGT]	114.95	0.0497	3	3	3	17	543	59.5	5.02	0.874	17	22	1.009	17	18.2	0.977	17	17.2	0.994	17	13.2	1.003	17	18.1	1.06	17	12	0.978	17	8.2	1.036	17	10.6	1.055	17	26.5	1.01	17	19.6	0.973	17	8.9	0.976	17	18.8	1.035	17	28.8
E3KAP5	Putative uncharacterized protein OS=Puccinia graminis f. sp. tritici (strain CRL 75-36-700-3 / race SCCL) GN=PGTG_07073 PE=4 SV=2 - [E3KAP5_PUCGT]	193.08	0.0634	2	5	5	26	931	103.1	6.25	0.963	24	18.5	1.024	24	16.3	0.933	24	14.8	1.071	24	14.3	1.048	24	13	1.113	24	18.6	0.948	24	11.6	1.016	24	15.5	0.969	24	23.4	0.937	24	19.5	0.886	24	9.3	0.911	24	19.1	1.052	24	15
E3JTF3	Putative uncharacterized protein OS=Puccinia graminis f. sp. tritici (strain CRL 75-36-700-3 / race SCCL) GN=PGTG_01820 PE=4 SV=1 - [E3JTF3_PUCGT]	260.07	0.178	2	1	7	35	410	46.4	6.27	0.974	2	17.9	0.886	2	6.2	1.043	2	7	0.947	2	18.7	1.135	2	4.9	1.034	2	6.8	1.17	2	1.8	1.063	2	13.5	1.201	2	19.8	1.123	2	5.1	1.03	2	6.7	1.031	2	17.3	0.938	2	5.5
J3QDQ0	Uncharacterized protein OS=Puccinia triticina (isolate 1-1 / race 1 (BBBD)) GN=PTTG_09516 PE=4 SV=1 - [J3QDQ0_PUCT1]	386.39	0.2034	2	4	10	75	408	46.1	6.61	0.889	40	21.4	0.896	40	27.1	0.987	40	13.9	1.079	40	18.8	1.02	40	17.7	1.1	40	14.1	1.026	40	17.3	1.072	40	17.7	1.18	40	27.1	1.047	40	11.7	0.994	40	9.9	0.918	40	16.7	0.943	40	19.8
J3QBG7	Uncharacterized protein OS=Puccinia triticina (isolate 1-1 / race 1 (BBBD)) GN=PTTG_08733 PE=4 SV=1 - [J3QBG7_PUCT1]	735.21	0.2454	3	18	18	62	1043	114	5.35	0.972	57	12.8	0.999	57	14.9	0.898	57	18.6	0.979	57	15	0.961	57	18	0.979	57	17.4	0.975	57	16.5	1.036	57	11.8	1.024	57	15.2	1.064	57	12.2	1.013	57	11.4	0.962	57	23.7	0.956	57	12.9
J3PSC0	Uncharacterized protein OS=Puccinia triticina (isolate 1-1 / race 1 (BBBD)) GN=PTTG_02036 PE=4 SV=1 - [J3PSC0_PUCT1]	336.38	0.2875	2	2	9	20	393	43.2	8.4	0.922	6	9	0.939	6	18.7	1.104	6	10.2	1.013	6	12.8	0.923	6	4.7	0.974	6	12.7	0.902	6	5.6	0.947	6	11.2	0.988	6	4.7	0.909	6	16.5	0.999	6	5.2	0.853	6	20.5	0.885	6	28.7
F4R5J1	Putative uncharacterized protein OS=Melampsora larici-populina (strain 98AG31 / pathotype 3-4-7) GN=MELLADRAFT_46659 PE=4 SV=1 - [F4R5J1_MELLP]	340.2	0.1827	35	1	8	40	542	60.2	9.09	0.94	2	2.3	1.085	2	7.2	0.928	2	14.6	1.071	2	5	1.018	2	9.1	1.179	2	0.4	0.962	2	6.1	1.109	2	3.4	1.023	2	3.8	1.036	2	8.4	0.943	2	3	0.988	2	0.9	1.141	2	8.7
G0SYB3	ATP-dependent RNA helicase dhh1 OS=Rhodotorula glutinis (strain ATCC 204091 / IIP 30 / MTCC 1151) GN=RTG_01659 PE=4 SV=1 - [G0SYB3_RHOG2]	202.39	0.0826	36	1	5	21	557	62.9	8.69	0.754	1		0.755	1		0.918	1		0.918	1		0.983	1		0.987	1		0.975	1		0.975	1		1.292	1		1.063	1		0.99	1		1.107	1		1.108	1
R7S1U8	Phosphoglucomutase OS=Punctularia strigosozonata (strain HHB-11173) GN=PUNSTDRAFT_93572 PE=3 SV=1 - [R7S1U8_PUNST]	156.3	0.0627	6	1	3	39	574	61.9	6.55	0.974	1		0.955	1		1.075	1		1.053	1		0.823	1		0.809	1		0.883	1		0.865	1		0.906	1		0.822	1		1.071	1		1.206	1		1.182	1
E3KMV1	Putative uncharacterized protein OS=Puccinia graminis f. sp. tritici (strain CRL 75-36-700-3 / race SCCL) GN=PGTG_11129 PE=3 SV=1 - [E3KMV1_PUCGT]	57.84	0.0488	2	1	1	8	205	23.1	6.06	0.872	3	5.6	0.917	3	15.7	0.91	3	3	0.819	3	9.7	0.966	3	15.2	0.955	3	22	1.111	3	13.4	1.049	3	8.1	1.209	3	25	1.197	3	6.9	1.162	3	15.2	1.122	3	1.3	0.998	3	8
H6QRR9	Malate synthase OS=Puccinia graminis f. sp. tritici (strain CRL 75-36-700-3 / race SCCL) GN=PGTG_21541 PE=3 SV=1 - [H6QRR9_PUCGT]	694.97	0.3207	24	1	16	121	605	67.9	8.46	1.043	5	8.2	0.993	5	11.6	1.108	5	8.7	1.054	5	7.5	1.03	5	9.3	0.986	5	9.3	0.968	5	2.6	0.909	5	1.3	0.988	5	10.2	0.875	5	4.4	0.922	5	7.9	1.134	5	7.3	1.08	5	16.9
J3Q3U7	Malate synthase OS=Puccinia triticina (isolate 1-1 / race 1 (BBBD)) GN=PTTG_06063 PE=3 SV=1 - [J3Q3U7_PUCT1]	684.32	0.3585	24	3	16	128	491	54.9	7.05	1.097	21	12.3	1.038	21	16.8	1.064	21	13.2	1.06	21	10.5	1.127	21	8.1	1.128	21	10.5	1.026	21	7.7	1.001	21	11.3	0.933	21	13.5	0.929	21	10.4	0.883	21	10.3	0.995	21	20.6	0.952	21	22.8
E3JXZ9	Large subunit ribosomal protein L7Ae OS=Puccinia graminis f. sp. tritici (strain CRL 75-36-700-3 / race SCCL) GN=PGTG_02385 PE=4 SV=2 - [E3JXZ9_PUCGT]	294.66	0.2667	12	4	8	62	270	30	10.39	0.903	14	26.1	1.027	14	19.4	1.035	14	5.4	1.065	14	18.4	1.034	14	10.1	1.11	14	11.5	0.898	14	16.1	0.938	14	16.8	0.869	14	33.6	0.878	14	12.5	0.842	14	16.8	0.958	14	18.5	0.993	14	10.8
F4SA97	Putative uncharacterized protein OS=Melampsora larici-populina (strain 98AG31 / pathotype 3-4-7) GN=MELLADRAFT_51012 PE=4 SV=1 - [F4SA97_MELLP]	185.45	0.2325	10	1	5	40	271	30	10.32	0.669	1		0.725	1		0.768	1		0.831	1		0.673	1		0.731	1		0.743	1		0.805	1		1.11	1		0.968	1		1.103	1		0.707	1		0.766	1
E3JRJ5	Putative uncharacterized protein OS=Puccinia graminis f. sp. tritici (strain CRL 75-36-700-3 / race SCCL) GN=PGTG_00713 PE=4 SV=2 - [E3JRJ5_PUCGT]	90.25	0.1608	2	2	2	3	143	15.3	4.7
J3PRD0	Uncharacterized protein OS=Puccinia triticina (isolate 1-1 / race 1 (BBBD)) GN=PTTG_01696 PE=3 SV=1 - [J3PRD0_PUCT1]	1575.93	0.5235	8	12	30	359	638	69.3	5.48	1.035	114	21.2	1.061	114	22.1	1.078	114	14.9	1.106	114	14.3	1.066	114	13.7	1.092	114	19.4	0.99	114	9.6	1.004	114	12.3	0.946	114	21.6	0.904	114	14.9	0.93	114	14.5	0.968	114	18.7	0.994	114	19.5
J3PZ42	Uncharacterized protein OS=Puccinia triticina (isolate 1-1 / race 1 (BBBD)) GN=PTTG_04408 PE=3 SV=1 - [J3PZ42_PUCT1]	235.95	0.1481	2	3	3	21	324	35.2	6.87	0.834	12	9.5	0.819	12	46.2	0.921	12	16.9	0.989	12	20.4	0.915	12	7.1	0.952	12	29.8	0.985	12	18.3	0.99	12	26.8	1.127	12	12.5	1.048	12	5.8	1.082	12	15.8	1.279	12	10.3	1.253	12	31.6
E3KIY1	AGC/AKT protein kinase OS=Puccinia graminis f. sp. tritici (strain CRL 75-36-700-3 / race SCCL) GN=PGTG_10634 PE=4 SV=2 - [E3KIY1_PUCGT]	377.55	0.2396	42	1	11	43	551	61.2	6.44	0.998	1		1.045	1		0.992	1		1.037	1		1.015	1		1.065	1		1.029	1		1.076	1		1.03	1		1.038	1		1.013	1		0.772	1		0.808	1
J3Q550	Uncharacterized protein OS=Puccinia triticina (isolate 1-1 / race 1 (BBBD)) GN=PTTG_06516 PE=4 SV=1 - [J3Q550_PUCT1]	372.28	0.2431	42	1	10	40	543	60.4	7.03	1.356	2	23.5	1.471	2	11.2	1.226	2	49.7	1.328	2	36.1	1.086	2	8.8	1.181	2	3.2	1.173	2	8.8	1.271	2	3.2	0.864	2	14.4	0.957	2	39.6	1.079	2	0	1.515	2	27.8	1.644	2	15.3
F4R846	Putative uncharacterized protein OS=Melampsora larici-populina (strain 98AG31 / pathotype 3-4-7) GN=MELLADRAFT_33353 PE=4 SV=1 - [F4R846_MELLP]	228.64	0.1613	1	1	6	29	403	44.3	7.84	1.002	1		0.786	1		0.935	1		0.731	1		0.926	1		0.727	1		0.928	1		0.726	1		0.925	1		0.993	1		1.001	1		1.155	1		0.905	1
E3KG66	2-methylcitrate dehydratase OS=Puccinia graminis f. sp. tritici (strain CRL 75-36-700-3 / race SCCL) GN=PGTG_09115 PE=4 SV=1 - [E3KG66_PUCGT]	462.5	0.2681	31	2	13	51	552	61.2	8.37	1.07	4	21.2	1.109	4	26.7	0.947	4	9.3	0.97	4	10.9	0.928	4	16.1	0.944	4	5.9	1.024	4	5.2	1.018	4	12.8	0.924	4	16.2	1.071	4	7.3	1.139	4	10.1	0.977	4	5.9	0.917	4	8.2
J3PUV6	Uncharacterized protein OS=Puccinia triticina (isolate 1-1 / race 1 (BBBD)) GN=PTTG_02922 PE=4 SV=1 - [J3PUV6_PUCT1]	397.79	0.2645	31	1	12	48	552	61.2	7.94	0.966	1		1.284	1		0.853	1		1.133	1		0.838	1		1.117	1		0.851	1		1.129	1		0.88	1		0.998	1		1.013	1		0.784	1		1.042	1
F4RAQ5	Putative uncharacterized protein OS=Melampsora larici-populina (strain 98AG31 / pathotype 3-4-7) GN=MELLADRAFT_33642 PE=4 SV=1 - [F4RAQ5_MELLP]	335.28	0.1629	30	1	8	38	485	54.4	7.11	0.929	4	30.5	0.877	4	12.1	0.914	4	32.1	0.863	4	13.2	0.978	4	15.6	0.94	4	5.5	1.036	4	4.1	0.952	4	8.8	1.13	4	23.2	1.159	4	23.1	1.04	4	12	1.093	4	22.6	1.032	4	18.8
E3KYT3	Heat shock protein HSS1 OS=Puccinia graminis f. sp. tritici (strain CRL 75-36-700-3 / race SCCL) GN=PGTG_15321 PE=3 SV=1 - [E3KYT3_PUCGT]	1250.36	0.5229	34	1	25	388	654	70.9	5.21	0.742	1		0.727	1		0.933	1		0.913	1		0.858	1		0.843	1		0.735	1		0.72	1		0.991	1		0.789	1		0.856	1		1.024	1		1.003	1
J3PWG2	Uncharacterized protein OS=Puccinia triticina (isolate 1-1 / race 1 (BBBD)) GN=PTTG_03478 PE=3 SV=1 - [J3PWG2_PUCT1]	1261.89	0.4763	34	1	25	403	653	70.9	5.21	1.001	13	9.3	0.971	13	7.3	1.08	13	13.7	1.044	13	10.3	1.086	13	9.7	1.074	13	15.3	1.024	13	7.6	1.007	13	8	1.045	13	10.8	0.948	13	16.7	0.913	13	4.5	1.029	13	9.7	0.987	13	9
J3PWA9	Cytochrome b-c1 complex subunit 7 OS=Puccinia triticina (isolate 1-1 / race 1 (BBBD)) GN=PTTG_03425 PE=3 SV=1 - [J3PWA9_PUCT1]	197.48	0.3672	2	5	5	19	128	15.1	9.17	1.218	17	13.4	1.168	17	28	1.366	17	22.8	1.29	17	20.2	1.04	17	13.1	1.133	17	28.8	1.017	17	15	1.112	17	18.9	0.896	17	14.8	0.799	17	21.6	0.978	17	16.3	1.418	17	23.8	1.317	17	26
E3L015	V-type proton ATPase catalytic subunit A OS=Puccinia graminis f. sp. tritici (strain CRL 75-36-700-3 / race SCCL) GN=PGTG_15754 PE=3 SV=2 - [E3L015_PUCGT]	1074.3	0.4928	28	4	23	200	621	68.9	5.6	1.057	20	18.8	1.124	20	19.7	1.087	20	21.7	1.098	20	13.7	1.042	20	15.3	1.042	20	9.5	1.009	20	8.5	0.965	20	13.4	0.953	20	21.9	0.92	20	16.4	0.941	20	13.1	1.025	20	14.3	1.008	20	21.1
J3PWA7	Uncharacterized protein OS=Puccinia triticina (isolate 1-1 / race 1 (BBBD)) GN=PTTG_03423 PE=3 SV=1 - [J3PWA7_PUCT1]	1105.09	0.3883	24	2	22	195	703	78.1	5.6	1.188	6	15.2	1.255	6	17.6	1.218	6	2	1.292	6	3.7	1.246	6	7.1	1.244	6	14.8	1.066	6	7.9	1.048	6	7.9	0.884	6	14.6	0.874	6	9	0.89	6	4.8	1.168	6	3.9	1.153	6	9.8
E3L7C3	Proteasome subunit alpha type OS=Puccinia graminis f. sp. tritici (strain CRL 75-36-700-3 / race SCCL) GN=PGTG_18273 PE=3 SV=2 - [E3L7C3_PUCGT]	297.29	0.3281	33	6	7	41	253	28	6.54	1.052	23	19	1.093	23	22.8	0.949	23	16	0.982	23	12.5	0.961	23	12.4	1.02	23	17.5	1.033	23	10.6	1.064	23	11.2	0.969	23	15.5	1.061	23	10	1.055	23	8.4	1.132	23	27.3	1.194	23	24.9
E3K2F8	Putative uncharacterized protein OS=Puccinia graminis f. sp. tritici (strain CRL 75-36-700-3 / race SCCL) GN=PGTG_04483 PE=4 SV=2 - [E3K2F8_PUCGT]	293.15	0.0329	2	6	7	17	2402	264.8	6.32	0.989	10	15.9	1.037	10	14.4	0.938	10	6.2	0.999	10	2.3	0.906	10	17.5	1.006	10	12.7	0.942	10	14.1	0.978	10	2.8	0.919	10	19.7	0.966	10	5.8	0.993	10	7.7	0.958	10	13.7	1.035	10	9.9
E3K1T0	GTP cyclohydrolase II OS=Puccinia graminis f. sp. tritici (strain CRL 75-36-700-3 / race SCCL) GN=PGTG_04211 PE=4 SV=2 - [E3K1T0_PUCGT]	563.15	0.2677	9	14	14	53	594	65	6.67	0.947	48	21.2	0.934	48	15.8	0.971	48	17.1	0.952	48	15.4	0.917	48	13.7	0.931	48	11.8	0.986	48	9.8	0.977	48	12.3	1.019	48	15.2	1.035	48	16.3	1.048	48	10.4	1.022	48	14.8	1.008	48	10.6
R7SXG3	Beta-tubulin 1 tubb1 OS=Dichomitus squalens (strain LYAD-421) GN=DICSQDRAFT_137089 PE=3 SV=1 - [R7SXG3_DICSQ]	403.79	0.1951	195	1	9	145	446	49.9	4.88	0.972	1		0.986	1		0.928	1		0.94	1		0.956	1		0.972	1		1.018	1		1.031	1		1.047	1		1.098	1		1.063	1		1.101	1		1.117	1
A4ZI03	Beta-tubulin 1 (Fragment) OS=Puccinia alpina GN=b-tub PE=3 SV=1 - [A4ZI03_9BASI]	1129.86	0.7568	384	1	22	377	329	36.6	6.99	1.312	1		1.528	1		1.221	1		1.42	1		0.965	1		1.126	1		0.925	1		1.075	1		0.704	1		0.758	1		0.957	1		0.91	1		1.059	1
G9B235	Beta-tubulin (Fragment) OS=Puccinia triticina PE=4 SV=1 - [G9B235_9BASI]	344.33	0.5111	147	1	7	134	135	15.4	8.85	0.573	2	27.4	0.484	2	24.9	0.81	2	16.4	0.683	2	13.9	0.941	2	13.6	0.796	2	16.1	0.861	2	9.6	0.725	2	12.1	1.501	2	37.7	1.064	2	26.2	0.914	2	4	0.875	2	0.7	0.739	2	1.8
B0LC80	Beta-tubulin 1 (Fragment) OS=Uromyces scrophulariae PE=3 SV=1 - [B0LC80_9BASI]	1095.67	0.7545	334	1	21	370	330	36.6	6.61	0.941	3	10.5	0.925	3	2.5	0.921	3	4.6	0.869	3	2.5	1.054	3	0.8	0.974	3	2.6	1.09	3	3	1.057	3	0.8	1.158	3	2.5	1.211	3	3.3	1.083	3	7.7	0.814	3	3.2	0.762	3	9.8
H6QRQ7	Tubulin beta-1 chain, variant OS=Puccinia graminis f. sp. tritici (strain CRL 75-36-700-3 / race SCCL) GN=PGTG_09142 PE=3 SV=1 - [H6QRQ7_PUCGT]	191.04	0.1007	7	2	4	50	407	44.9	6.19	0.866	3	26.9	0.792	3	9.1	1.036	3	1.5	1.052	3	3.4	0.96	3	5.1	0.989	3	22.7	0.965	3	18.4	0.909	3	12.8	0.985	3	47	0.845	3	3.7	0.918	3	13.2	1.221	3	26.8	1.117	3	9
E3KPL3	Tubulin beta chain OS=Puccinia graminis f. sp. tritici (strain CRL 75-36-700-3 / race SCCL) GN=PGTG_12204 PE=3 SV=1 - [E3KPL3_PUCGT]	1430.46	0.7165	417	2	27	471	448	50.1	4.93	0.997	17	17.2	0.979	17	27.5	0.964	17	23.3	0.995	17	19.6	0.993	17	23.9	0.893	17	29.9	0.983	17	21.3	0.938	17	37.3	0.941	17	26.9	1.021	17	27.6	1.069	17	16	1.03	17	10.9	1.008	17	20.6
G9B259	Beta-tubulin (Fragment) OS=Puccinia coronati-calamagrostidis PE=4 SV=1 - [G9B259_9BASI]	877.38	0.8	236	1	17	294	200	22.7	8.94	1.025	10	21.6	1.038	10	11.1	1.029	10	17.8	0.962	10	8.3	0.975	10	12.8	0.905	10	12.8	1.055	10	12.3	0.993	10	26.2	1.047	10	29	1.159	10	19.7	1.072	10	11.8	1.097	10	7.6	1.075	10	28
G9B262	Beta-tubulin (Fragment) OS=Puccinia coronati-calamagrostidis PE=4 SV=1 - [G9B262_9BASI]	607.4	0.7365	188	1	12	297	148	16.8	8.29	0.926	2	5.5	0.956	2	12	0.991	2	1.2	1.021	2	7.8	1.035	2	1.9	1.071	2	8.4	0.977	2	3.1	1.006	2	3.4	1.054	2	8.6	0.986	2	4.4	0.942	2	5	1.045	2	0.7	1.079	2	5.8
Q8X161	Beta-tubulin (Fragment) OS=Microbotryum violaceum PE=4 SV=1 - [Q8X161_USTVI]	209.42	0.3125	144	1	5	60	112	12.3	5.83	1.643	2	36.7	1.59	2	56	0.782	2	22.2	0.756	2	5.2	0.939	2	1.5	0.911	2	18.4	0.81	2	10.2	0.783	2	6.5	0.493	2	48.2	1.036	2	11.8	0.861	2	11.8	0.911	2	4.6	0.882	2	21.6
J9PGK7	Beta-tubulin 1 (Fragment) OS=Puccinia graminis PE=4 SV=1 - [J9PGK7_PUCGR]	866.8	0.7143	236	1	17	305	224	25.4	8.18	0.957	1		1.115	1		1.028	1		1.196	1		0.758	1		0.885	1		1.14	1		1.327	1		1.191	1		1.11	1		1.502	1		1.444	1		1.683	1
B0LC36	Beta-tubulin 1 (Fragment) OS=Puccinia hordei PE=3 SV=1 - [B0LC36_9BASI]	1129.86	0.7545	384	1	22	380	330	36.6	6.99	1.141	1		1.254	1		0.848	1		0.93	1		0.815	1		0.897	1		0.947	1		1.04	1		0.83	1		1.118	1		1.161	1		0.858	1		0.943	1
J3PUX7	Uncharacterized protein OS=Puccinia triticina (isolate 1-1 / race 1 (BBBD)) GN=PTTG_02943 PE=3 SV=1 - [J3PUX7_PUCT1]	174.77	0.0494	6	1	3	49	405	45	4.96
B0LC51	Beta-tubulin 1 (Fragment) OS=Puccinia punctata PE=3 SV=1 - [B0LC51_9BASI]	807.85	0.65	280	1	15	327	300	33.3	6.93	0.792	3	41.2	0.781	3	38.3	1.03	3	10.1	1.014	3	7.5	1.013	3	5.5	0.962	3	11.6	0.98	3	3.3	0.898	3	16.5	1.15	3	57.4	0.886	3	24.2	0.965	3	11.8	0.95	3	2.4	0.922	3	2.7
F4RGI7	Putative uncharacterized protein OS=Melampsora larici-populina (strain 98AG31 / pathotype 3-4-7) GN=MELLADRAFT_42837 PE=3 SV=1 - [F4RGI7_MELLP]	1120.88	0.6138	284	2	22	350	448	50.1	4.89	0.771	2	61.3	0.636	2	70.3	0.944	2	11.2	0.778	2	18.2	1.004	2	18.6	0.83	2	25.8	0.969	2	32.8	0.798	2	40.4	1.257	2	24.9	1.027	2	21.1	0.964	2	13.6	0.91	2	39.6	0.751	2	47.5
E3KAS1	Adenosylhomocysteinase OS=Puccinia graminis f. sp. tritici (strain CRL 75-36-700-3 / race SCCL) GN=PGTG_06811 PE=3 SV=1 - [E3KAS1_PUCGT]	780.39	0.3171	19	0	17	158	432	47.1	6.33
E3K8I4	Stress-induced-phosphoprotein 1 OS=Puccinia graminis f. sp. tritici (strain CRL 75-36-700-3 / race SCCL) GN=PGTG_06468 PE=4 SV=1 - [E3K8I4_PUCGT]	222.35	0.1365	6	5	5	22	337	38.2	6.81	1.032	18	15.7	0.947	18	22	0.989	18	11.7	0.949	18	19.5	0.957	18	9.6	0.879	18	20.1	0.957	18	11	0.86	18	19.4	0.898	18	14.8	0.96	18	13	0.956	18	13	0.995	18	16.1	0.93	18	18.1
E3JXA4	Oxoglutarate dehydrogenase (Succinyl-transferring), E1 component OS=Puccinia graminis f. sp. tritici (strain CRL 75-36-700-3 / race SCCL) GN=PGTG_02140 PE=4 SV=2 - [E3JXA4_PUCGT]	660.31	0.1642	24	2	16	67	1133	126.2	6.92	1.031	3	12.9	1.04	3	4.4	0.994	3	16.5	1.025	3	7.4	1.019	3	6.9	1.031	3	12.7	1.102	3	3.2	1.04	3	2.9	1.068	3	5.6	1.103	3	0.9	1.011	3	9.7	1.061	3	2	0.997	3	2.3
J3Q677	Uncharacterized protein OS=Puccinia triticina (isolate 1-1 / race 1 (BBBD)) GN=PTTG_06893 PE=4 SV=1 - [J3Q677_PUCT1]	672.88	0.1809	29	2	16	81	995	111.8	6.68	1.116	17	12	1.191	17	14.1	1.129	17	15.3	1.202	17	21.5	1.109	17	13.4	1.079	17	11.7	0.981	17	8.6	0.988	17	10.2	0.863	17	11	0.834	17	21.8	0.877	17	9.9	1.02	17	14.1	1.026	17	10.7
E3L278	Glutathione reductase (NADPH) OS=Puccinia graminis f. sp. tritici (strain CRL 75-36-700-3 / race SCCL) GN=PGTG_16679 PE=3 SV=2 - [E3L278_PUCGT]	274.78	0.1757	25	7	7	22	592	65.1	7.64	1.097	10	13.2	1.062	10	13.8	1.01	10	14.8	1.066	10	11.3	1.02	10	11.2	0.978	10	18.3	0.991	10	8.1	0.931	10	6.1	0.916	10	7.3	0.985	10	11.4	0.992	10	3.7	0.981	10	21.6	0.937	10	18.5
D8WM94	Elongation factor 1-alpha (Fragment) OS=Pterula echo GN=tef1 PE=3 SV=1 - [D8WM94_9APHY]	206.35	0.2164	264	1	5	142	342	37.3	7.81	0.842	4	8.9	0.873	4	12.3	0.922	4	6.9	0.907	4	9.1	0.988	4	11.1	1.008	4	7.6	1.018	4	12.3	1.024	4	3	1.12	4	3.5	1.076	4	11.8	1.017	4	4.4	0.774	4	3	0.79	4	14.4
Q7Z8G2	Elongation factor 1-alpha (Fragment) OS=Cortinarius venetus GN=EF1-alpha PE=4 SV=1 - [Q7Z8G2_9AGAR]	30.79	0.1856	2	1	2	2	167	18	8.34	1.156	1		1.163	1		1.139	1		1.145	1		1.292	1		1.304	1		1.154	1		1.159	1		0.998	1		1.013	1		0.891	1		1.482	1		1.492	1
S5QI76	Translation elongation factor 1-alpha (Fragment) OS=Xerocomus badius GN=tef1 PE=4 SV=1 - [S5QI76_9HOMO]	53.01	0.1148	5	1	3	4	331	36	6.54	0.843	1		0.998	1		1.046	1		1.237	1		0.802	1		0.952	1		0.793	1		0.937	1		0.94	1		0.758	1		0.987	1		1.024	1		1.213	1
J3QBT6	Elongation factor 1-alpha OS=Puccinia triticina (isolate 1-1 / race 1 (BBBD)) GN=PTTG_08852 PE=3 SV=1 - [J3QBT6_PUCT1]	884.54	0.4299	132	4	23	728	549	60.8	8.68	1.017	375	19.3	1.054	376	18.3	1.004	376	12.5	1.047	377	12.4	1.043	376	11.2	1.086	377	12.7	0.971	376	12.4	1.01	377	12.8	0.938	376	21.4	0.959	377	12.6	0.926	377	12.2	0.933	376	21.5	0.974	377	16.8
J6EY09	G protein beta subunit-like protein Rkp1 OS=Trichosporon asahii var. asahii (strain ATCC 90039 / CBS 2479 / JCM 2466 / KCTC 7840 / NCYC 2677 / UAMH 7654) GN=A1Q1_03413 PE=4 SV=1 - [J6EY09_TRIAS]	177.77	0.1369	7	1	4	20	314	34.5	6.61	1.037	1		1.174	1		0.964	1		1.089	1		1.208	1		1.37	1		0.917	1		1.036	1		0.884	1		0.952	1		0.758	1		0.885	1		1.002	1
E3JQ44	Putative uncharacterized protein OS=Puccinia graminis f. sp. tritici (strain CRL 75-36-700-3 / race SCCL) GN=PGTG_00083 PE=4 SV=1 - [E3JQ44_PUCGT]	66.58	0.1753	2	2	2	5	97	11.1	9.77	0.887	3	14.4	0.857	3	24.3	0.978	3	5	1.047	3	7.5	1.022	3	0.2	1.027	3	5.5	0.978	3	3.5	0.943	3	2.5	1.101	3	10.8	0.973	3	7.6	0.955	3	3.3	0.927	3	7.1	1.045	3	2.3
H6QS83	Putative uncharacterized protein OS=Puccinia graminis f. sp. tritici (strain CRL 75-36-700-3 / race SCCL) GN=PGTG_10165 PE=4 SV=1 - [H6QS83_PUCGT]	169.73	0.1842	5	4	4	18	190	21.6	6.57	0.634	10	17.2	0.662	10	21.4	0.778	10	13.3	0.878	10	8.3	0.791	10	17.4	0.873	10	21.9	1.015	10	13.2	1.093	10	10.5	1.633	10	17.7	1.363	10	20.5	1.273	10	14.1	1.134	10	16.7	1.229	10	5.3
G7DSE9	Uncharacterized protein OS=Mixia osmundae (strain CBS 9802 / IAM 14324 / JCM 22182 / KY 12970) GN=Mo00150 PE=3 SV=1 - [G7DSE9_MIXOS]	234.1	0.1005	1	1	4	37	567	62.4	7.17
E3KGZ6	Dihydroxy-acid dehydratase OS=Puccinia graminis f. sp. tritici (strain CRL 75-36-700-3 / race SCCL) GN=PGTG_09284 PE=3 SV=2 - [E3KGZ6_PUCGT]	293.48	0.1634	26	3	7	23	612	64.2	7.17	0.862	8	30.6	0.766	8	31.9	0.949	8	5.7	0.837	8	8.6	0.925	8	9.1	0.833	8	9.3	1.051	8	6.4	0.992	8	7	1.298	8	25.1	1.177	8	7.1	1.149	8	13.6	0.953	8	11.6	0.901	8	5.9
E3JVS0	Heat shock protein 83 OS=Puccinia graminis f. sp. tritici (strain CRL 75-36-700-3 / race SCCL) GN=PGTG_02586 PE=3 SV=1 - [E3JVS0_PUCGT]	1339.58	0.4266	37	2	31	246	708	80.7	5	1.094	11	28.9	1.009	11	29.2	1.108	11	17.6	1.01	11	12.3	1.04	11	9.5	0.977	11	20.5	0.955	11	17.3	0.96	11	17.7	1.032	11	25.4	0.965	11	18	0.927	11	13.8	1.11	11	21.5	1.033	11	10.9
J3Q651	Uncharacterized protein OS=Puccinia triticina (isolate 1-1 / race 1 (BBBD)) GN=PTTG_06867 PE=3 SV=1 - [J3Q651_PUCT1]	1335.43	0.3835	41	2	31	244	704	80.4	5	0.807	11	28.6	0.717	11	20.2	0.973	11	28.5	0.891	11	2.9	1.004	11	22.5	0.86	11	10.1	1.124	11	15.3	0.948	11	7	1.447	11	34.7	1.168	11	19.5	1.083	11	5.9	0.849	11	18.3	0.778	11	23.3
F4R5F2	Putative uncharacterized protein OS=Melampsora larici-populina (strain 98AG31 / pathotype 3-4-7) GN=MELLADRAFT_70683 PE=3 SV=1 - [F4R5F2_MELLP]	580.56	0.1938	16	1	15	102	707	80.4	5.03	0.855	1		0.854	1		0.923	1		0.921	1		0.923	1		0.924	1		0.908	1		0.905	1		1.061	1		0.984	1		0.982	1		0.913	1		0.911	1
E3K1C8	Putative uncharacterized protein OS=Puccinia graminis f. sp. tritici (strain CRL 75-36-700-3 / race SCCL) GN=PGTG_04059 PE=4 SV=1 - [E3K1C8_PUCGT]	143.6	0.2293	3	1	5	13	266	29.1	7.02	1.082	2	7.4	1.151	2	4.2	1.14	2	1	1.211	2	2.2	1.111	2	1.7	1.185	2	1.6	1.061	2	4	1.127	2	0.8	0.98	2	3.4	0.931	2	3	0.953	2	2.3	1.005	2	13.9	1.069	2	10.6
J3PQL5	Uncharacterized protein OS=Puccinia triticina (isolate 1-1 / race 1 (BBBD)) GN=PTTG_01431 PE=4 SV=1 - [J3PQL5_PUCT1]	172.35	0.2481	2	1	5	20	266	29.2	7.81	1.049	7	19.3	1.063	7	12.5	0.979	7	3.4	0.973	7	11.4	0.888	7	11.2	0.906	7	10	1.001	7	29.7	0.976	7	24.1	0.822	7	19.8	0.896	7	12.2	0.95	7	5.1	1.08	7	8.3	1.203	7	16.7
F4RJC8	Putative uncharacterized protein OS=Melampsora larici-populina (strain 98AG31 / pathotype 3-4-7) GN=MELLADRAFT_35537 PE=4 SV=1 - [F4RJC8_MELLP]	82.67	0.0259	39	2	2	3	1198	133.3	6.14	0.979	3	57.7	2.162	3	85.1	0.738	3	54.2	1.271	3	65.4	0.51	3	27.1	1.283	3	35.7	0.745	3	30.6	1.114	3	36.1	0.397	3	17.3	0.877	3	120.5	0.87	3	112.9	1.022	3	3.3	1.982	3	83.6
E3JQ45	Vesicle-fusing ATPase OS=Puccinia graminis f. sp. tritici (strain CRL 75-36-700-3 / race SCCL) GN=PGTG_00084 PE=4 SV=2 - [E3JQ45_PUCGT]	529.68	0.2235	21	4	14	57	765	83.1	6.11	1.054	13	12.7	1.146	13	6.9	0.923	13	21.2	1.064	13	9.7	0.982	13	12.7	1.054	13	13	0.993	13	6.3	1.051	13	8.1	0.949	13	12.9	1.021	13	14.1	1.013	13	7.6	0.942	13	14.7	0.962	13	8
F4REE0	Putative uncharacterized protein OS=Melampsora larici-populina (strain 98AG31 / pathotype 3-4-7) GN=MELLADRAFT_47546 PE=4 SV=1 - [F4REE0_MELLP]	385.31	0.1719	38	1	11	39	762	82.6	6.58
E3K554	Proteasome subunit alpha type OS=Puccinia graminis f. sp. tritici (strain CRL 75-36-700-3 / race SCCL) GN=PGTG_05690 PE=3 SV=2 - [E3K554_PUCGT]	470.04	0.4291	33	9	9	66	247	27.1	6.35	0.951	40	17.2	0.987	40	15.1	0.996	40	12.7	1.055	40	10.5	0.999	40	14.1	1.03	40	11.3	1.033	40	12.5	1.038	40	16.1	1.062	40	25.4	1.032	40	16.6	1.04	40	8.4	1.003	40	24.7	1.014	40	16
E3KPE6	Ornithine carbamoyltransferase OS=Puccinia graminis f. sp. tritici (strain CRL 75-36-700-3 / race SCCL) GN=PGTG_12127 PE=3 SV=1 - [E3KPE6_PUCGT]	21.87	0.0321	1	1	1	1	374	42	8.34	0.947	1		0.974	1		0.898	1		0.923	1		1.061	1		1.095	1		0.966	1		0.993	1		1.02	1		1.077	1		0.909	1		0.96	1		0.988	1
F4S1T2	Putative uncharacterized protein OS=Melampsora larici-populina (strain 98AG31 / pathotype 3-4-7) GN=MELLADRAFT_50106 PE=4 SV=1 - [F4S1T2_MELLP]	86.95	0.1231	2	2	3	12	260	28.4	5.45	0.945	8	14.9	0.935	8	16.3	0.935	8	3.1	0.919	8	14	0.948	8	13.6	0.936	8	15	0.994	8	8.4	1.013	8	15.2	1.033	8	9.6	1.062	8	9	1.086	8	7.8	0.982	8	16	0.865	8	12.1
E3KY02	Putative uncharacterized protein OS=Puccinia graminis f. sp. tritici (strain CRL 75-36-700-3 / race SCCL) GN=PGTG_15044 PE=4 SV=1 - [E3KY02_PUCGT]	159.47	0.0996	3	4	4	26	241	26.7	8.97	1.011	26	21.3	1.061	26	14.7	1.023	26	13.8	1.081	26	17	1.004	26	14.2	1.056	26	9.7	0.986	26	8.3	1.008	26	9.8	0.951	26	24.4	0.97	26	6	0.981	26	9.5	0.893	26	19	0.908	26	19.8
J3Q3Q3	Uncharacterized protein OS=Puccinia triticina (isolate 1-1 / race 1 (BBBD)) GN=PTTG_06019 PE=4 SV=1 - [J3Q3Q3_PUCT1]	356.1	0.2343	2	4	9	57	414	45.8	8.25	1.13	25	14.2	1.114	25	17.9	1.011	25	14.6	1.118	25	11.7	1.108	25	11.2	1.137	25	19.6	0.949	25	7.3	1.014	25	10.9	0.87	25	15.2	0.929	25	9.7	0.892	25	9.8	0.911	25	16.6	1.021	25	13.8
E3KIX5	Adenine phosphoribosyltransferase OS=Puccinia graminis f. sp. tritici (strain CRL 75-36-700-3 / race SCCL) GN=PGTG_10628 PE=3 SV=1 - [E3KIX5_PUCGT]	60.74	0.2459	8	2	2	5	183	20.1	7.11	1.134	1		1.226	1		0.965	1		1.042	1		1.041	1		1.129	1		0.96	1		1.037	1		0.847	1		0.996	1		0.921	1		0.949	1		1.027	1
E3L596	Putative uncharacterized protein OS=Puccinia graminis f. sp. tritici (strain CRL 75-36-700-3 / race SCCL) GN=PGTG_17458 PE=4 SV=2 - [E3L596_PUCGT]	859.31	0.1907	34	19	22	56	1657	187.2	8.1	0.957	43	17.3	0.941	43	13.2	0.982	43	11.5	0.95	43	13.2	1.001	43	12.4	0.972	43	12.8	0.97	43	10.4	0.936	43	12.5	1	43	15	0.966	43	10.8	0.952	43	11.7	0.935	43	11.4	0.942	43	16.1
D8PWL0	Putative uncharacterized protein OS=Schizophyllum commune (strain H4-8 / FGSC 9210) GN=SCHCODRAFT_65817 PE=3 SV=1 - [D8PWL0_SCHCM]	298.42	0.114	12	1	7	60	614	67	5.67	0.877	1		1.089	1		0.939	1		1.163	1		1.146	1		1.426	1		1.15	1		1.425	1		1.309	1		1.225	1		1.001	1		1.081	1		1.342	1
G7E8A3	Uncharacterized protein OS=Mixia osmundae (strain CBS 9802 / IAM 14324 / JCM 22182 / KY 12970) GN=Mo05752 PE=3 SV=1 - [G7E8A3_MIXOS]	514.29	0.1801	2	1	9	120	805	88.2	6.02	1.133	1		1.33	1		1.042	1		1.222	1		0.972	1		1.144	1		1.205	1		1.413	1		1.063	1		1.157	1		1.237	1		0.945	1		1.109	1
F4S6N0	Putative uncharacterized protein OS=Melampsora larici-populina (strain 98AG31 / pathotype 3-4-7) GN=MELLADRAFT_68392 PE=3 SV=1 - [F4S6N0_MELLP]	1100	0.3933	6	3	21	266	661	71.9	6.52	1.075	63	29.2	1.065	63	24	1.044	63	20.2	1.064	63	13.7	1.038	63	15.7	1.055	63	16.4	1.005	63	15.1	1.021	63	14.2	0.951	63	20.8	0.947	63	22.7	0.984	63	16.6	1.034	63	23.8	1.055	63	14
W4KJ09	Uncharacterized protein (Fragment) OS=Heterobasidion irregulare TC 32-1 GN=HETIRDRAFT_16177 PE=4 SV=1 - [W4KJ09_9HOMO]	55.86	0.0913	18	2	2	2	208	22.3	5.76	1.446	2	22.1	1.428	2	0.4	1.207	2	17.4	1.191	2	4.1	1.225	2	11.3	1.213	2	33.5	0.918	2	15.3	0.905	2	6.1	0.634	2	6.6	0.761	2	2	0.748	2	27	1.08	2	11.9	1.066	2	9.5
E3K367	T-complex protein 1 subunit gamma OS=Puccinia graminis f. sp. tritici (strain CRL 75-36-700-3 / race SCCL) GN=PGTG_04880 PE=3 SV=2 - [E3K367_PUCGT]	618.48	0.3715	36	16	17	44	541	59.3	7.93	1.009	34	24.5	1.003	34	22.3	0.924	34	8.1	0.976	34	10	0.967	34	12.3	1.003	34	16.3	1.015	34	7.8	1.069	34	9.3	1.088	34	21.2	1.106	34	9.4	1.058	34	8.8	0.94	34	11.1	0.983	34	13.8
E3L3M4	Acetyl-CoA C-acetyltransferase OS=Puccinia graminis f. sp. tritici (strain CRL 75-36-700-3 / race SCCL) GN=PGTG_16894 PE=3 SV=1 - [E3L3M4_PUCGT]	397.64	0.2212	2	6	6	53	425	44.5	7.99	1.084	38	22.3	1.084	38	21.7	1.009	38	17.6	1.017	38	16.8	0.977	38	9.6	0.944	38	15.4	1	38	12.5	0.978	38	19.8	0.95	38	33.2	0.991	38	17.1	1.003	38	10.8	1.081	38	16.4	1.085	38	20.7
J3PQV0	Uncharacterized protein OS=Puccinia triticina (isolate 1-1 / race 1 (BBBD)) GN=PTTG_01516 PE=4 SV=1 - [J3PQV0_PUCT1]	43.5	0.0289	2	1	1	1	277	31.4	5.76
J3PMG6	Uncharacterized protein OS=Puccinia triticina (isolate 1-1 / race 1 (BBBD)) GN=PTTG_00332 PE=4 SV=1 - [J3PMG6_PUCT1]	195.29	0.1047	23	1	5	13	592	62.2	6.71	1.028	6	13.8	0.868	6	10	0.991	6	10.1	0.855	6	4.1	0.964	6	3.4	0.817	6	8.3	1.019	6	4.4	0.87	6	14.2	1.02	6	17.6	1.057	6	13.9	1.069	6	6.3	1.029	6	10.1	0.856	6	13.6
J3PND8	Uncharacterized protein OS=Puccinia triticina (isolate 1-1 / race 1 (BBBD)) GN=PTTG_00654 PE=4 SV=1 - [J3PND8_PUCT1]	328.69	0.2149	5	3	8	35	363	41.7	9.32	0.966	12	30.3	1	12	25.6	0.967	12	18	1.011	12	15.3	1.028	12	12.8	1.036	12	22	0.918	12	10.8	0.934	12	9.9	0.972	12	14.6	0.952	12	14.2	0.945	12	14.5	0.906	12	14.5	0.924	12	14.8
F4RW36	Putative uncharacterized protein OS=Melampsora larici-populina (strain 98AG31 / pathotype 3-4-7) GN=MELLADRAFT_37995 PE=4 SV=1 - [F4RW36_MELLP]	225.33	0.1731	27	1	6	17	335	38.7	9.36	1.042	2	10.7	1.051	2	10.7	1.022	2	3.9	1.028	2	3.9	0.951	2	8.9	0.961	2	8.9	0.97	2	8	0.977	2	8	0.93	2	2.6	0.95	2	4.1	1.018	2	0.9	1.013	2	12.2	1.021	2	12.2
J3Q7S1	Uncharacterized protein OS=Puccinia triticina (isolate 1-1 / race 1 (BBBD)) GN=PTTG_07437 PE=4 SV=1 - [J3Q7S1_PUCT1]	125.01	0.0521	2	4	4	8	710	78.7	5.94	0.987	8	9	1.041	8	23.7	1.101	8	11.4	1.128	8	5.4	1.061	8	8.4	1.125	8	14.3	0.975	8	5.8	0.986	8	6.2	0.933	8	19.3	0.861	8	10.4	0.886	8	13.1	0.979	8	10.4	1.017	8	11.9
E3KFD7	Putative uncharacterized protein OS=Puccinia graminis f. sp. tritici (strain CRL 75-36-700-3 / race SCCL) GN=PGTG_09932 PE=4 SV=2 - [E3KFD7_PUCGT]	220.8	0.0877	33	6	6	16	741	81	5.29	1.012	15	10.3	1.022	15	14.6	0.867	15	16.3	0.948	15	17.6	0.965	15	18.7	1.125	15	9.1	0.976	15	11.8	1.075	15	12.8	1.024	15	11.5	1.119	15	8.6	1.048	15	10.5	0.887	15	16.6	0.933	15	12.1
J3PXN8	Uncharacterized protein OS=Puccinia triticina (isolate 1-1 / race 1 (BBBD)) GN=PTTG_03904 PE=3 SV=1 - [J3PXN8_PUCT1]	541.81	0.5057	93	2	12	96	265	29.2	7.94	1.741	1		0.351	1		1.017	1		0.205	1		0.977	1		0.197	1		1.013	1		0.204	1		0.582	1		0.997	1		1.035	1		0.985	1		0.199	1
E3KMM6	Putative uncharacterized protein OS=Puccinia graminis f. sp. tritici (strain CRL 75-36-700-3 / race SCCL) GN=PGTG_11907 PE=4 SV=2 - [E3KMM6_PUCGT]	21.57	0.0142	1	1	1	1	706	80.9	7.11	1.105	1		0.837	1		1.219	1		0.922	1		0.991	1		0.752	1		1.036	1		0.783	1		0.937	1		0.85	1		1.044	1		1.124	1		0.852	1
M7X4F7	Protein transport protein SEC23 OS=Rhodosporidium toruloides (strain NP11) GN=RHTO_05801 PE=4 SV=1 - [M7X4F7_RHOT1]	111.83	0.0417	1	1	3	12	768	85.5	6.49	0.72	2	42.1	0.746	2	31.2	0.835	2	26.8	0.863	2	16.5	0.918	2	31.4	0.953	2	20.9	0.912	2	14.7	0.943	2	4.7	1.265	2	26.2	1.093	2	11.8	0.991	2	16.1	1.083	2	3.6	1.121	2	6.4
J3Q105	Uncharacterized protein OS=Puccinia triticina (isolate 1-1 / race 1 (BBBD)) GN=PTTG_05071 PE=4 SV=1 - [J3Q105_PUCT1]	151.06	0.1223	1	3	3	10	229	26.2	5.25	0.88	10	5.3	0.934	10	8.5	0.963	10	13.7	0.987	10	27.3	0.91	10	15.4	0.91	10	26.1	0.876	10	19.1	0.953	10	8.6	0.956	10	14.8	0.908	10	17.7	1.017	10	7.3	1.029	10	15.7	1.037	10	15.9
E3KTH0	Putative uncharacterized protein OS=Puccinia graminis f. sp. tritici (strain CRL 75-36-700-3 / race SCCL) GN=PGTG_13966 PE=3 SV=2 - [E3KTH0_PUCGT]	570.6	0.3707	7	11	12	91	437	48.1	7.34	1.03	63	25.5	0.972	63	20.3	0.943	63	19.1	0.918	63	13.9	1.027	63	18	0.977	63	12.9	1.091	63	11.7	1.058	63	15.2	1.091	63	20.9	1.17	63	13.9	1.079	63	9.4	1.034	63	24.1	0.975	63	16.3
F4RUA2	Putative uncharacterized protein OS=Melampsora larici-populina (strain 98AG31 / pathotype 3-4-7) GN=MELLADRAFT_49293 PE=3 SV=1 - [F4RUA2_MELLP]	87.14	0.0446	3	1	2	16	426	47.1	7.25	1.312	1		1.267	1		1.113	1		1.073	1		1.086	1		1.051	1		1.159	1		1.117	1		0.882	1		1.042	1		1.065	1		1.195	1		1.154	1
M5GBG2	Heat shock protein 70 OS=Dacryopinax sp. (strain DJM 731) GN=DACRYDRAFT_20123 PE=3 SV=1 - [M5GBG2_DACSP]	366.66	0.1645	6	1	8	60	614	67.2	5.82	0.929	2	0	1	2	19.4	0.847	2	16.4	0.91	2	36.7	0.936	2	14.4	1.01	2	4.9	0.935	2	4.9	1.004	2	24.5	1.005	2	4.9	1.105	2	11.5	0.997	2	19.4	0.999	2	6.9	1.075	2	12.5
J3PWB8	Uncharacterized protein OS=Puccinia triticina (isolate 1-1 / race 1 (BBBD)) GN=PTTG_03434 PE=4 SV=1 - [J3PWB8_PUCT1]	104.96	0.0536	1	2	2	19	373	40.2	8.87	0.895	16	28.3	0.886	16	20.7	0.884	16	16.1	0.875	16	13.4	0.994	16	18.5	1.042	16	13.6	0.956	16	15.8	0.95	16	14.2	1.121	16	21.5	1.099	16	9.3	0.933	16	11.9	0.855	16	20.1	0.889	16	12.5
E3K5C3	DIS3-like exonuclease 2 OS=Puccinia graminis f. sp. tritici (strain CRL 75-36-700-3 / race SCCL) GN=PGTG_06040 PE=3 SV=1 - [E3K5C3_PUCGT]	962.37	0.1872	11	3	19	123	1421	154.5	7.42	0.915	17	17.4	0.922	17	19.8	1.01	17	11	1.001	17	16.6	0.972	17	13.5	0.955	17	14.3	0.926	17	19	0.979	17	10.6	1.002	17	9.9	0.932	17	14.9	1.023	17	9.7	1.031	17	19.6	0.956	17	23.7
J3Q5X9	DIS3-like exonuclease 2 OS=Puccinia triticina (isolate 1-1 / race 1 (BBBD)) GN=PTTG_06795 PE=3 SV=1 - [J3Q5X9_PUCT1]	1065.85	0.1976	11	4	20	134	1422	155.2	7.25	0.904	19	19	0.888	19	22.2	0.974	19	15.5	1.018	19	18.4	0.777	19	13.5	0.806	19	14.4	0.954	19	16.4	0.965	19	16.6	1.023	19	27.2	0.941	19	15.3	1.153	19	22.6	0.962	19	28.3	0.988	19	17.5
F4RB69	DIS3-like exonuclease 2 OS=Melampsora larici-populina (strain 98AG31 / pathotype 3-4-7) GN=MELLADRAFT_42233 PE=3 SV=1 - [F4RB69_MELLP]	389.22	0.11	1	3	8	41	900	100.6	6.55	0.914	16	17.5	0.94	16	13.9	1.031	16	12.8	1.005	16	11.2	1.066	16	12.6	1.083	16	8.5	0.999	16	5.8	1.006	16	12.4	1.064	16	14.9	1.031	16	5.8	0.974	16	15.5	1	16	7.8	1.004	16	12.4
H9LJG2	Heat shock protein 70 OS=Glaciozyma antarctica GN=hsp70 PE=2 SV=1 - [H9LJG2_9BASI]	459.85	0.1685	16	2	9	186	623	67.5	5.22	0.88	44	15.4	0.973	44	15.5	0.931	44	10	1.025	44	10.3	0.954	44	6.8	1.053	44	5.6	0.959	44	6.9	1.063	44	6.7	1.095	44	13.5	1.048	44	6.9	0.998	44	9.4	0.785	44	19.3	0.874	44	15.4
R7SW21	Heat shock protein 70 OS=Dichomitus squalens (strain LYAD-421) GN=DICSQDRAFT_181491 PE=3 SV=1 - [R7SW21_DICSQ]	230.59	0.0625	9	1	4	104	672	73.6	5.15	1.619	1		1.381	1		1.296	1		1.104	1		1.07	1		0.915	1		1.225	1		1.044	1		0.756	1		0.946	1		1.143	1		1.694	1		1.445	1
U5H357	Uncharacterized protein OS=Microbotryum violaceum (strain p1A1 Lamole) GN=MVLG_01782 PE=3 SV=1 - [U5H357_USTV1]	487.91	0.1913	16	1	8	168	643	69.8	5.16	1.552	3	18	1.179	3	26.4	1.12	3	57.4	1.147	3	18.5	1.117	3	16.3	1.11	3	5.2	1.153	3	7.8	1.181	3	3.2	0.914	3	16.9	1.03	3	48	1.03	3	8.4	1.174	3	4	1.205	3	7
I4Y9Z8	Heat shock protein 70 OS=Wallemia sebi (strain ATCC MYA-4683 / CBS 633.66) GN=WALSEDRAFT_33018 PE=3 SV=1 - [I4Y9Z8_WALSC]	430.09	0.1462	15	1	7	144	643	70.2	5.05	1.268	1		1.538	1		1.138	1		1.379	1		0.889	1		1.082	1		0.956	1		1.158	1		0.754	1		0.841	1		1.073	1		1.138	1		1.381	1
M7WQZ1	Heat shock 70kDa protein 1/8 OS=Rhodosporidium toruloides (strain NP11) GN=RHTO_07842 PE=3 SV=1 - [M7WQZ1_RHOT1]	605.47	0.224	16	1	11	201	643	69.6	5.15	1.307	1		1.315	1		0.789	1		0.793	1		0.966	1		0.974	1		0.799	1		0.803	1		0.611	1		1.013	1		0.826	1		0.795	1		0.8	1
S8ET35	Uncharacterized protein OS=Fomitopsis pinicola (strain FP-58527) GN=FOMPIDRAFT_1021155 PE=3 SV=1 - [S8ET35_FOMPI]	579.77	0.193	20	2	10	165	653	71	5.2	1.208	4	35.5	1.228	4	25.6	0.958	4	13.1	0.97	4	12	0.941	4	10.3	0.946	4	5.6	1.005	4	7.7	1.09	4	3.9	0.912	4	44.1	1.046	4	10.9	1.119	4	4.8	1.137	4	23.6	1.156	4	14.1
S7RUE4	Heat shock protein HSS1 OS=Gloeophyllum trabeum (strain ATCC 11539 / FP-39264 / Madison 617) GN=GLOTRDRAFT_57271 PE=3 SV=1 - [S7RUE4_GLOTA]	562.91	0.1951	20	0	9	176	651	70.5	5.24
E3KB55	Fumarate hydratase, mitochondrial OS=Puccinia graminis f. sp. tritici (strain CRL 75-36-700-3 / race SCCL) GN=PGTG_07824 PE=3 SV=1 - [E3KB55_PUCGT]	450.36	0.2866	17	6	11	58	506	54.3	8.21	1.051	20	22	1.012	20	14.2	1.014	20	12.8	0.969	20	14.8	1.002	20	13	0.986	20	9.6	1.025	20	7.5	1.022	20	5.2	1.027	20	18.1	1.039	20	10.3	1.045	20	8.6	1.074	20	15.2	1.062	20	9.2
J3PY92	Uncharacterized protein OS=Puccinia triticina (isolate 1-1 / race 1 (BBBD)) GN=PTTG_04108 PE=4 SV=1 - [J3PY92_PUCT1]	401.34	0.2384	2	3	8	45	453	48.3	8.09	1.129	12	15.4	0.952	12	19.4	1.157	12	22.1	0.863	12	11.3	1.028	12	11.8	0.912	12	18.1	1.08	12	4.5	0.983	12	12.5	1.021	12	26.3	1.019	12	18.9	1.039	12	13.5	1.183	12	21	0.97	12	14.7
E3KKV5	Large subunit ribosomal protein L14e OS=Puccinia graminis f. sp. tritici (strain CRL 75-36-700-3 / race SCCL) GN=PGTG_10401 PE=4 SV=1 - [E3KKV5_PUCGT]	239.75	0.2925	3	5	5	48	147	16.5	11.17	0.733	35	16.9	0.825	35	22.6	0.942	35	15.7	1.048	35	12.5	0.874	35	18.1	0.996	35	15.5	0.587	35	27.3	0.674	35	24.5	0.861	35	19.6	0.664	35	20.9	0.702	35	24.4	0.693	35	31.5	0.749	35	22.8
E3KZR5	Large subunit ribosomal protein L9e OS=Puccinia graminis f. sp. tritici (strain CRL 75-36-700-3 / race SCCL) GN=PGTG_15446 PE=4 SV=1 - [E3KZR5_PUCGT]	315.31	0.4167	7	1	8	44	192	21.7	9.38	0.932	16	17.4	1.006	16	14.5	1.052	16	16.3	1.093	16	16.7	1.099	16	12.3	1.129	16	17	1.128	16	7.2	1.131	16	10.2	1.094	16	13	1.027	16	10.2	1.024	16	7.5	0.896	16	16.4	0.932	16	9.3
J3Q354	Uncharacterized protein OS=Puccinia triticina (isolate 1-1 / race 1 (BBBD)) GN=PTTG_05820 PE=4 SV=1 - [J3Q354_PUCT1]	376.55	0.4844	7	3	10	67	192	21.6	9.29	0.966	39	13.6	1.004	39	13	1.002	39	10.7	1.038	39	10.3	0.982	39	12.5	1.036	39	10.5	0.961	39	11.5	1.018	39	8	1.015	39	12.8	0.976	39	12	0.981	39	6.5	0.857	39	19.8	0.904	39	18.6
J3PMM2	Uncharacterized protein OS=Puccinia triticina (isolate 1-1 / race 1 (BBBD)) GN=PTTG_00388 PE=3 SV=1 - [J3PMM2_PUCT1]	273.5	0.497	37	3	5	69	165	17.6	8.92	0.921	37	41.4	1.065	37	27.3	1.139	37	21.5	1.097	37	21.5	1.093	37	21.7	1.094	37	15.9	0.997	37	16.8	1.005	37	20.4	0.989	37	23.9	0.918	37	20.6	0.915	37	14.5	1.008	37	14.5	1.017	37	20.6
S7QDR7	Uncharacterized protein OS=Gloeophyllum trabeum (strain ATCC 11539 / FP-39264 / Madison 617) GN=GLOTRDRAFT_137798 PE=3 SV=1 - [S7QDR7_GLOTA]	76.39	0.1939	2	1	3	13	165	17.4	9.17	0.944	1		0.973	1		1.096	1		1.129	1		0.899	1		0.93	1		0.901	1		0.928	1		0.955	1		0.822	1		1	1		0.977	1		1.008	1
J3Q6Y3	Uncharacterized protein OS=Puccinia triticina (isolate 1-1 / race 1 (BBBD)) GN=PTTG_07149 PE=3 SV=1 - [J3Q6Y3_PUCT1]	776.78	0.4711	21	14	19	64	484	52.4	5.8	1.086	45	16.5	1.088	45	17.9	1.025	45	14.2	1.01	45	10.7	1.039	45	12.3	1.057	45	14.8	1.005	45	9	1.003	45	10.7	0.93	45	14.4	0.987	45	11.6	0.991	45	12.1	0.948	45	18.2	0.973	45	15.2
E3L4X0	UTP-glucose-1-phosphate uridylyltransferase OS=Puccinia graminis f. sp. tritici (strain CRL 75-36-700-3 / race SCCL) GN=PGTG_17649 PE=4 SV=1 - [E3L4X0_PUCGT]	955.43	0.4961	14	16	19	221	516	57.1	7.46	1.025	162	17.5	1.031	162	19.3	1.034	162	16.1	1.017	162	14.5	1.057	162	12.6	1.058	162	17.7	1.027	162	11.8	1.028	162	13.8	1.002	162	19.2	0.986	162	13.9	0.964	162	11.6	1.013	162	17.9	1.016	162	18.8
J3Q950	Uncharacterized protein OS=Puccinia triticina (isolate 1-1 / race 1 (BBBD)) GN=PTTG_07916 PE=3 SV=1 - [J3Q950_PUCT1]	467.36	0.5319	49	10	10	62	235	25.9	4.98	0.978	43	19.4	1.006	43	23	1.003	43	14.2	0.971	43	13.2	1.052	43	13.6	1.036	43	13.5	1.041	43	17.5	1.049	43	11.4	1.062	43	17.7	1.073	43	8.5	1.022	43	9.5	1.027	43	17.8	1.042	43	16
E3KBT0	40S ribosomal protein S16 OS=Puccinia graminis f. sp. tritici (strain CRL 75-36-700-3 / race SCCL) GN=PGTG_07974 PE=3 SV=1 - [E3KBT0_PUCGT]	193.74	0.2448	3	5	5	29	143	15.8	10.32	0.693	25	32.7	0.708	25	26.6	0.993	25	18.5	1.059	25	14.6	0.761	25	13.7	0.796	25	11.4	0.831	25	14	0.835	25	10.7	1.14	25	28.9	0.79	25	22.7	1.02	25	14	0.933	25	27.9	0.932	25	23.8
A7KK91	14-3-3 protein (Fragment) OS=Melampsora medusae f. sp. deltoidis PE=2 SV=1 - [A7KK91_9BASI]	397.42	0.414	10	1	8	106	215	23.6	4.82	0.965	1		0.928	1		0.99	1		0.951	1		1.118	1		1.078	1		1.084	1		1.041	1		1.123	1		1.095	1		0.968	1		1.104	1		1.062	1
J3Q335	Uncharacterized protein OS=Puccinia triticina (isolate 1-1 / race 1 (BBBD)) GN=PTTG_05801 PE=3 SV=1 - [J3Q335_PUCT1]	726.33	0.5016	13	2	14	273	305	34	5.3	0.918	33	15.1	0.996	33	9.2	0.845	33	15.4	0.947	33	12	0.895	33	8.6	0.992	33	9.8	1.02	33	9.5	1.101	33	10.9	1.095	33	14.9	1.194	33	15.4	1.11	33	9.9	0.935	33	11.9	1.035	33	10.4
E3KI88	Putative uncharacterized protein OS=Puccinia graminis f. sp. tritici (strain CRL 75-36-700-3 / race SCCL) GN=PGTG_09726 PE=4 SV=2 - [E3KI88_PUCGT]	30.46	0.0846	1	1	1	2	130	14.7	8.19	0.971	2	3.4	1.019	2	6.8	1.011	2	16.1	1.059	2	5.8	1.019	2	1.7	1.071	2	8.5	1.009	2	13.6	1.056	2	3.3	1.038	2	10.2	0.998	2	2.5	0.989	2	11.9	1.039	2	25.2	1.09	2	14.7
J3Q658	Uncharacterized protein OS=Puccinia triticina (isolate 1-1 / race 1 (BBBD)) GN=PTTG_06874 PE=4 SV=1 - [J3Q658_PUCT1]	35.09	0.1068	1	1	1	2	103	11.3	9.52
E3VSK6	Alpha-tubulin OS=Tremella fuciformis PE=2 SV=1 - [E3VSK6_9TREE]	430.94	0.2121	12	1	8	104	448	49.5	5.01	0.84	9	6.8	0.929	9	7.7	0.928	9	4.8	0.961	9	9.5	0.949	9	8.8	1.059	9	6.2	0.967	9	10.2	1.063	9	10.6	1.157	9	6.8	1.048	9	10.2	1.032	9	7.9	0.818	9	12.9	0.858	9	12.4
J3QEY1	Uncharacterized protein OS=Puccinia triticina (isolate 1-1 / race 1 (BBBD)) GN=PTTG_09947 PE=3 SV=1 - [J3QEY1_PUCT1]	598.84	0.2831	5	3	12	151	438	48.4	5.12	0.967	18	13.8	1.014	18	12.9	0.982	18	9.2	1.027	18	19.1	0.987	18	10.3	0.988	18	11.9	0.963	18	13.2	0.978	18	10.5	0.974	18	10.1	0.964	18	11.2	1.027	18	9.4	0.974	18	20.5	1.021	18	15.1
J3PXZ7	Uncharacterized protein OS=Puccinia triticina (isolate 1-1 / race 1 (BBBD)) GN=PTTG_04013 PE=3 SV=1 - [J3PXZ7_PUCT1]	158.64	0.2153	2	3	3	47	144	16.1	10.83	0.986	39	28.1	1.059	39	31.8	1.065	39	24.1	1.028	39	22.6	0.941	39	18.1	0.94	39	23.5	0.926	39	18.5	0.88	39	19.3	0.82	39	30.8	0.792	39	15.3	0.938	39	26.4	0.969	39	35.7	0.963	39	29.2
E3K3X8	Putative uncharacterized protein OS=Puccinia graminis f. sp. tritici (strain CRL 75-36-700-3 / race SCCL) GN=PGTG_04736 PE=4 SV=2 - [E3K3X8_PUCGT]	101.89	0.0333	1	1	2	15	721	79.7	5.85	0.836	9	14.8	0.828	9	8.4	0.869	9	12.2	0.889	9	11.2	0.931	9	10.2	0.934	9	8.1	0.997	9	14.9	1.012	9	9.2	1.17	9	6.8	1.139	9	9.2	0.968	9	5.8	0.714	9	9.4	0.698	9	10.4
E3KCK3	Putative uncharacterized protein OS=Puccinia graminis f. sp. tritici (strain CRL 75-36-700-3 / race SCCL) GN=PGTG_08200 PE=4 SV=1 - [E3KCK3_PUCGT]	303.81	0.1993	2	6	6	15	291	32.3	5.06	1.011	13	15.9	1.075	13	9.5	1.009	13	16	1.052	13	9.3	1.026	13	26.1	0.981	13	15.7	1.004	13	21.8	1.072	13	13.2	1.027	13	8.5	0.981	13	24.2	1.051	13	13.1	0.967	13	14.9	1.002	13	11.6
J3PZ26	Uncharacterized protein OS=Puccinia triticina (isolate 1-1 / race 1 (BBBD)) GN=PTTG_04392 PE=4 SV=1 - [J3PZ26_PUCT1]	304.73	0.1931	15	2	7	34	404	44.8	8.59	0.615	5	28.6	0.911	5	25.8	0.7	5	27.8	0.886	5	19.5	0.741	5	14.1	0.975	5	4.1	0.802	5	15.7	0.99	5	20.7	1.112	5	12.7	1.128	5	2.5	1.018	5	5.2	0.71	5	25.9	0.824	5	10.8
E3KEF3	Serine/threonine-protein phosphatase PP2A catalytic subunit OS=Puccinia graminis f. sp. tritici (strain CRL 75-36-700-3 / race SCCL) GN=PGTG_08882 PE=4 SV=2 - [E3KEF3_PUCGT]	371.2	0.377	40	8	8	49	305	34.9	5.24	0.931	37	24.8	0.886	37	24.6	0.998	37	12.8	0.969	37	12.2	0.954	37	14.5	0.977	37	16	0.95	37	11.6	0.979	37	11	1.031	37	21.9	0.983	37	15.4	1.012	37	9.3	1.052	37	11.3	1.044	37	12.9
E3KG31	Eukaryotic translation initiation factor 3 subunit C OS=Puccinia graminis f. sp. tritici (strain CRL 75-36-700-3 / race SCCL) GN=NIP1 PE=3 SV=2 - [E3KG31_PUCGT]	564.69	0.1704	9	15	15	49	892	99.1	5.5	0.858	33	36.7	0.895	33	18.7	0.917	33	14.8	0.967	33	15.9	0.879	33	15.8	0.882	33	22.5	0.97	33	17.4	0.967	33	21.2	1.137	33	23.4	1.037	33	18.3	1.061	33	12.1	0.972	33	17	1.017	33	12.8
E3KS68	Large subunit ribosomal protein L35e OS=Puccinia graminis f. sp. tritici (strain CRL 75-36-700-3 / race SCCL) GN=PGTG_13362 PE=3 SV=1 - [E3KS68_PUCGT]	187.97	0.2823	3	5	5	19	124	14.4	11.17	0.874	15	17	0.918	15	20.1	1.039	15	17	1.17	15	9.9	0.96	15	9.4	1.043	15	11	0.824	15	8.5	0.861	15	11.9	0.922	15	12.6	0.708	15	10.2	0.799	15	15.4	0.956	15	16.9	1.004	15	23.7
E3KIW0	Eukaryotic translation initiation factor 3 subunit D OS=Puccinia graminis f. sp. tritici (strain CRL 75-36-700-3 / race SCCL) GN=PGTG_10613 PE=3 SV=2 - [E3KIW0_PUCGT]	412.66	0.1983	37	10	10	31	595	65.1	5.11	1.043	27	20.9	1.034	27	12.5	1.026	27	8.7	1.051	27	11.8	1.018	27	11.1	1.075	27	14.9	0.996	27	10.6	1.033	27	11.6	1.021	27	14.1	0.983	27	13.5	0.982	27	10.2	0.963	27	10.6	0.973	27	10.6
J3Q5W1	Thioredoxin reductase OS=Puccinia triticina (isolate 1-1 / race 1 (BBBD)) GN=PTTG_06777 PE=3 SV=1 - [J3Q5W1_PUCT1]	224.12	0.2423	28	5	5	18	355	38.1	5.29	1.132	11	31.9	1.217	11	52.2	1.024	11	10.7	1.049	11	28.3	1.034	11	18.3	1.026	11	19.2	0.999	11	15.1	1.027	11	33.2	0.948	11	31.3	1.02	11	13.3	1.051	11	9.6	1.146	11	18.4	1.185	11	41.8
J3PY60	Uncharacterized protein OS=Puccinia triticina (isolate 1-1 / race 1 (BBBD)) GN=PTTG_04076 PE=4 SV=1 - [J3PY60_PUCT1]	773.42	0.2673	9	15	15	79	621	67.9	5.12	0.944	52	24.4	0.927	52	22.8	0.897	52	20.8	0.878	52	12.2	0.905	52	15.8	0.928	52	16.6	0.988	52	14.7	1.008	52	10.6	1.078	52	27.2	1.122	52	15.1	1.106	52	11.8	0.894	52	29.5	0.88	52	22
E3L409	T-complex protein 1, theta subunit OS=Puccinia graminis f. sp. tritici (strain CRL 75-36-700-3 / race SCCL) GN=PGTG_17141 PE=3 SV=2 - [E3L409_PUCGT]	848.6	0.369	25	3	16	67	504	54.6	5.1	1.021	9	22.7	1.064	9	27.7	1.02	9	13.7	0.945	9	17.7	1.16	9	12.6	1.032	9	10.7	1.054	9	18.5	1.048	9	7.6	1.04	9	12.2	1.066	9	7.1	0.996	9	10.3	1.114	9	20.2	1.008	9	16.2
J3QCR4	Uncharacterized protein OS=Puccinia triticina (isolate 1-1 / race 1 (BBBD)) GN=PTTG_09180 PE=3 SV=1 - [J3QCR4_PUCT1]	879.43	0.3679	30	3	16	73	530	58	5.9	0.831	12	20.8	0.752	12	21.1	0.913	12	7.4	0.873	12	12	1.032	12	6.8	0.921	12	15.6	1.017	12	12.2	0.913	12	26	1.119	12	22.5	1.104	12	12.6	1.006	12	19.1	1.028	12	9.4	0.962	12	19.3
J3QET3	Uncharacterized protein OS=Puccinia triticina (isolate 1-1 / race 1 (BBBD)) GN=PTTG_09899 PE=4 SV=1 - [J3QET3_PUCT1]	24.68	0.0254	2	1	1	1	511	57.6	9.77	1.188	1		1.192	1		1.041	1		1.043	1		1.096	1		1.102	1		1.103	1		1.105	1		0.928	1		1.06	1		1.005	1		1.118	1		1.122	1
E6R1K7	UTP-glucose-1-phosphate uridylyltransferase, putative OS=Cryptococcus gattii serotype B (strain WM276 / ATCC MYA-4071) GN=CGB_C5570C PE=4 SV=1 - [E6R1K7_CRYGW]	163.02	0.0616	5	1	3	21	503	56.2	7.47
E3KIV7	Putative uncharacterized protein OS=Puccinia graminis f. sp. tritici (strain CRL 75-36-700-3 / race SCCL) GN=PGTG_10610 PE=4 SV=2 - [E3KIV7_PUCGT]	157.6	0.0518	3	3	3	11	695	75	6.57	0.952	4	27.9	1.053	4	8.1	0.942	4	14.3	1.064	4	5.3	1.005	4	7.9	1.074	4	3.2	1.015	4	7.3	1.049	4	7.8	0.946	4	9.4	0.986	4	13.1	0.962	4	1.5	0.976	4	10.7	1.078	4	5.7
E3K574	Succinyl-CoA synthetase beta subunit OS=Puccinia graminis f. sp. tritici (strain CRL 75-36-700-3 / race SCCL) GN=PGTG_05991 PE=3 SV=1 - [E3K574_PUCGT]	528.56	0.3317	15	3	14	83	419	45.1	7.47	1.172	7	47.4	1.04	7	34.8	1.007	7	18.5	1.07	7	20.5	0.983	7	15.3	0.921	7	14.9	1.002	7	17.1	0.938	7	16.7	1.074	7	12	1.004	7	31	1.084	7	9.2	0.94	7	20.2	0.983	7	18.3
E3JTG7	Putative uncharacterized protein OS=Puccinia graminis f. sp. tritici (strain CRL 75-36-700-3 / race SCCL) GN=PGTG_01885 PE=4 SV=1 - [E3JTG7_PUCGT]	833.48	0.2367	6	18	18	119	807	87	8.6	0.967	112	15.8	0.956	112	16.2	0.965	112	11.5	0.988	112	13.9	0.983	112	13.8	1.006	112	15.2	0.995	112	10.9	1	112	15.1	1.032	112	15.9	1.022	112	14	0.991	112	10.7	0.935	112	15.4	0.943	112	16.9
E3KVF5	Acetyl-CoA carboxylase/biotin carboxylase OS=Puccinia graminis f. sp. tritici (strain CRL 75-36-700-3 / race SCCL) GN=PGTG_14334 PE=4 SV=2 - [E3KVF5_PUCGT]	1868.23	0.2519	19	7	43	136	2267	252.3	6.3	1.018	11	30.6	0.923	11	22.4	1.005	11	12.1	0.995	11	11.3	0.997	11	9.5	0.96	11	20	0.957	11	3.4	0.978	11	7.5	0.967	11	22.5	0.993	11	10.3	1.008	11	10.8	0.996	11	7.6	1.04	11	11.3
J3PQB3	Uncharacterized protein OS=Puccinia triticina (isolate 1-1 / race 1 (BBBD)) GN=PTTG_01329 PE=3 SV=1 - [J3PQB3_PUCT1]	485.74	0.3985	35	15	15	48	542	59	5.43	1.081	29	23.2	1.128	29	25	1.041	29	14.4	1.044	29	12.7	1.01	29	12.4	1.001	29	16.6	1	29	11.5	0.972	29	11.8	0.881	29	26.3	0.941	29	10.4	0.991	29	11.5	1.072	29	15.1	1.068	29	13
E3L0L2	2-isopropylmalate synthase OS=Puccinia graminis f. sp. tritici (strain CRL 75-36-700-3 / race SCCL) GN=PGTG_15988 PE=3 SV=1 - [E3L0L2_PUCGT]	403.55	0.1804	5	9	9	28	621	68.9	6.74	1.004	25	9	0.94	25	16.3	1.042	25	13.2	0.996	25	9.7	1.022	25	8.3	0.945	25	12.3	0.977	25	15.2	0.961	25	9.2	0.996	25	16	0.96	25	10.4	1.02	25	11.9	1.011	25	14.2	0.899	25	14
J3PLX6	60S ribosomal protein L20 OS=Puccinia triticina (isolate 1-1 / race 1 (BBBD)) GN=PTTG_00142 PE=3 SV=1 - [J3PLX6_PUCT1]	290.3	0.3372	9	6	6	65	172	20.5	10.73	0.915	53	19.7	0.909	53	23.2	1.074	53	10.5	1.115	53	13.2	1.012	53	11.6	1.048	53	11.1	0.854	53	12.5	0.885	53	9.3	0.952	53	22.9	0.793	53	11.4	0.862	53	9.7	0.878	53	19.3	0.875	53	15.5
B2ZWS4	Translation elongation factor 1-alpha (Fragment) OS=Laetiporus sulphureus var. minatus GN=tef1 PE=4 SV=1 - [B2ZWS4_9APHY]	337.29	0.5541	422	2	10	236	157	17.3	8.09	1.034	2	3.5	0.923	2	8.5	1.103	2	15.2	0.983	2	3.1	1.013	2	14.3	0.906	2	2.1	1.088	2	13.6	0.969	2	1.5	1.051	2	10.1	0.987	2	1.6	1.072	2	0.6	0.934	2	40.9	0.833	2	27.8
A4KBX4	Translation elongation facter 1 alpha (Fragment) OS=Puccinia lapsanae PE=4 SV=1 - [A4KBX4_9BASI]	429.14	0.5909	368	1	10	300	154	17.3	8.88
A4KBW4	Translation elongation facter 1 alpha (Fragment) OS=Puccinia cnici-oleracei PE=4 SV=1 - [A4KBW4_9BASI]	384.97	0.5743	401	1	10	263	148	16.7	8.54	0.92	1		1.961	1		1.014	1		2.158	1		0.541	1		1.155	1		1.013	1		2.155	1		1.1	1		0.999	1		1.871	1		1.289	1		2.747	1
A4KBV5	Translation elongation facter 1 alpha (Fragment) OS=Puccinia aegopodii PE=4 SV=1 - [A4KBV5_9BASI]	408.25	0.4792	49	1	10	295	144	16.2	8.09	1.293	1		1.175	1		1.067	1		0.968	1		1.153	1		1.05	1		1.171	1		1.063	1		0.905	1		1.098	1		1.014	1		1.317	1		1.197	1
D2SLR2	Translation elongation factor 1 alpha (Fragment) OS=Pleurotus pulmonarius GN=TEF1-alpha PE=4 SV=1 - [D2SLR2_PLEPU]	298.32	0.4396	352	0	6	223	182	20.3	8.09
D1MWJ6	Translation elongation factor 1-alpha (Fragment) OS=Laetiporus gilbertsonii var. pallidus GN=tef1 PE=4 SV=1 - [D1MWJ6_9APHY]	247.7	0.4076	415	1	6	163	157	17.3	8.09	0.786	2	32.4	0.604	2	19.1	0.859	2	4	0.66	2	49.2	0.869	2	10.6	0.67	2	67.3	0.845	2	26.1	0.649	2	88.8	1.075	2	62.3	0.984	2	30.3	0.971	2	15.3	0.772	2	3	0.593	2	50.3
E3JZ59	3-isopropylmalate dehydratase OS=Puccinia graminis f. sp. tritici (strain CRL 75-36-700-3 / race SCCL) GN=PGTG_03290 PE=3 SV=1 - [E3JZ59_PUCGT]	571.2	0.2143	36	3	14	35	756	82.2	6.29	0.883	6	6.3	1.004	6	13.4	0.858	6	10.6	0.956	6	6.5	0.978	6	3.6	1.091	6	7	1.04	6	9.6	1.12	6	15.2	1.184	6	7.6	1.208	6	8.8	1.04	6	5	0.888	6	10.2	0.98	6	5
J3QBQ1	Uncharacterized protein OS=Puccinia triticina (isolate 1-1 / race 1 (BBBD)) GN=PTTG_08817 PE=4 SV=1 - [J3QBQ1_PUCT1]	107.34	0.0728	2	2	2	10	261	28.8	9.45	1.078	4	8.2	1.054	4	7.8	1.15	4	18.1	1.057	4	10.5	0.943	4	7.1	0.886	4	9.5	1.024	4	4.6	0.935	4	11.2	0.927	4	10.8	0.893	4	23.4	1.086	4	11.5	0.919	4	8.4	0.862	4	9.5
E3JW52	20S proteasome subunit alpha 3 OS=Puccinia graminis f. sp. tritici (strain CRL 75-36-700-3 / race SCCL) GN=PGTG_02718 PE=4 SV=2 - [E3JW52_PUCGT]	251.08	0.192	25	6	6	44	349	37.9	5.87	0.956	22	14.5	1.034	22	15.5	0.978	22	7.7	1.04	22	10.7	1.003	22	6.6	1.074	22	14.2	1.02	22	6.9	1.095	22	5.6	1.017	22	14.9	1.022	22	7.3	1	22	8	0.998	22	8.2	1.073	22	6.4
E3L4U7	Putative uncharacterized protein OS=Puccinia graminis f. sp. tritici (strain CRL 75-36-700-3 / race SCCL) GN=PGTG_17626 PE=4 SV=2 - [E3L4U7_PUCGT]	125.03	0.0561	2	3	3	8	624	67.6	4.73	1.052	3	8.8	0.705	3	3	0.938	3	7.1	0.634	3	6.6	0.995	3	13.2	0.709	3	6.6	1.002	3	1.2	0.693	3	18.5	0.959	3	3.8	1.077	3	2.2	0.98	3	11.7	1.13	3	4	0.802	3	5.4
J3Q7W0	Uncharacterized protein OS=Puccinia triticina (isolate 1-1 / race 1 (BBBD)) GN=PTTG_07476 PE=4 SV=1 - [J3Q7W0_PUCT1]	526.91	0.3466	4	10	10	73	401	43.1	5.67	1.089	61	23.5	1.059	61	23.7	1.111	61	10.4	1.099	61	13.2	1.055	61	11.4	1.045	61	12.4	1.038	61	12.6	0.99	61	11.1	0.927	61	22.1	0.916	61	12.5	0.95	61	12.3	1.038	61	19.7	1.011	61	17.1
E3L6B3	Eukaryotic translation initiation factor 3 subunit A OS=Puccinia graminis f. sp. tritici (strain CRL 75-36-700-3 / race SCCL) GN=TIF32 PE=3 SV=2 - [E3L6B3_PUCGT]	587.88	0.1455	3	1	13	62	1155	129.6	9.23	0.907	3	13.5	0.877	3	2.3	0.863	3	9.1	0.833	3	6.6	0.912	3	20.9	0.914	3	5	1.042	3	7.3	0.951	3	8.4	1.102	3	6.1	1.194	3	1.8	1.042	3	13.5	0.82	3	6.7	0.793	3	9
J3PTR0	Eukaryotic translation initiation factor 3 subunit A OS=Puccinia triticina (isolate 1-1 / race 1 (BBBD)) GN=PTTG_02526 PE=3 SV=1 - [J3PTR0_PUCT1]	574.52	0.1301	2	1	13	59	1145	128.6	9.47	1.112	1		1.13	1		1.038	1		1.053	1		1.04	1		1.06	1		1.016	1		1.031	1		0.913	1		0.98	1		0.975	1		1.116	1		1.134	1
F4S426	Eukaryotic translation initiation factor 3 subunit A OS=Melampsora larici-populina (strain 98AG31 / pathotype 3-4-7) GN=TIF32 PE=3 SV=1 - [F4S426_MELLP]	342.33	0.0856	3	1	7	32	1087	121.3	9.2
E3JUW9	Putative uncharacterized protein OS=Puccinia graminis f. sp. tritici (strain CRL 75-36-700-3 / race SCCL) GN=PGTG_01175 PE=4 SV=1 - [E3JUW9_PUCGT]	319.55	0.0746	4	1	10	25	1273	139.9	5.86	1.144	7	7.9	1.144	7	4.8	1.054	7	9.9	1.081	7	9.5	1.075	7	7.6	1.175	7	9.9	1.032	7	9.5	1.048	7	5	0.96	7	7.2	0.99	7	8.3	0.935	7	16.5	0.935	7	7.2	0.935	7	13
J3PYM3	Uncharacterized protein OS=Puccinia triticina (isolate 1-1 / race 1 (BBBD)) GN=PTTG_04239 PE=4 SV=1 - [J3PYM3_PUCT1]	516.18	0.118	4	5	14	38	1271	139.8	5.9	0.913	20	47.3	0.918	20	30.5	1.063	20	29.8	1.044	20	20.9	0.937	20	21.1	0.998	20	17.4	1.018	20	14.6	1.024	20	14.2	1.034	20	26	0.924	20	15.8	1.033	20	18.9	0.912	20	34.9	0.946	20	25.4
E3LAS8	Glucosamine-fructose-6-phosphate aminotransferase OS=Puccinia graminis f. sp. tritici (strain CRL 75-36-700-3 / race SCCL) GN=PGTG_19602 PE=4 SV=1 - [E3LAS8_PUCGT]	1661.23	0.4901	12	8	31	424	704	78	6.54	0.941	77	23.4	0.9	77	26.9	1.032	77	12.8	1.012	77	13.7	1.071	77	19.6	1.047	77	17.5	1.026	77	12.2	1.036	77	12.2	1.133	77	27.3	1.028	77	14.6	0.997	77	12.8	1.069	77	19.5	1.009	77	20.2
F4R5Y4	Putative uncharacterized protein OS=Melampsora larici-populina (strain 98AG31 / pathotype 3-4-7) GN=MELLADRAFT_70720 PE=4 SV=1 - [F4R5Y4_MELLP]	1275.3	0.3821	11	1	24	350	704	78	6.47	1.294	3	1.5	1.238	3	7.4	1.289	3	11	1.067	3	1.2	1.339	3	7.4	1.222	3	13.9	1.117	3	3.2	0.973	3	4.3	0.854	3	11.4	0.887	3	5.5	0.798	3	4.4	1.304	3	4.5	1.154	3	5
J3PVK9	Uncharacterized protein OS=Puccinia triticina (isolate 1-1 / race 1 (BBBD)) GN=PTTG_03175 PE=4 SV=1 - [J3PVK9_PUCT1]	540.41	0.3179	33	13	13	59	497	53.6	8.07	0.986	44	19.1	0.928	44	24.5	1.05	44	16.3	1.01	44	13.6	1.001	44	15.7	0.961	44	14.1	0.942	44	14.2	0.953	44	13.2	1.014	44	18.6	0.941	44	14.6	0.971	44	11.8	1.039	44	18.4	0.97	44	14.2
E3L8N6	Putative uncharacterized protein OS=Puccinia graminis f. sp. tritici (strain CRL 75-36-700-3 / race SCCL) GN=PGTG_19040 PE=4 SV=2 - [E3L8N6_PUCGT]	631.8	0.2873	28	4	12	49	543	59.8	7.14	1.042	16	22.5	1.113	16	16.8	1.045	16	13.2	1.072	16	13.4	1.047	16	7.2	1.132	16	11.7	0.955	16	4.9	1.009	16	11.4	0.962	16	21.5	0.941	16	15.4	0.916	16	7.6	0.969	16	18.7	1.017	16	15.1
J3PMH6	Uncharacterized protein OS=Puccinia triticina (isolate 1-1 / race 1 (BBBD)) GN=PTTG_00342 PE=4 SV=1 - [J3PMH6_PUCT1]	515.1	0.262	28	1	9	36	481	52.8	6.81	0.967	3	4	0.895	3	3.4	1.197	3	42.3	1.07	3	4.2	1.104	3	2.5	1.059	3	10.2	1.066	3	3.3	0.905	3	10.9	1.09	3	1.7	0.911	3	21.9	0.86	3	0.7	1.101	3	13.8	0.985	3	1.4
E3KPT8	Glutaryl-CoA dehydrogenase, mitochondrial OS=Puccinia graminis f. sp. tritici (strain CRL 75-36-700-3 / race SCCL) GN=PGTG_12279 PE=3 SV=1 - [E3KPT8_PUCGT]	175.42	0.1212	1	1	4	10	429	46.9	8.29	0.967	2	5.1	0.999	2	1.1	1.012	2	9.2	1.044	2	5.2	1.101	2	0.2	1.141	2	4.1	0.96	2	5.2	0.991	2	1.2	0.993	2	0.1	0.95	2	4	0.87	2	5.4	0.952	2	11	0.984	2	7
J3PTF5	Uncharacterized protein OS=Puccinia triticina (isolate 1-1 / race 1 (BBBD)) GN=PTTG_02421 PE=3 SV=1 - [J3PTF5_PUCT1]	241.85	0.1795	1	2	5	11	429	46.7	8.25	1.25	1		1.167	1		1.117	1		1.041	1		0.922	1		0.862	1		0.997	1		0.929	1		0.797	1		0.893	1		1.08	1		1.014	1		0.946	1
E3JXG0	60S ribosomal protein L10 OS=Puccinia graminis f. sp. tritici (strain CRL 75-36-700-3 / race SCCL) GN=PGTG_02196 PE=4 SV=1 - [E3JXG0_PUCGT]	433.21	0.3682	10	11	11	64	220	24.8	10.17	0.965	40	17.3	0.969	40	14.7	1.145	40	15.1	1.15	40	14.3	1.022	40	13.1	1.038	40	16.5	0.902	40	15.1	0.902	40	11.5	0.894	40	13.4	0.799	40	21.7	0.876	40	16.6	0.895	40	16.7	0.867	40	19.6
E3KGH9	Putative uncharacterized protein OS=Puccinia graminis f. sp. tritici (strain CRL 75-36-700-3 / race SCCL) GN=PGTG_08590 PE=4 SV=1 - [E3KGH9_PUCGT]	399.87	0.2972	26	10	10	63	471	49.9	6.23	1.062	53	15.6	1	53	18.8	0.983	53	12.7	0.983	53	14.2	0.949	53	15.8	0.961	53	13.1	1.046	53	14.8	1.026	53	17.8	0.985	53	18.2	1.043	53	14.4	1.089	53	12	1.087	53	19.6	1.089	53	19.6
E3L6K4	ABC transporter E family member 2 OS=Puccinia graminis f. sp. tritici (strain CRL 75-36-700-3 / race SCCL) GN=PGTG_17909 PE=3 SV=2 - [E3L6K4_PUCGT]	452.85	0.2119	24	10	10	43	604	67.7	8.35	1.002	33	10.6	1.02	33	20.8	0.997	33	13.7	1.001	33	20.4	0.9	33	19.4	0.946	33	25	0.947	33	12.6	0.931	33	16.6	0.968	33	14.6	0.951	33	14.2	1.064	33	15.1	0.975	33	10.3	0.954	33	15.2
V5GFY5	60s ribosomal protein L10 OS=Pseudozyma sp. GHG001 GN=PSEUBRA_SCAF7g04475 PE=4 SV=1 - [V5GFY5_9BASI]	75.84	0.05	1	1	1	4	220	25.4	10.21	1.217	1		1.087	1		1.34	1		1.195	1		1.191	1		1.067	1		0.967	1		0.862	1		0.794	1		0.722	1		0.81	1		0.942	1		0.842	1
E3JQ11	Mitochondrial-processing peptidase subunit beta OS=Puccinia graminis f. sp. tritici (strain CRL 75-36-700-3 / race SCCL) GN=PGTG_00050 PE=3 SV=1 - [E3JQ11_PUCGT]	835.23	0.5104	8	12	18	167	480	52.8	6.48	1.191	96	19.7	1.131	96	16.5	1.12	96	17.5	1.092	96	14.8	1.142	96	18.7	1.121	96	16	1.067	96	12.2	1.022	96	13.9	0.888	96	15.8	0.92	96	18.4	0.898	96	14.1	1.048	96	15.3	1.026	96	12.6
J3PLK0	Uncharacterized protein OS=Puccinia triticina (isolate 1-1 / race 1 (BBBD)) GN=PTTG_00016 PE=3 SV=1 - [J3PLK0_PUCT1]	225.14	0.1296	2	2	4	41	494	52.7	7.52	1.228	18	26.1	1.21	18	23.5	1.249	18	11.1	1.197	18	17.7	1.331	18	10.6	1.246	18	14.6	1.065	18	14.2	1.053	18	9.7	0.853	18	32.6	0.853	18	21	0.845	18	13.5	1.237	18	13.2	1.242	18	26.2
E3K6N0	40S ribosomal protein S0 OS=Puccinia graminis f. sp. tritici (strain CRL 75-36-700-3 / race SCCL) GN=RPS0 PE=3 SV=2 - [E3K6N0_PUCGT]	458.8	0.4358	20	1	9	68	296	31.7	5.27	1.275	16	14.1	1.307	16	14.2	1.167	16	5.7	1.159	16	8.1	1.14	16	13.1	1.165	16	10.1	0.986	16	8.6	0.994	16	11	0.791	16	14.2	0.83	16	4.4	0.857	16	7.6	1.031	16	7.9	1.01	16	8.1
J3PRJ2	40S ribosomal protein S0 OS=Puccinia triticina (isolate 1-1 / race 1 (BBBD)) GN=PTTG_01758 PE=3 SV=1 - [J3PRJ2_PUCT1]	495.71	0.3929	20	2	10	80	308	33	5.29	1.032	28	6.5	1.038	28	10.8	1.029	28	9.9	1.041	28	7.6	1.109	28	15	1.126	28	9.3	1.038	28	6.5	1.022	28	6.9	0.984	28	8	1.011	28	10.3	0.928	28	10.6	1.033	28	7.2	1.002	28	10.9
F4RAC5	40S ribosomal protein S0 OS=Melampsora larici-populina (strain 98AG31 / pathotype 3-4-7) GN=RPS0 PE=3 SV=1 - [F4RAC5_MELLP]	120.95	0.0943	4	1	2	27	297	31.8	5.52	0.687	8	9.2	0.67	8	6.3	0.891	8	10.4	0.863	8	3.9	0.948	8	8	0.926	8	7.9	1.04	8	10.1	0.996	8	5	1.59	8	15.6	1.159	8	3.5	1.091	8	1.7	0.875	8	6.7	0.85	8	9.8
E3K975	Putative uncharacterized protein OS=Puccinia graminis f. sp. tritici (strain CRL 75-36-700-3 / race SCCL) GN=PGTG_07102 PE=4 SV=1 - [E3K975_PUCGT]	584.61	0.2996	1	6	13	93	514	58	7.44	1.124	36	13.9	1.041	36	17.8	1.097	36	9.2	1.094	36	15	1.085	36	17.4	1.08	36	13.6	1.033	36	14.4	0.982	36	11	0.916	36	11.6	0.919	36	17.6	0.913	36	11.8	1.155	36	15.6	1.1	36	14.6
J3PS85	Uncharacterized protein OS=Puccinia triticina (isolate 1-1 / race 1 (BBBD)) GN=PTTG_02001 PE=4 SV=1 - [J3PS85_PUCT1]	379.18	0.1963	1	1	8	56	484	55	7.49	1.025	5	4.6	1.023	5	5.1	1.063	5	25.3	1.08	5	15.2	1.231	5	2.7	1.161	5	14.4	0.964	5	5.7	0.991	5	8.2	0.962	5	5.1	0.876	5	11	0.886	5	15.6	0.99	5	13.1	0.939	5	10.7
E3KBR1	Elongation factor 2 OS=Puccinia graminis f. sp. tritici (strain CRL 75-36-700-3 / race SCCL) GN=PGTG_07969 PE=4 SV=1 - [E3KBR1_PUCGT]	1142.82	0.3017	17	7	24	216	842	93.4	6.71	1.044	58	27.6	1.079	58	18.1	1.057	58	12.2	1.149	58	13	1.117	58	13.4	1.167	58	17.4	1.003	58	7.1	1.07	58	9.9	0.942	58	22	0.944	58	9.1	0.892	58	10.9	0.847	58	25.7	0.898	58	17.2
F4RPC1	Putative uncharacterized protein OS=Melampsora larici-populina (strain 98AG31 / pathotype 3-4-7) GN=MELLADRAFT_74948 PE=4 SV=1 - [F4RPC1_MELLP]	1208.61	0.2983	4	5	23	241	838	92.8	6.52	0.91	32	32.1	0.923	32	24.3	1.168	32	15.6	1.098	32	16.1	1.093	32	10.3	1.053	32	11.1	1.019	32	12.5	0.96	32	17.4	1.149	32	22.8	0.841	32	20	0.936	32	19.2	0.992	32	32.1	0.962	32	17.4
E3K1J3	50S ribosomal protein L19e OS=Puccinia graminis f. sp. tritici (strain CRL 75-36-700-3 / race SCCL) GN=PGTG_04124 PE=3 SV=1 - [E3K1J3_PUCGT]	322.76	0.3571	5	9	9	59	196	22.8	11.36	0.979	57	26.3	1.029	57	20.2	1.107	57	16	1.142	57	12.9	1.019	57	14.8	1.042	57	11.2	0.932	57	16.6	0.939	57	15.1	0.933	57	28.5	0.861	57	18.7	0.915	57	12.5	1.038	57	23.4	1.013	57	21
E3KRP7	NADH dehydrogenase (Ubiquinone) 1 alpha subcomplex 9 OS=Puccinia graminis f. sp. tritici (strain CRL 75-36-700-3 / race SCCL) GN=PGTG_12713 PE=4 SV=1 - [E3KRP7_PUCGT]	238.31	0.1632	2	1	5	28	386	43.5	9.04
E3L321	Malate dehydrogenase OS=Puccinia graminis f. sp. tritici (strain CRL 75-36-700-3 / race SCCL) GN=PGTG_17218 PE=3 SV=1 - [E3L321_PUCGT]	440.84	0.2691	22	1	8	105	353	36.9	8.85	0.878	2	12.7	0.755	2	13.1	1.076	2	4.4	0.925	2	4.7	0.84	2	6.5	0.724	2	6.2	0.894	2	0.6	0.768	2	0.9	1.017	2	12.1	0.831	2	3.8	1.063	2	7.1	1.102	2	10.1	0.948	2	10.4
J3PQZ7	Malate dehydrogenase OS=Puccinia triticina (isolate 1-1 / race 1 (BBBD)) GN=PTTG_01563 PE=3 SV=1 - [J3PQZ7_PUCT1]	559.69	0.3201	29	3	10	133	353	36.9	8.69	0.974	30	18	1.052	30	17.6	0.978	30	13	1.016	30	11.5	1.008	30	12.5	1.023	30	13.9	1.092	30	11.6	1.05	30	11.6	1.058	30	28.9	1.061	30	9.5	1.053	30	11	1.077	30	15.6	1.085	30	11.7
E3KR36	Putative uncharacterized protein OS=Puccinia graminis f. sp. tritici (strain CRL 75-36-700-3 / race SCCL) GN=PGTG_13143 PE=4 SV=2 - [E3KR36_PUCGT]	100.78	0.0447	3	2	2	4	470	50.6	6.28	0.985	3	14.1	1.051	3	4.2	0.896	3	1	0.948	3	8.8	0.95	3	9.7	1.016	3	9.3	0.847	3	10.5	0.845	3	0.7	0.8	3	3.5	0.946	3	4.6	0.987	3	25.4	0.931	3	2.4	1.024	3	2.3
J3PMN0	Uncharacterized protein OS=Puccinia triticina (isolate 1-1 / race 1 (BBBD)) GN=PTTG_00396 PE=4 SV=1 - [J3PMN0_PUCT1]	131.69	0.1404	3	2	2	79	171	16.6	4.93	0.835	46	18.3	0.825	46	20	0.845	48	21.1	0.839	48	18.5	0.924	48	22.8	0.923	48	30.3	1.077	48	12	1.082	48	17.6	1.333	46	15.8	1.286	48	18.7	1.126	48	15.8	1.328	48	14.8	1.324	48	19.4
J3Q098	Uncharacterized protein OS=Puccinia triticina (isolate 1-1 / race 1 (BBBD)) GN=PTTG_04814 PE=4 SV=1 - [J3Q098_PUCT1]	62.47	0.0332	2	1	1	3	331	36.6	6.25
E3KXY1	Putative uncharacterized protein OS=Puccinia graminis f. sp. tritici (strain CRL 75-36-700-3 / race SCCL) GN=PGTG_15023 PE=4 SV=1 - [E3KXY1_PUCGT]	603.55	0.3413	2	7	13	54	542	60.8	7.5	0.988	26	25.9	0.984	26	20.5	0.952	26	15.2	0.935	26	9	0.986	26	12.1	0.93	26	13.4	1.033	26	14.7	1.004	26	14.5	1.075	26	24.6	1.052	26	12.6	1.042	26	11.5	1.056	26	18.6	1.004	26	10.2
F4R6R6	Putative uncharacterized protein OS=Melampsora larici-populina (strain 98AG31 / pathotype 3-4-7) GN=MELLADRAFT_41669 PE=4 SV=1 - [F4R6R6_MELLP]	315.41	0.1473	1	1	7	21	550	61.3	7.69	0.951	1		1.106	1		0.844	1		0.98	1		0.985	1		1.148	1		0.917	1		1.064	1		0.963	1		1.087	1		0.929	1		0.862	1		1.002	1
E3JXR1	Dolichol-phosphate mannosyltransferase OS=Puccinia graminis f. sp. tritici (strain CRL 75-36-700-3 / race SCCL) GN=PGTG_02297 PE=4 SV=2 - [E3JXR1_PUCGT]	35.84	0.0398	2	1	1	1	251	28.6	9.11
E3KWD3	ADP,ATP carrier protein OS=Puccinia graminis f. sp. tritici (strain CRL 75-36-700-3 / race SCCL) GN=PGTG_14813 PE=3 SV=1 - [E3KWD3_PUCGT]	562.7	0.3577	12	3	11	192	246	26.6	9.73	1.036	45	12.6	1.03	45	16.7	1.063	45	16.6	1.02	45	17.5	1.15	45	12	1.137	45	18.9	1.058	45	13.3	0.97	45	12.4	0.992	45	16.1	0.978	45	13.6	0.878	45	18.7	0.887	45	31.6	0.83	45	30.4
E3KQ24	Protein phosphatase OS=Puccinia graminis f. sp. tritici (strain CRL 75-36-700-3 / race SCCL) GN=PGTG_12355 PE=3 SV=2 - [E3KQ24_PUCGT]	345.64	0.1252	26	6	6	48	511	54.4	4.77	0.893	34	29.5	0.937	34	23.4	0.874	34	20.4	0.956	34	10.8	0.87	34	21.8	0.962	34	10.4	0.938	34	14.4	1.017	34	12.1	1.133	34	21.6	1.068	34	15.8	1.082	34	16.5	0.957	34	14.5	1.088	34	14.6
E3K065	Coatomer subunit gamma OS=Puccinia graminis f. sp. tritici (strain CRL 75-36-700-3 / race SCCL) GN=PGTG_03646 PE=3 SV=2 - [E3K065_PUCGT]	573.11	0.1871	29	4	15	49	930	102.7	5.87	1.038	4	49.8	1.089	4	16.2	0.961	4	10	0.911	4	11.8	0.999	4	22.7	1.062	4	19.8	0.982	4	17	1.071	4	15.4	1.061	4	4.9	1.092	4	9.7	1.009	4	5.8	0.976	4	17	1.048	4	17.5
E3KJS0	Putative uncharacterized protein OS=Puccinia graminis f. sp. tritici (strain CRL 75-36-700-3 / race SCCL) GN=PGTG_10704 PE=4 SV=2 - [E3KJS0_PUCGT]	123.5	0.1118	38	2	3	11	313	36.3	6.98	0.876	5	12.3	1.019	5	8.2	0.857	5	5.6	0.946	5	4.8	0.855	5	3.6	0.992	5	14.3	0.959	5	5.5	1.074	5	2.6	1.134	5	20.1	1.12	5	5.9	1.096	5	3.4	0.83	5	3.6	0.959	5	16.9
F4RKN6	Putative uncharacterized protein OS=Melampsora larici-populina (strain 98AG31 / pathotype 3-4-7) GN=MELLADRAFT_116384 PE=4 SV=1 - [F4RKN6_MELLP]	99.07	0.0662	37	1	2	8	302	35	7.62
I4Y633	AAA ATPase OS=Wallemia sebi (strain ATCC MYA-4683 / CBS 633.66) GN=WALSEDRAFT_22471 PE=4 SV=1 - [I4Y633_WALSC]	706.33	0.2139	5	2	15	92	818	90	5.06	0.979	5	25.5	1.003	5	25.6	1.131	5	16.8	1.067	5	17.9	0.956	5	2.8	0.978	5	6.3	1.049	5	4.2	1.018	5	10.6	0.978	5	19.7	0.955	5	7.2	1.075	5	5.9	1.044	5	5	0.996	5	13.4
E3KRP0	Cell division cycle protein 48 OS=Puccinia graminis f. sp. tritici (strain CRL 75-36-700-3 / race SCCL) GN=PGTG_12706 PE=4 SV=1 - [E3KRP0_PUCGT]	1959.7	0.5746	33	25	38	267	818	89.8	5.12	0.96	139	20.1	0.989	139	17.5	0.977	139	13.5	1.001	139	14.6	0.972	139	13.7	1.001	139	15.7	1	139	13	1.038	139	10.5	1.058	139	20.5	1.033	139	16.5	1.046	139	14.8	1.017	139	21	1.024	139	19.2
J3Q078	Elongation factor Tu OS=Puccinia triticina (isolate 1-1 / race 1 (BBBD)) GN=PTTG_04794 PE=3 SV=1 - [J3Q078_PUCT1]	570.37	0.3721	43	14	14	44	430	47.6	7.83	1.038	37	20.3	1.015	37	24.2	1.128	37	9.8	1.105	37	16.8	1.089	37	14.7	1.063	37	15.2	1.016	37	8	0.99	37	12.3	0.954	37	22.1	0.929	37	6.8	0.925	37	8.5	0.958	37	11	0.931	37	21.1
E3L707	Eukaryotic translation initiation factor 6 OS=Puccinia graminis f. sp. tritici (strain CRL 75-36-700-3 / race SCCL) GN=PGTG_18006 PE=3 SV=1 - [E3L707_PUCGT]	95.65	0.1265	4	2	2	7	245	26.3	4.73	0.858	3	0.9	0.964	3	5.7	0.849	3	1.4	0.903	3	8.6	0.94	3	16	0.991	3	1.8	0.92	3	12.7	0.971	3	1.1	1.015	3	6.9	1.084	3	3.5	0.977	3	3.2	0.902	3	21.6	0.961	3	7.6
J3Q617	40S ribosomal protein S21 OS=Puccinia triticina (isolate 1-1 / race 1 (BBBD)) GN=PTTG_06833 PE=3 SV=1 - [J3Q617_PUCT1]	193.24	0.3563	3	4	4	38	87	9.5	5.45	0.908	14	19.4	0.981	14	28.3	0.942	14	6.1	1.076	14	19.4	0.9	14	5.5	0.975	14	15.2	0.968	14	10.2	1.056	14	11.9	1.082	14	22.8	1.041	14	9.1	1.082	14	8.2	1.187	14	7	1.3	14	11.6
E3KAD4	Putative uncharacterized protein OS=Puccinia graminis f. sp. tritici (strain CRL 75-36-700-3 / race SCCL) GN=PGTG_06912 PE=4 SV=1 - [E3KAD4_PUCGT]	463.37	0.123	31	11	11	36	1057	113.9	5.17	0.98	23	20	1.057	23	12.7	0.962	23	12.8	0.984	23	18.9	0.972	23	21.1	1.046	23	22.1	1.015	23	10.7	1.039	23	13.4	1.05	23	13.8	1.023	23	18.8	1.017	23	13.3	0.945	23	13.4	0.961	23	12.2
B8PP49	Phosphoglycerate kinase (Fragment) OS=Postia placenta (strain ATCC 44394 / Madison 698-R) GN=POSPLDRAFT_36276 PE=3 SV=1 - [B8PP49_POSPM]	135.48	0.0959	11	1	2	33	271	29.5	9.17	0.935	12	10.6	0.991	12	15.4	1.01	12	4.9	1.103	12	12.7	1.042	12	12	1.159	12	8.9	1.04	12	5.2	1.084	12	6.3	1.082	12	16.3	1.017	12	6	0.998	12	6.2	0.914	12	12.3	0.953	12	18.4
E3L4A0	Phosphoglycerate kinase OS=Puccinia graminis f. sp. tritici (strain CRL 75-36-700-3 / race SCCL) GN=PGTG_17029 PE=3 SV=2 - [E3L4A0_PUCGT]	580.12	0.2741	26	7	13	117	478	51.4	8.28	0.95	57	15.8	1.054	57	15.5	0.972	57	16.1	1.056	57	15.2	0.985	57	19.1	1.058	57	17.6	1.01	57	13.6	1.061	57	10.8	1.028	57	12.8	1.029	57	10.1	0.99	57	13.2	1.03	57	16	1.083	57	13.6
F4RYG1	Phosphoglycerate kinase OS=Melampsora larici-populina (strain 98AG31 / pathotype 3-4-7) GN=MELLADRAFT_72760 PE=3 SV=1 - [F4RYG1_MELLP]	299.67	0.1986	26	1	8	57	423	45.5	7.72	0.896	1		0.904	1		0.895	1		0.901	1		0.976	1		0.986	1		0.982	1		0.989	1		1.095	1		1.099	1		1.005	1		0.827	1		0.834	1
F4RCS2	Putative uncharacterized protein OS=Melampsora larici-populina (strain 98AG31 / pathotype 3-4-7) GN=MELLADRAFT_71146 PE=4 SV=1 - [F4RCS2_MELLP]	27.93	0.0402	2	1	1	2	199	22.8	7.33	1.135	2	2.7	1.111	2	0.2	1.037	2	6.1	1.014	2	8.6	1.068	2	5.4	1.048	2	7.9	1.048	2	9	1.024	2	11.5	0.923	2	11.8	1.011	2	3	0.979	2	3.7	0.903	2	12.1	0.883	2	9.6
E3JV38	Putative uncharacterized protein OS=Puccinia graminis f. sp. tritici (strain CRL 75-36-700-3 / race SCCL) GN=PGTG_01244 PE=4 SV=2 - [E3JV38_PUCGT]	34.78	0.0236	2	1	1	1	678	74.7	5.83	0.958	1		0.92	1		0.97	1		0.931	1		1.065	1		1.026	1		1.346	1		1.291	1		1.404	1		1.388	1		1.261	1		1.171	1		1.125	1
M5FPE0	Pyruvate dehydrogenase e1 component alpha subunit OS=Dacryopinax sp. (strain DJM 731) GN=DACRYDRAFT_24515 PE=4 SV=1 - [M5FPE0_DACSP]	168.9	0.1078	36	3	4	19	399	44.6	6.99	1.363	10	11.6	1.204	10	8.7	1.195	10	10.2	1.204	10	10.4	1.199	10	11.3	1.155	10	16.1	0.982	10	13.6	0.976	10	22.3	0.813	10	16.5	0.829	10	11.7	0.812	10	4.4	0.94	10	15	0.928	10	10.7
E3JVG1	Elongation factor EF-3 OS=Puccinia graminis f. sp. tritici (strain CRL 75-36-700-3 / race SCCL) GN=PGTG_01367 PE=3 SV=1 - [E3JVG1_PUCGT]	1423.72	0.3693	28	3	33	266	1056	115.9	6.34	1.112	43	17.4	1.137	43	14.8	1.048	43	16.9	1.061	43	11.6	1.093	43	12.7	1.041	43	15	1.003	43	10.6	1.021	43	13	0.9	43	13	0.956	43	14.1	0.924	43	9.3	0.896	43	13.4	0.929	43	9.2
J3Q3Z6	Uncharacterized protein OS=Puccinia triticina (isolate 1-1 / race 1 (BBBD)) GN=PTTG_06112 PE=3 SV=1 - [J3Q3Z6_PUCT1]	1514.52	0.3551	28	2	33	298	1056	115.9	6.29	0.907	44	36.1	0.865	44	34	1.061	44	23.1	1.029	44	23.8	0.977	44	12.2	1.032	44	19.2	1.002	44	16.6	0.985	44	22.3	1.104	44	34.1	0.892	44	26.3	0.976	44	18.2	1.015	44	27.6	1.04	44	23.6
Q4P4J2	Putative uncharacterized protein OS=Ustilago maydis (strain 521 / FGSC 9021) GN=UM04971.1 PE=4 SV=1 - [Q4P4J2_USTMA]	321.72	0.1298	17	1	7	61	624	67.3	6.71	1.232	19	30.2	1.223	19	35.2	1.351	19	36.9	1.173	19	23.4	1.24	19	22.5	1.094	19	17.1	0.995	19	19.1	0.907	19	22.4	0.855	19	43.2	0.839	19	29.1	0.825	19	28.5	1.167	19	23.8	1.093	19	24.7
J3Q1R7	Uncharacterized protein OS=Puccinia triticina (isolate 1-1 / race 1 (BBBD)) GN=PTTG_05333 PE=4 SV=1 - [J3Q1R7_PUCT1]	148.61	0.052	12	2	4	8	942	103.3	4.84	1.032	2	12.7	0.898	2	42.6	0.941	2	5.3	0.818	2	34.4	0.958	2	0.9	0.836	2	29.7	1.038	2	6.8	0.903	2	36.1	1.005	2	5.8	1.104	2	1.6	1.082	2	5.9	0.996	2	5.1	0.868	2	23.4
F4RBD4	Putative uncharacterized protein OS=Melampsora larici-populina (strain 98AG31 / pathotype 3-4-7) GN=MELLADRAFT_51822 PE=3 SV=1 - [F4RBD4_MELLP]	70.28	0.0441	2	3	3	4	567	63.2	5.82	0.844	3	11.9	0.865	3	5.4	0.969	3	5.4	0.802	3	1.7	0.947	3	15.4	0.857	3	14.5	1.097	3	5.2	1.077	3	4.8	1.245	3	0.5	1.132	3	0.2	1.156	3	10.1	0.892	3	4.5	0.887	3	22.9
J3PXH6	Uncharacterized protein OS=Puccinia triticina (isolate 1-1 / race 1 (BBBD)) GN=PTTG_03842 PE=4 SV=1 - [J3PXH6_PUCT1]	1650.37	0.2387	7	3	39	118	2107	235.3	6.65	0.797	4	19.7	0.836	4	11.9	0.996	4	5.4	0.994	4	6.1	0.979	4	1.9	1.024	4	6.1	1.013	4	1.7	1.009	4	9.2	1.286	4	14.2	1.026	4	2.7	1.04	4	0.9	0.958	4	7.5	0.942	4	3
J3PQP2	Uncharacterized protein OS=Puccinia triticina (isolate 1-1 / race 1 (BBBD)) GN=PTTG_01458 PE=3 SV=1 - [J3PQP2_PUCT1]	1002.53	0.3806	32	4	21	230	578	64.2	6.7	1.005	42	11.9	0.973	42	10.9	1.022	42	15.9	0.998	42	11.1	0.977	42	14.4	1.004	42	14.9	0.967	42	13	0.966	42	14.9	0.98	42	13.4	0.974	42	16.6	1.006	42	8	1.026	42	21.7	0.972	42	14.7
F4RJR2	Putative uncharacterized protein OS=Melampsora larici-populina (strain 98AG31 / pathotype 3-4-7) GN=MELLADRAFT_43190 PE=3 SV=1 - [F4RJR2_MELLP]	880.22	0.3252	26	2	18	185	572	63.9	6.87	1.043	20	18	0.982	20	14.7	1.007	20	11.4	1.025	20	13.6	1.059	20	7.8	1.069	20	11.3	1.006	20	7.8	1.014	20	7	1.013	20	13.3	1.022	20	7.8	0.954	20	8	1.004	20	11.3	1.06	20	12.5
E3L7Q8	Putative uncharacterized protein OS=Puccinia graminis f. sp. tritici (strain CRL 75-36-700-3 / race SCCL) GN=PGTG_18715 PE=4 SV=2 - [E3L7Q8_PUCGT]	437.65	0.0608	9	6	10	31	1777	187.9	9.44	0.924	9	28.6	1.015	9	9.3	0.995	9	22.5	1.044	9	11.1	0.944	9	7.4	1.038	9	13.6	0.959	9	15.9	1.005	9	3.3	0.971	9	8.5	0.963	9	6.9	1.014	9	5.9	0.851	9	16.1	0.902	9	8.4
E3JV78	Putative uncharacterized protein OS=Puccinia graminis f. sp. tritici (strain CRL 75-36-700-3 / race SCCL) GN=PGTG_01284 PE=4 SV=1 - [E3JV78_PUCGT]	128.02	0.2133	4	2	2	14	150	15.4	5.97	0.906	12	20.5	0.903	12	28.4	1.072	12	16.9	1.107	12	17.3	1.011	12	7.5	1.037	12	13	1.04	12	7.6	1.076	12	14.5	1.194	12	29.1	0.977	12	9.2	1.038	12	3.2	0.717	12	13.4	0.759	12	18.4
J3PT86	Uncharacterized protein OS=Puccinia triticina (isolate 1-1 / race 1 (BBBD)) GN=PTTG_02352 PE=4 SV=1 - [J3PT86_PUCT1]	132.08	0.049	2	3	3	24	572	63.6	8.54	0.899	17	18.4	0.936	17	10.1	0.915	17	14.4	0.968	17	16	0.911	17	14	0.974	17	10.5	1.013	17	15.2	1.134	17	11.1	1.164	17	20.8	1.082	17	14.5	1.138	17	8	1.149	17	19.2	1.219	17	27.9
Q9C1C1	Cro r II OS=Cronartium ribicola GN=crorii PE=2 SV=1 - [Q9C1C1_9BASI]	751.75	0.1839	2	2	16	169	669	72.9	5.24	1.784	1		1.541	1		1.808	1		1.559	1		1.299	1		1.124	1		1.083	1		0.933	1		0.606	1		0.599	1		0.832	1		1.553	1		1.341	1
F4RMF9	Putative uncharacterized protein OS=Melampsora larici-populina (strain 98AG31 / pathotype 3-4-7) GN=MELLADRAFT_43507 PE=3 SV=1 - [F4RMF9_MELLP]	490.55	0.1478	1	2	13	102	670	73	5.27	1.004	2	16.9	0.972	2	3.2	0.935	2	26.1	0.903	2	12.2	1.056	2	2.5	1.024	2	11	0.998	2	7.6	0.964	2	21.4	0.993	2	24.7	1.068	2	34.2	0.943	2	10.2	1.02	2	11.9	0.987	2	1.7
J3PSL3	Uncharacterized protein OS=Puccinia triticina (isolate 1-1 / race 1 (BBBD)) GN=PTTG_02129 PE=3 SV=1 - [J3PSL3_PUCT1]	531.17	0.4208	27	6	11	78	202	22.2	9.63	0.839	22	14.3	0.859	22	16.2	1.072	22	17	1.021	22	21	0.812	22	16.2	0.897	22	24	0.847	22	19.7	0.893	22	15.6	1.042	22	15.1	0.817	22	15.1	1.007	22	10.1	0.905	22	18.5	0.924	22	18
E3JVM9	Large subunit ribosomal protein L26e OS=Puccinia graminis f. sp. tritici (strain CRL 75-36-700-3 / race SCCL) GN=PGTG_02545 PE=3 SV=1 - [E3JVM9_PUCGT]	219.73	0.3955	3	9	9	24	134	15.3	10.62	0.984	23	14.4	0.978	23	15.6	1.279	23	13	1.246	23	15.9	1.091	23	18.9	1.092	23	18.8	0.81	23	12.8	0.823	23	7.4	0.83	23	19	0.63	23	22.6	0.721	23	18.3	0.895	23	14.8	0.848	23	13
E3KWQ9	Putative uncharacterized protein OS=Puccinia graminis f. sp. tritici (strain CRL 75-36-700-3 / race SCCL) GN=PGTG_14692 PE=3 SV=1 - [E3KWQ9_PUCGT]	214.98	0.1034	2	2	4	32	551	59	6.4	1.01	10	15	1.09	10	14.9	0.923	10	11.5	1.054	10	7.4	0.889	10	13.9	1.009	10	15.3	0.886	10	18.4	0.972	10	13.6	0.954	10	24.9	0.969	10	14.3	0.943	10	4.6	0.992	10	22	1.183	10	24.3
E3K7D8	Putative uncharacterized protein OS=Puccinia graminis f. sp. tritici (strain CRL 75-36-700-3 / race SCCL) GN=PGTG_06414 PE=4 SV=2 - [E3K7D8_PUCGT]	119.18	0.0453	2	2	2	6	287	31.6	4.91	0.986	4	4.9	1.059	4	1.7	0.829	4	19.8	0.89	4	4.7	0.9	4	8.9	1	4	4.6	0.972	4	4.9	1.103	4	15.1	0.953	4	7.4	1.175	4	25.1	1.08	4	14.1	0.874	4	8	0.995	4	7.1
E3KWE2	Putative uncharacterized protein OS=Puccinia graminis f. sp. tritici (strain CRL 75-36-700-3 / race SCCL) GN=PGTG_14822 PE=4 SV=2 - [E3KWE2_PUCGT]	127.41	0.0541	22	3	4	10	740	82.7	6.1	0.983	8	15.4	0.957	8	12.8	0.996	8	23.8	0.95	8	23.4	0.981	8	6.8	1.029	8	7.1	1.061	8	4.8	1.095	8	2.8	1.07	8	16.3	1.073	8	18	1.045	8	4.5	1.123	8	6.5	1.14	8	16.3
E3KQZ6	Putative uncharacterized protein OS=Puccinia graminis f. sp. tritici (strain CRL 75-36-700-3 / race SCCL) GN=PGTG_13103 PE=3 SV=1 - [E3KQZ6_PUCGT]	615	0.4484	43	1	14	64	368	41.6	5.06	1.452	2	8.4	1.327	2	8.6	1.22	2	1.8	1.113	2	1.6	1.133	2	9.8	1.038	2	9.5	1.084	2	4.2	0.99	2	4.5	0.747	2	4.1	0.889	2	6.1	0.955	2	14	1.331	2	2.8	1.216	2	3
J3PWB9	Uncharacterized protein OS=Puccinia triticina (isolate 1-1 / race 1 (BBBD)) GN=PTTG_03435 PE=3 SV=1 - [J3PWB9_PUCT1]	629.82	0.4605	44	1	14	67	367	41.5	5.02	0.379	1		0.531	1		0.715	1		1	1		0.698	1		0.98	1		0.585	1		0.819	1		1.542	1		0.82	1		0.837	1		0.322	1		0.451	1
F4R4H0	Putative uncharacterized protein OS=Melampsora larici-populina (strain 98AG31 / pathotype 3-4-7) GN=MELLADRAFT_41553 PE=3 SV=1 - [F4R4H0_MELLP]	114.34	0.0874	4	1	3	21	366	41.5	5.14	1.109	9	5	1.262	9	10.8	0.976	9	9	1.12	9	11.1	1.009	9	7.6	1.154	9	19.6	0.968	9	26.7	0.976	9	36.1	0.872	9	23.8	0.971	9	29.5	0.987	9	14	0.851	9	9.9	0.997	9	8.7
E3KRH5	AGC/PKC protein kinase OS=Puccinia graminis f. sp. tritici (strain CRL 75-36-700-3 / race SCCL) GN=PGTG_12641 PE=4 SV=2 - [E3KRH5_PUCGT]	386.5	0.1301	39	12	12	25	1076	120.2	7.85	0.984	25	15.4	1.012	25	17.1	0.976	25	9.4	0.989	25	14.7	1.03	25	9.2	1.016	25	11.9	1.01	25	12.7	1.003	25	10.5	1.016	25	20.9	1.035	25	12	0.974	25	5.9	0.962	25	16.7	0.969	25	12.5
E3KW77	40S ribosomal protein S3 OS=Puccinia graminis f. sp. tritici (strain CRL 75-36-700-3 / race SCCL) GN=PGTG_14757 PE=3 SV=2 - [E3KW77_PUCGT]	555.8	0.5585	37	12	12	105	265	29.3	8.06	0.979	92	22.9	1.015	92	18.9	1.04	92	12.8	1.094	92	13.1	1.129	92	18.9	1.165	92	18.4	1.012	92	9.7	1.036	92	12.5	1.001	92	23.1	0.963	92	11.4	0.893	92	13.6	0.967	92	20.3	0.99	92	16.6
D0EXD8	Cyclin-dependent kinase 2 OS=Puccinia striiformis f. sp. tritici GN=Cdc2 PE=4 SV=1 - [D0EXD8_9BASI]	300.88	0.3673	183	1	9	20	294	33.1	6.73	1.28	1		0.766	1		1.084	1		0.648	1		1.06	1		0.636	1		1.111	1		0.664	1		0.867	1		1.025	1		1.046	1		1.325	1		0.792	1
J3QFJ7	Uncharacterized protein (Fragment) OS=Puccinia triticina (isolate 1-1 / race 1 (BBBD)) GN=PTTG_10163 PE=4 SV=1 - [J3QFJ7_PUCT1]	295.63	0.3869	183	1	9	20	274	30.9	7.14	1.787	1		1.762	1		0.881	1		0.867	1		0.738	1		0.729	1		0.779	1		0.767	1		0.436	1		0.885	1		1.054	1		0.836	1		0.824	1
E3K3G0	Fructose-1,6-bisphosphatase, cytosolic OS=Puccinia graminis f. sp. tritici (strain CRL 75-36-700-3 / race SCCL) GN=PGTG_04973 PE=3 SV=1 - [E3K3G0_PUCGT]	546.68	0.4054	38	3	9	75	333	36.3	6.32	1.039	19	18.5	0.976	19	15	0.992	19	14	0.868	19	12.4	1.056	19	15.9	0.964	19	12.3	1.099	19	14.5	0.973	19	12.8	1.058	19	18.3	1.13	19	20	1.008	19	4.4	1.156	19	17.8	0.99	19	10.7
J3Q3B1	Uncharacterized protein OS=Puccinia triticina (isolate 1-1 / race 1 (BBBD)) GN=PTTG_05877 PE=3 SV=1 - [J3Q3B1_PUCT1]	434.31	0.2857	38	1	7	57	308	33.4	7.01	0.857	1		0.889	1		0.808	1		0.837	1		1.01	1		1.049	1		1.103	1		1.141	1		1.285	1		1.365	1		1.09	1		0.953	1		0.988	1
E3L1S2	Histone H2A OS=Puccinia graminis f. sp. tritici (strain CRL 75-36-700-3 / race SCCL) GN=PGTG_16084 PE=3 SV=1 - [E3L1S2_PUCGT]	104.71	0.2481	100	2	2	11	133	14.1	10.05	1.018	9	27.9	1.007	9	17.9	1.09	9	14.4	1.095	9	11.4	1.063	9	9.2	1.139	9	9.8	0.892	9	6.8	0.908	9	3.6	0.888	9	11	0.836	9	7.5	0.819	9	5.9	0.89	9	21.2	0.984	9	9.7
J3PWK8	Uncharacterized protein OS=Puccinia triticina (isolate 1-1 / race 1 (BBBD)) GN=PTTG_03524 PE=4 SV=1 - [J3PWK8_PUCT1]	246.1	0.2178	2	5	5	63	202	22.1	5.48	0.871	45	24.5	0.876	45	19.3	0.893	45	12.6	0.927	45	16.8	0.941	45	13.3	0.972	45	10.5	1.006	45	8.5	1.004	45	8.7	1.144	45	21.7	1.094	45	14.6	1.045	45	11.6	1.067	45	16.8	1.048	45	17.5
E3KDF5	Putative uncharacterized protein OS=Puccinia graminis f. sp. tritici (strain CRL 75-36-700-3 / race SCCL) GN=PGTG_08347 PE=4 SV=2 - [E3KDF5_PUCGT]	832.06	0.1634	3	4	15	95	1083	118.4	4.67	0.957	26	17.1	0.954	26	18.2	0.89	26	12.4	0.91	26	11.6	0.903	26	21.3	0.911	26	16.5	0.948	26	11.7	0.951	26	14.4	1.004	26	27.2	1.079	26	14.9	1.083	26	16.8	0.964	26	14.9	0.999	26	13.9
J3PQG6	Uncharacterized protein OS=Puccinia triticina (isolate 1-1 / race 1 (BBBD)) GN=PTTG_01382 PE=4 SV=1 - [J3PQG6_PUCT1]	690	0.115	2	2	13	65	1461	158.5	5.3	1.293	2	28	1.16	2	21.4	1.375	2	16.3	1.232	2	9.9	1.159	2	18.2	1.042	2	11.8	1.144	2	2.1	1.025	2	4.2	0.884	2	25.8	0.833	2	14.2	0.986	2	16.1	1.293	2	19.2	1.16	2	12.8
E3JXB6	Putative uncharacterized protein OS=Puccinia graminis f. sp. tritici (strain CRL 75-36-700-3 / race SCCL) GN=PGTG_02152 PE=4 SV=1 - [E3JXB6_PUCGT]	338.02	0.306	1	1	7	60	268	29.6	8.66	0.917	1		0.982	1		1.049	1		1.122	1		1.198	1		1.286	1		0.91	1		0.973	1		0.991	1		0.867	1		0.758	1		1.286	1		1.378	1
J3PZ41	Uncharacterized protein OS=Puccinia triticina (isolate 1-1 / race 1 (BBBD)) GN=PTTG_04407 PE=4 SV=1 - [J3PZ41_PUCT1]	372.29	0.2968	1	2	8	70	283	31.2	7.12	1.103	11	13.3	1.106	11	19.6	1.148	11	7.5	1.197	11	8.5	1.117	11	9	1.111	11	8.1	0.962	11	10.4	0.974	11	9	0.882	11	16.4	0.818	11	11.2	0.867	11	13.6	1.22	11	19.2	1.195	11	26.4
E3JXU3	Sphinganine-1-phosphate aldolase OS=Puccinia graminis f. sp. tritici (strain CRL 75-36-700-3 / race SCCL) GN=PGTG_02329 PE=3 SV=1 - [E3JXU3_PUCGT]	398.51	0.1974	1	6	10	51	542	59.6	8.91	1.057	16	20.7	0.994	16	20.8	1.065	16	12.6	1.075	16	13.4	1.208	16	18.8	1.06	16	21.4	1.07	16	11.5	1.037	16	12.6	1.042	16	13.7	0.973	16	13.7	0.885	16	13.1	0.974	16	20.8	0.963	16	13.1
J3PNN3	Uncharacterized protein OS=Puccinia triticina (isolate 1-1 / race 1 (BBBD)) GN=PTTG_00749 PE=3 SV=1 - [J3PNN3_PUCT1]	198.43	0.2087	1	1	5	36	393	42.5	8.22	1.46	1		1.576	1		0.905	1		0.976	1		1.752	1		1.897	1		1.098	1		1.184	1		0.752	1		1.214	1		0.626	1		1.156	1		1.248	1
J3Q999	Uncharacterized protein OS=Puccinia triticina (isolate 1-1 / race 1 (BBBD)) GN=PTTG_07965 PE=4 SV=1 - [J3Q999_PUCT1]	49.76	0.0239	2	1	1	2	461	48.9	8.91
E3JS50	Lysine--tRNA ligase OS=Puccinia graminis f. sp. tritici (strain CRL 75-36-700-3 / race SCCL) GN=PGTG_01514 PE=3 SV=2 - [E3JS50_PUCGT]	247.16	0.0909	21	1	5	15	572	65.5	8.6	0.835	3	19.4	0.825	3	3.7	1.011	3	0.7	1.023	3	15.7	0.892	3	2	0.917	3	11.2	1.056	3	32.6	1.186	3	1.2	1.102	3	11.4	1.045	3	34.4	1.182	3	14.9	1.096	3	5.3	1.188	3	5.6
J3Q7H4	Lysine--tRNA ligase OS=Puccinia triticina (isolate 1-1 / race 1 (BBBD)) GN=PTTG_07340 PE=3 SV=1 - [J3Q7H4_PUCT1]	334.52	0.1809	27	4	8	22	597	67.9	6.51	1.078	8	8.5	1.043	8	10.2	1.09	8	12.2	1.15	8	7.6	1.043	8	8.1	1.092	8	8.5	0.967	8	4.9	1.01	8	12.3	0.969	8	13.7	0.899	8	3.9	0.959	8	8.1	1.099	8	16.5	1.062	8	6.7
J3QFN7	Uncharacterized protein OS=Puccinia triticina (isolate 1-1 / race 1 (BBBD)) GN=PTTG_10203 PE=4 SV=1 - [J3QFN7_PUCT1]	227.78	0.1181	2	5	5	32	525	56.3	6.86	1.053	24	20.4	1	24	22.1	0.985	24	11.1	0.947	24	14.8	0.947	24	15	0.947	24	10.7	1.011	24	11.2	0.986	24	7.9	1.007	24	16.3	1.085	24	11	1.096	24	16.7	1.015	24	14.1	1.035	24	12.8
E3L6U4	Large subunit ribosomal protein L31e OS=Puccinia graminis f. sp. tritici (strain CRL 75-36-700-3 / race SCCL) GN=PGTG_18484 PE=4 SV=1 - [E3L6U4_PUCGT]	189.73	0.296	23	1	4	39	125	14.3	9.98	1.109	7	11.9	1.186	7	27.1	1.215	7	24.4	1.144	7	6.2	1.12	7	26.7	1.031	7	18.7	0.915	7	35	0.909	7	5.3	0.937	7	4.1	0.811	7	8	0.901	7	7.2	0.869	7	24.7	1.036	7	8.8
J3PNJ9	Uncharacterized protein OS=Puccinia triticina (isolate 1-1 / race 1 (BBBD)) GN=PTTG_00715 PE=3 SV=1 - [J3PNJ9_PUCT1]	721.68	0.3986	42	5	14	290	296	31.9	9.61	1.087	122	20.7	0.991	122	16.4	1.135	122	17.1	1.057	122	17.5	1.15	122	16.7	1.078	122	14.9	1.043	122	13.7	0.938	122	12.1	0.96	122	19.8	0.894	122	19.6	0.894	122	18.1	0.981	122	21.2	0.895	122	19.5
D8PVT7	Putative uncharacterized protein OS=Schizophyllum commune (strain H4-8 / FGSC 9210) GN=SCHCODRAFT_52137 PE=4 SV=1 - [D8PVT7_SCHCM]	80.92	0.0444	1	1	1	8	225	25.3	5.87	0.732	2	7.8	0.823	2	7.8	0.863	2	14.7	0.97	2	1	0.875	2	8.6	0.987	2	7	0.917	2	13.1	1.031	2	2.6	1.253	2	5.2	1.064	2	1.6	1.047	2	4.4	0.752	2	7.4	0.847	2	8.3
I2FTZ2	Probable UTP-glucose-1-phosphate uridylyltransferase OS=Ustilago hordei (strain Uh4875-4) GN=UHOR_08003 PE=4 SV=1 - [I2FTZ2_USTH4]	121.5	0.0963	11	1	3	22	509	56.3	7.61
W3VHI6	Uncharacterized protein OS=Pseudozyma aphidis DSM 70725 GN=PaG_05078 PE=4 SV=1 - [W3VHI6_9BASI]	163.27	0.0887	14	1	5	17	744	84.4	6.68	0.968	1		0.853	1		1.143	1		1.005	1		1.129	1		0.996	1		1.123	1		0.987	1		1.159	1		0.984	1		0.993	1		1.401	1		1.234	1
M7XI20	Glycogen(Starch) synthase, glycosyltransferase family 3 protein OS=Rhodosporidium toruloides (strain NP11) GN=RHTO_04065 PE=4 SV=1 - [M7XI20_RHOT1]	134.77	0.0596	1	1	4	11	755	85	6.51	1.037	1		1.135	1		1.163	1		1.271	1		0.976	1		1.071	1		1.186	1		1.296	1		1.143	1		1.02	1		1.213	1		1.235	1		1.353	1
E3JVW4	Cytidylate kinase OS=Puccinia graminis f. sp. tritici (strain CRL 75-36-700-3 / race SCCL) GN=PGTG_02630 PE=3 SV=1 - [E3JVW4_PUCGT]	84.4	0.1194	14	1	2	12	201	22.7	7.83	1.071	7	19.4	0.992	7	7.8	1.047	7	16.5	1.028	7	14.1	0.908	7	10.9	0.906	7	16.5	0.992	7	16.8	0.987	7	14.4	0.949	7	34.4	0.916	7	34.8	1.077	7	21	1.128	7	2.2	1.101	7	9.3
J3PZQ8	Uncharacterized protein OS=Puccinia triticina (isolate 1-1 / race 1 (BBBD)) GN=PTTG_04624 PE=3 SV=1 - [J3PZQ8_PUCT1]	143.72	0.1036	14	1	3	23	222	25.2	5.68	1.124	6	12	1.167	6	11.5	0.971	6	1	0.979	6	2.5	1.041	6	10	1.077	6	5.2	0.979	6	10.8	1.002	6	7.2	0.859	6	8.6	1.031	6	7.2	0.962	6	7.8	1.015	6	6.7	1.023	6	10.6
J3PWI3	Uncharacterized protein OS=Puccinia triticina (isolate 1-1 / race 1 (BBBD)) GN=PTTG_03499 PE=3 SV=1 - [J3PWI3_PUCT1]	296.61	0.307	5	6	6	54	215	23.9	4.64	0.997	54	20.7	1.037	54	21.1	1.032	54	17.1	1.056	54	9.9	0.989	54	17	1.006	54	14.1	1.029	54	13.2	1.015	54	14	1.011	54	18.5	0.989	54	14.5	1.032	54	13.1	1.07	54	19.3	1.061	54	16.5
E3KZM7	Ribulose-phosphate 3-epimerase OS=Puccinia graminis f. sp. tritici (strain CRL 75-36-700-3 / race SCCL) GN=PGTG_15408 PE=3 SV=1 - [E3KZM7_PUCGT]	421.22	0.4213	2	4	7	48	235	24.7	6.15	1.12	16	28.2	1.201	16	31.2	1.068	16	17.6	1.065	16	6.3	1.075	16	18.2	1.122	16	16	1.034	16	15.1	1.04	16	16.5	0.957	16	24.4	0.972	16	9.7	0.976	16	13.9	1.123	16	9.4	1.171	16	15.3
J3QGP7	Uncharacterized protein (Fragment) OS=Puccinia triticina (isolate 1-1 / race 1 (BBBD)) GN=PTTG_10563 PE=3 SV=1 - [J3QGP7_PUCT1]	124.33	0.0636	7	3	3	10	346	38.6	6.9	0.836	10	18.3	0.918	10	22.8	0.944	10	8.2	0.951	10	11.3	1.013	10	6.8	0.966	10	9.4	1.032	10	9.2	1.003	10	5.3	1.14	10	26.1	1.042	10	7.3	1.021	10	11.6	1.011	10	4.8	1.001	10	6.5
J3QE71	Uncharacterized protein OS=Puccinia triticina (isolate 1-1 / race 1 (BBBD)) GN=PTTG_09687 PE=4 SV=1 - [J3QE71_PUCT1]	157.73	0.1055	2	3	3	17	417	45.8	8.03	0.926	14	8.9	0.931	14	18	0.977	14	16.7	0.953	14	12.2	0.978	14	15	0.976	14	9	1.095	14	7.7	1.07	14	9.4	1.158	14	7.6	1.096	14	10.7	1.11	14	10.4	0.984	14	26.4	0.953	14	10.9
G3EC91	Coatomer subunit beta OS=Puccinia striiformis f. sp. tritici PE=3 SV=1 - [G3EC91_9BASI]	802.14	0.2835	29	21	21	79	970	108	5.41	0.992	62	21.2	0.973	62	25.6	0.934	62	11.4	0.965	62	16.2	0.979	62	21.5	0.988	62	20.5	1.002	62	16.1	0.986	62	10.6	1.043	62	21.3	1.055	62	17.8	1.035	62	13	0.989	62	14.8	1.031	62	12.6
E3KQV8	Aspartate aminotransferase OS=Puccinia graminis f. sp. tritici (strain CRL 75-36-700-3 / race SCCL) GN=PGTG_13065 PE=3 SV=2 - [E3KQV8_PUCGT]	199.44	0.1181	5	1	4	47	415	45.9	7.84	1.189	2	8.4	1.046	2	11.3	1.134	2	10.6	0.996	2	13.5	1.276	2	4.1	1.125	2	7	1.033	2	2.5	0.908	2	0.4	0.868	2	11	0.912	2	13.2	0.808	2	6.6	1.06	2	43.3	0.933	2	46.6
E3KQV7	Aspartate aminotransferase OS=Puccinia graminis f. sp. tritici (strain CRL 75-36-700-3 / race SCCL) GN=PGTG_13064 PE=3 SV=1 - [E3KQV7_PUCGT]	550.83	0.3575	18	8	11	94	428	47	9.17	1.025	46	30.1	1.046	46	18.3	1.081	46	14.9	1.081	46	20.8	1.079	46	10.6	1.066	46	13.6	0.994	46	13.2	0.952	46	15.8	0.937	46	27.5	0.921	46	18.7	0.909	46	14.1	0.979	46	19.3	0.944	46	17.5
J3PWW2	Uncharacterized protein OS=Puccinia triticina (isolate 1-1 / race 1 (BBBD)) GN=PTTG_03628 PE=4 SV=1 - [J3PWW2_PUCT1]	1065.11	0.3165	38	24	25	143	1052	117.8	6.86	0.955	105	20.5	0.938	105	18.6	0.981	105	12.6	0.984	105	11.9	0.97	105	13.5	0.982	105	15.1	0.983	105	10.5	1.002	105	10.4	1.043	105	17.3	1.031	105	11.6	1.012	105	12.5	1.036	105	14.6	1.015	105	13.9
K7W633	Calcineurin A-like protein OS=Puccinia striiformis f. sp. tritici GN=CNA1 PE=2 SV=1 - [K7W633_9BASI]	569.45	0.2822	47	14	14	50	698	76.7	5.38	0.953	40	18.1	0.919	40	26.4	0.939	40	11.7	0.936	40	11	0.978	40	10.5	0.934	40	14	0.998	40	14.4	0.978	40	12.7	1.062	40	23.9	1.051	40	15.1	1.014	40	11.4	0.99	40	13.1	0.989	40	14.7
E3KW76	Large subunit ribosomal protein L38e OS=Puccinia graminis f. sp. tritici (strain CRL 75-36-700-3 / race SCCL) GN=PGTG_14756 PE=3 SV=1 - [E3KW76_PUCGT]	71.1	0.1839	2	2	2	10	87	9.9	9.96	0.799	8	10.2	0.792	8	9.9	1.099	8	12.6	1.103	8	7.6	0.873	8	8.4	0.83	8	5.9	0.817	8	17.1	0.827	8	16.2	1.075	8	16.2	0.782	8	4.4	0.931	8	6.9	0.855	8	5.6	0.825	8	4.8
R7SYS1	Mitochondrial NAD-dependent isocitrate dehydrogenase subunit 1 OS=Dichomitus squalens (strain LYAD-421) GN=DICSQDRAFT_155294 PE=3 SV=1 - [R7SYS1_DICSQ]	53.48	0.0804	22	1	2	7	373	40.7	8.78	1.302	1		1.277	1		1.01	1		0.99	1		0.962	1		0.946	1		0.832	1		0.815	1		0.639	1		0.824	1		0.864	1		0.931	1		0.914	1
G4T6U9	Probable IDH1-isocitrate dehydrogenase [NAD] subunit 1, mitochondrial OS=Piriformospora indica (strain DSM 11827) GN=PIIN_00877 PE=3 SV=1 - [G4T6U9_PIRID]	85.12	0.0674	22	1	2	17	371	40.3	8.92	0.939	7	16.6	0.946	7	22.3	1.156	7	28.8	1.009	7	12.7	1.103	7	23.9	1.026	7	5.5	1.062	7	16.4	0.937	7	16.7	0.997	7	24.7	0.919	7	28.1	0.949	7	17.5	1.001	7	28.6	0.927	7	15.9
J3PLM6	Uncharacterized protein OS=Puccinia triticina (isolate 1-1 / race 1 (BBBD)) GN=PTTG_00042 PE=3 SV=1 - [J3PLM6_PUCT1]	359.72	0.2787	38	7	8	55	348	38.5	8.69	0.924	37	35	1.043	37	41.2	0.994	37	18.4	1.081	37	21.7	0.981	37	22.3	1.085	37	27.1	0.985	37	18.7	1.019	37	22.3	1.05	37	28.1	0.941	37	15	0.988	37	13.8	0.921	37	19.6	0.997	37	22.6
F4RAK2	Putative uncharacterized protein OS=Melampsora larici-populina (strain 98AG31 / pathotype 3-4-7) GN=MELLADRAFT_123250 PE=4 SV=1 - [F4RAK2_MELLP]	74.88	0.1598	1	1	2	7	169	19.2	8	1.29	1		1.031	1		1.149	1		0.916	1		1.171	1		0.938	1		1.097	1		0.875	1		0.849	1		0.956	1		0.935	1		0.961	1		0.768	1
J6ELH0	ATP-citrate synthase subunit 1 (ATP-citrate (Pro-S-)-lyase 1) OS=Trichosporon asahii var. asahii (strain ATCC 90039 / CBS 2479 / JCM 2466 / KCTC 7840 / NCYC 2677 / UAMH 7654) GN=A1Q1_06527 PE=4 SV=1 - [J6ELH0_TRIAS]	212.98	0.0701	2	3	7	32	1155	125.4	6.71	1.011	4	8.8	1.098	4	13	0.937	4	4.1	0.999	4	10.5	0.935	4	2.9	0.916	4	6.1	0.905	4	1.7	0.985	4	14.9	0.909	4	2.4	0.992	4	14.1	0.994	4	7.2	0.905	4	4	0.921	4	8.7
J3QBK6	Uncharacterized protein OS=Puccinia triticina (isolate 1-1 / race 1 (BBBD)) GN=PTTG_08772 PE=4 SV=1 - [J3QBK6_PUCT1]	377.44	0.269	7	10	10	44	342	37.6	6.7	0.964	41	30	1.008	41	32.3	0.989	41	11.4	1.026	41	18.6	1.016	41	10	1.024	41	15.3	1.037	41	9.8	1.065	41	11.5	1.041	41	24	1.015	41	11.1	1.023	41	11.3	0.96	41	20.4	1	41	24.6
E3L2G8	Kinesin family member C1 OS=Puccinia graminis f. sp. tritici (strain CRL 75-36-700-3 / race SCCL) GN=PGTG_16709 PE=4 SV=1 - [E3L2G8_PUCGT]	288.71	0.2609	3	1	5	42	161	18.8	4.94	1.067	2	16.7	1.185	2	8.9	0.979	2	5.3	1.085	2	20.4	1.002	2	10.9	1.115	2	14.7	1.001	2	16.6	1.11	2	9	0.937	2	0.1	1.023	2	11.3	0.997	2	5.6	1.137	2	5.2	1.263	2	20.6
J3PSE6	Uncharacterized protein OS=Puccinia triticina (isolate 1-1 / race 1 (BBBD)) GN=PTTG_02062 PE=4 SV=1 - [J3PSE6_PUCT1]	270.37	0.0591	3	1	5	42	677	72.5	4.69	0.892	2	70.6	0.949	2	39.4	1.325	2	78.2	1.408	2	45.6	1.196	2	34.3	1.276	2	7.8	0.976	2	6.9	1.037	2	18.9	1.094	2	61.7	0.737	2	68.8	0.814	2	27	1.54	2	63.9	1.639	2	33.8
H6QUM3	Cytosol aminopeptidase OS=Puccinia graminis f. sp. tritici (strain CRL 75-36-700-3 / race SCCL) GN=PGTG_22458 PE=4 SV=1 - [H6QUM3_PUCGT]	168.27	0.39	1	2	4	28	100	10.8	4.81	0.89	13	19.7	1.109	13	26.1	0.93	13	26.1	1.122	13	20.3	1.05	13	27.4	1.07	13	22.7	0.975	13	21.2	1.136	13	12.2	1.015	13	9	1.017	13	11.8	0.974	13	20.6	0.983	13	11	1.091	13	22.5
V2XET7	Phosphoenolpyruvate carboxykinase OS=Moniliophthora roreri (strain MCA 2997) GN=Moror_16330 PE=3 SV=1 - [V2XET7_MONRO]	232.1	0.0813	6	1	4	60	566	63.4	6.48	0.926	13	7.8	0.941	13	20.7	0.897	13	15.7	0.916	13	9	1.071	13	17.2	0.966	13	13	1.069	13	12.4	0.983	13	12.6	1.178	13	15.1	1.111	13	11.8	0.978	13	9.6	0.954	13	18.1	0.935	13	16.3
M5G0G0	ATP-utilizing phosphoenolpyruvate carboxykinase OS=Dacryopinax sp. (strain DJM 731) GN=DACRYDRAFT_21942 PE=3 SV=1 - [M5G0G0_DACSP]	137.99	0.0743	13	1	3	46	579	65.1	6.21	0.97	25	20.5	0.957	25	15.4	1.056	25	18.6	1.106	25	20.3	1.065	25	12.7	1.089	25	17.9	1.04	25	10.2	1.01	25	10.1	1.084	25	13.2	0.964	25	13.7	0.943	25	12.9	1.055	25	15.3	1.052	25	12.1
J3Q8W4	Uncharacterized protein OS=Puccinia triticina (isolate 1-1 / race 1 (BBBD)) GN=PTTG_07830 PE=4 SV=1 - [J3Q8W4_PUCT1]	217.04	0.2614	4	5	5	51	153	17.4	10.86	1.08	14	38.3	1.031	14	21.7	1.407	14	18.9	1.381	14	11.6	1.218	14	22.4	1.161	14	14	0.842	14	16.9	0.8	14	14.9	0.755	14	15.5	0.586	14	9.9	0.702	14	9.7	0.939	14	28.3	0.819	14	26.3
E3KY74	Putative uncharacterized protein OS=Puccinia graminis f. sp. tritici (strain CRL 75-36-700-3 / race SCCL) GN=PGTG_14995 PE=4 SV=2 - [E3KY74_PUCGT]	460.1	0.1596	11	3	12	30	984	106.9	6.98	0.975	7	29.5	0.92	7	44.2	1.055	7	11.3	0.987	7	4.9	0.984	7	12.6	0.925	7	6.4	0.994	7	10	0.977	7	9.9	1.068	7	28.8	0.976	7	12.2	1.101	7	12.2	1.104	7	9.3	1.098	7	18.1
J3Q2W7	Uncharacterized protein OS=Puccinia triticina (isolate 1-1 / race 1 (BBBD)) GN=PTTG_05733 PE=4 SV=1 - [J3Q2W7_PUCT1]	424.41	0.1433	7	1	10	24	935	101.7	7.15	1.242	3	9.2	1.204	3	7	0.999	3	24.8	0.927	3	0.7	0.892	3	3.4	0.98	3	7.8	0.996	3	5.6	0.92	3	1.2	0.783	3	3.6	0.985	3	2	0.933	3	3.1	1.048	3	14.9	1.039	3	10.4
F4RSH2	Putative uncharacterized protein OS=Melampsora larici-populina (strain 98AG31 / pathotype 3-4-7) GN=MELLADRAFT_78286 PE=4 SV=1 - [F4RSH2_MELLP]	412.93	0.1424	28	1	10	37	646	69.1	8.72	0.818	3	10.6	0.747	3	21.9	1.06	3	7.6	0.966	3	2.5	1.009	3	1	0.924	3	9.7	1.228	3	5.1	1.12	3	6	1.5	3	15.7	1.177	3	1.3	1.186	3	0.5	0.98	3	3.5	0.926	3	6.1
E3JUV4	Acyl-CoA dehydrogenase OS=Puccinia graminis f. sp. tritici (strain CRL 75-36-700-3 / race SCCL) GN=PGTG_01160 PE=3 SV=2 - [E3JUV4_PUCGT]	221.61	0.1137	3	1	5	29	431	46.6	8.32	0.743	1		0.738	1		0.72	1		0.714	1		0.695	1		0.691	1		0.823	1		0.816	1		1.107	1		1.144	1		1.183	1		0.89	1		0.884	1
E3K1U1	Tryptophanyl-tRNA synthetase OS=Puccinia graminis f. sp. tritici (strain CRL 75-36-700-3 / race SCCL) GN=PGTG_04222 PE=3 SV=2 - [E3K1U1_PUCGT]	185.57	0.1071	12	6	6	10	560	63	5.8	1.03	10	21.9	1.064	10	10	0.961	10	10.9	0.967	10	14.4	1.022	10	8.7	1.027	10	11.5	1.004	10	11.3	1.06	10	8.4	1.035	10	16.1	1.029	10	8.4	1.059	10	9	1.153	10	19.6	1.146	10	11.7
E3JWZ6	Cyclin-dependent kinases regulatory subunit OS=Puccinia graminis f. sp. tritici (strain CRL 75-36-700-3 / race SCCL) GN=PGTG_02032 PE=3 SV=2 - [E3JWZ6_PUCGT]	80.24	0.2816	4	3	3	6	103	12.6	9.17	1.149	3	9.2	0.834	3	6.6	0.989	3	6	0.776	3	17.8	1.134	3	9.1	0.893	3	8.2	1.167	3	12.8	0.915	3	2.7	1.04	3	14.7	1.039	3	8.7	0.99	3	5.5	0.758	3	15.7	0.596	3	11.4
U5HJA2	40S ribosomal protein S27 OS=Microbotryum violaceum (strain p1A1 Lamole) GN=MVLG_07089 PE=3 SV=1 - [U5HJA2_USTV1]	86.65	0.2	27	2	2	6	105	11.7	9.73	0.931	5	16.9	0.888	5	2.5	1.091	5	8.7	1.054	5	21.1	1.061	5	15.4	1.05	5	27.3	0.89	5	12.2	0.933	5	7.4	1.012	5	8.1	0.923	5	5.9	0.853	5	15	1.007	5	16.4	0.948	5	22.4
E3L7Y1	Putative uncharacterized protein OS=Puccinia graminis f. sp. tritici (strain CRL 75-36-700-3 / race SCCL) GN=PGTG_18834 PE=4 SV=1 - [E3L7Y1_PUCGT]	262.84	0.0877	3	5	5	10	616	69.6	6.55	1.114	7	23.2	1.068	7	4.2	1.133	7	16.9	1.085	7	1.3	1.125	7	18.9	1.056	7	2.6	1.06	7	6.7	0.974	7	9	0.939	7	10.3	0.897	7	16.2	0.934	7	6.1	1.086	7	9.3	1.019	7	19.9
E3JTG6	Putative uncharacterized protein OS=Puccinia graminis f. sp. tritici (strain CRL 75-36-700-3 / race SCCL) GN=PGTG_01884 PE=4 SV=1 - [E3JTG6_PUCGT]	222.75	0.4912	3	5	5	20	114	12.6	8.69	1.046	20	17.8	1.116	20	23.4	1.019	20	14	1.002	20	11.3	0.992	20	19.8	0.997	20	20.7	1.092	20	20.8	1.12	20	19.5	1.01	20	23.4	1.091	20	18.6	1.087	20	6	1.284	20	34.9	1.328	20	24.2
E3KYG6	Tyrosyl-tRNA synthetase OS=Puccinia graminis f. sp. tritici (strain CRL 75-36-700-3 / race SCCL) GN=PGTG_15536 PE=4 SV=2 - [E3KYG6_PUCGT]	233.26	0.2046	18	1	8	18	435	48.7	5.85	0.953	3	6.2	0.968	3	0.2	0.936	3	5.5	1.007	3	12.2	0.853	3	0.4	0.918	3	7.3	1.076	3	2.1	1.047	3	6.1	1.082	3	14.8	1.064	3	9.4	1.207	3	6.3	0.904	3	15.1	0.964	3	1.7
J3PN87	Uncharacterized protein OS=Puccinia triticina (isolate 1-1 / race 1 (BBBD)) GN=PTTG_00603 PE=4 SV=1 - [J3PN87_PUCT1]	214.86	0.2206	18	1	8	17	408	45.2	6.32	0.994	2	2.4	0.963	2	10.8	0.997	2	6.1	0.964	2	2.3	0.87	2	0.5	0.845	2	7.9	0.87	2	9.4	0.841	2	1	0.874	2	11.8	0.873	2	3.3	0.997	2	8.9	0.92	2	4	0.892	2	12.4
J3PSM5	Uncharacterized protein OS=Puccinia triticina (isolate 1-1 / race 1 (BBBD)) GN=PTTG_02141 PE=4 SV=1 - [J3PSM5_PUCT1]	118.99	0.0835	2	4	4	8	455	50.5	6.06	0.948	8	17.9	0.974	8	27.2	0.879	8	7	0.95	8	5.2	0.929	8	7.9	0.973	8	12.6	0.894	8	11.7	0.978	8	9.8	0.985	8	21.1	1.051	8	8.6	0.992	8	10.6	0.907	8	18.3	0.92	8	20.6
J3PVG6	Uncharacterized protein OS=Puccinia triticina (isolate 1-1 / race 1 (BBBD)) GN=PTTG_03132 PE=4 SV=1 - [J3PVG6_PUCT1]	160.37	0.0526	40	5	5	10	1103	121.3	7.97	1.072	8	13.6	0.998	8	19	1.042	8	17.4	1.002	8	11.9	0.999	8	10	0.956	8	17.4	0.973	8	5.7	0.95	8	11.8	0.935	8	6.9	0.986	8	14.8	0.976	8	8.2	1.021	8	10.3	1.05	8	15.5
E3KZ02	Putative uncharacterized protein OS=Puccinia graminis f. sp. tritici (strain CRL 75-36-700-3 / race SCCL) GN=PGTG_15676 PE=3 SV=2 - [E3KZ02_PUCGT]	168.68	0.1302	16	2	6	13	676	75.4	7.97	0.987	7	14.3	0.898	7	18.4	1.077	7	6	0.994	7	9.7	1.043	7	6.1	0.961	7	8	1.062	7	4.6	0.872	7	4.8	0.995	7	2.4	0.949	7	5.8	0.889	7	2.7	1.053	7	18.6	0.847	7	11.3
J3PTN6	Uncharacterized protein OS=Puccinia triticina (isolate 1-1 / race 1 (BBBD)) GN=PTTG_02502 PE=3 SV=1 - [J3PTN6_PUCT1]	123.71	0.1057	11	1	5	7	653	72.9	7.99
J3Q6B5	Uncharacterized protein OS=Puccinia triticina (isolate 1-1 / race 1 (BBBD)) GN=PTTG_06931 PE=4 SV=1 - [J3Q6B5_PUCT1]	166.04	0.2351	37	6	6	8	319	36.6	9.17	0.868	8	8.4	0.938	8	13.9	0.871	8	12.5	1.013	8	13.6	0.948	8	5	0.921	8	15.1	0.92	8	14	0.936	8	9.9	1.027	8	15.4	0.964	8	27	1.023	8	4.1	0.892	8	15.3	0.972	8	15.9
L7SVF0	TEF1 (Fragment) OS=Royoungia boletoides PE=4 SV=1 - [L7SVF0_9HOMO]	398.93	0.4661	446	1	10	245	221	24.8	8.05
I3VIR3	Elongation factor 1-alpha (Fragment) OS=Camarophyllopsis atropuncta PE=4 SV=1 - [I3VIR3_9AGAR]	154.07	0.3226	350	2	5	137	155	17.1	8.97	1.539	3	35	1.54	3	50.6	1.099	3	16.8	1.098	3	31.2	1.25	3	10.1	1.254	3	24.2	0.927	3	8.6	0.926	3	8.2	0.602	3	15.9	0.853	3	1.5	0.782	3	8.1	1.185	3	27.2	1.186	3	42.2
H6BHN0	Translation elongation factor 1-alpha (Fragment) OS=Camarophyllopsis albofloccipes GN=tef1 PE=4 SV=1 - [H6BHN0_9AGAR]	135.63	0.3097	350	1	4	136	155	17	8.1	0.885	2	7.8	0.967	2	10.4	0.884	2	2.2	0.965	2	4.8	0.943	2	6.7	1.034	2	9.4	0.961	2	8.3	1.05	2	5.6	1.086	2	16.1	1.088	2	10.5	1.018	2	15	0.833	2	16.8	0.911	2	14.2
E3KDN6	60S ribosomal protein OS=Puccinia graminis f. sp. tritici (strain CRL 75-36-700-3 / race SCCL) GN=PGTG_08428 PE=3 SV=1 - [E3KDN6_PUCGT]	253.72	0.5688	29	5	5	36	109	11.7	10.15	0.888	31	33	0.918	31	32.2	0.943	31	19.4	0.976	31	17.6	0.976	31	12.1	0.986	31	19.2	0.821	31	22	0.823	31	16.9	0.897	31	24.6	0.898	31	21	0.838	31	16.6	0.822	31	14	0.861	31	14.9
J3PUJ4	Uncharacterized protein OS=Puccinia triticina (isolate 1-1 / race 1 (BBBD)) GN=PTTG_02810 PE=4 SV=1 - [J3PUJ4_PUCT1]	51.86	0.0157	2	1	1	1	765	82.6	4.86
E3KXV8	Catalase OS=Puccinia graminis f. sp. tritici (strain CRL 75-36-700-3 / race SCCL) GN=PGTG_14885 PE=3 SV=1 - [E3KXV8_PUCGT]	289.26	0.1283	20	3	6	48	530	59.7	7.33	1.094	23	14	1.124	23	15.1	1.028	23	19.8	1.024	23	6	1.092	23	13	1.109	23	12.3	1.12	23	6.8	1.114	23	12.8	1.02	23	16.3	1.09	23	12.6	1.019	23	5.8	1.083	23	18.4	1.067	23	14.2
E3K2X2	Putative uncharacterized protein OS=Puccinia graminis f. sp. tritici (strain CRL 75-36-700-3 / race SCCL) GN=PGTG_04248 PE=3 SV=2 - [E3K2X2_PUCGT]	714.96	0.4296	42	15	15	112	433	49.9	6.84	0.998	76	22.5	1.004	76	21	1.002	76	13.9	0.999	76	15	0.981	76	14.2	0.974	76	17.2	1.01	76	12	1.007	76	12.9	0.994	76	17.4	0.996	76	13	0.994	76	12.3	0.965	76	19.4	0.968	76	20
E3K2C9	Putative uncharacterized protein OS=Puccinia graminis f. sp. tritici (strain CRL 75-36-700-3 / race SCCL) GN=PGTG_04454 PE=4 SV=1 - [E3K2C9_PUCGT]	601.14	0.2465	19	3	16	48	868	96.6	5.03	1.165	7	14.3	1.058	7	20.6	1.062	7	18.8	0.933	7	9.3	1.02	7	11.8	0.95	7	4.4	0.94	7	15	0.915	7	20.7	0.913	7	40.9	0.872	7	17.1	0.937	7	12.3	1.152	7	17.4	1.043	7	15.7
J3PSJ9	Uncharacterized protein OS=Puccinia triticina (isolate 1-1 / race 1 (BBBD)) GN=PTTG_02115 PE=4 SV=1 - [J3PSJ9_PUCT1]	558.81	0.1998	18	1	14	43	871	97.2	5
J5QLA2	Actin OS=Trichosporon asahii var. asahii (strain ATCC 90039 / CBS 2479 / JCM 2466 / KCTC 7840 / NCYC 2677 / UAMH 7654) GN=A1Q1_03173 PE=3 SV=1 - [J5QLA2_TRIAS]	637.04	0.4796	68	1	14	278	392	43.7	6.62	1.166	2	6.1	1.234	2	7.8	0.907	2	17.2	0.959	2	3.2	0.803	2	11.3	0.852	2	2.7	1.109	2	5.6	1.173	2	8.3	0.951	2	0.5	1.224	2	11.5	1.379	2	5.6	1.246	2	5.2	1.32	2	19.2
E3K4I1	Actin OS=Puccinia graminis f. sp. tritici (strain CRL 75-36-700-3 / race SCCL) GN=PGTG_05488 PE=3 SV=1 - [E3K4I1_PUCGT]	1032.44	0.632	46	8	19	410	375	41.8	5.48	1.033	111	25.4	0.998	111	20.6	1.02	111	17.6	0.994	111	15.4	1.008	111	17.4	0.983	111	14.1	1.006	111	13.2	0.981	111	14.5	0.977	111	22.7	0.991	111	17.5	1.002	111	12.8	1.055	111	20.9	1.009	111	16.4
J3PU35	Uncharacterized protein OS=Puccinia triticina (isolate 1-1 / race 1 (BBBD)) GN=PTTG_02651 PE=4 SV=1 - [J3PU35_PUCT1]	402	0.1023	67	14	14	25	1662	189.2	8.78	0.963	23	14.6	0.96	23	15.9	0.956	23	12.3	0.986	23	10.7	0.998	23	9.8	0.997	23	13.5	0.962	23	9	0.954	23	13.1	0.975	23	12.9	1.015	23	7.9	1.008	23	8.1	0.949	23	14.5	0.965	23	7.5
E3KUP5	Putative uncharacterized protein OS=Puccinia graminis f. sp. tritici (strain CRL 75-36-700-3 / race SCCL) GN=PGTG_13799 PE=4 SV=1 - [E3KUP5_PUCGT]	21.1	0.0243	1	1	1	1	536	59.1	5.43
M2QPY1	Phosphatidylinositol 3-kinase-like protein OS=Ceriporiopsis subvermispora (strain B) GN=TOR2 PE=4 SV=1 - [M2QPY1_CERS8]	49.02	0.0054	18	1	1	1	2232	252.9	6.74
E3K3H5	Putative uncharacterized protein OS=Puccinia graminis f. sp. tritici (strain CRL 75-36-700-3 / race SCCL) GN=PGTG_04988 PE=3 SV=2 - [E3K3H5_PUCGT]	144.33	0.0847	3	3	3	7	413	45.8	7.33	0.798	3	2.2	0.853	3	24	0.892	3	9	0.966	3	6.9	0.907	3	17	0.985	3	14.8	0.886	3	22.3	0.96	3	20.2	0.957	3	6.5	0.995	3	0.9	1.011	3	5.2	0.889	3	11.2	0.884	3	13
J3Q7T2	Uncharacterized protein OS=Puccinia triticina (isolate 1-1 / race 1 (BBBD)) GN=PTTG_07448 PE=4 SV=1 - [J3Q7T2_PUCT1]	69.36	0.0107	2	2	2	3	1961	217.3	6.11	0.867	1		0.893	1		0.944	1		0.972	1		0.85	1		0.878	1		0.924	1		0.95	1		1.065	1		0.979	1		1.085	1		1.083	1		1.116	1
B0D8C2	Predicted protein OS=Laccaria bicolor (strain S238N-H82 / ATCC MYA-4686) GN=LACBIDRAFT_184639 PE=3 SV=1 - [B0D8C2_LACBS]	164.65	0.1791	35	1	6	9	201	22.5	9.88	0.752	2	27.1	0.822	2	16.5	0.886	2	13.5	0.966	2	3.2	0.881	2	29.7	0.964	2	19	0.776	2	24.5	0.846	2	14	1.03	2	2.5	0.876	2	10.7	0.879	2	4.9	0.71	2	1.7	0.775	2	8.6
E3JQG5	Putative uncharacterized protein OS=Puccinia graminis f. sp. tritici (strain CRL 75-36-700-3 / race SCCL) GN=PGTG_00252 PE=4 SV=1 - [E3JQG5_PUCGT]	166.85	0.2477	2	3	3	71	109	12.3	5.77	0.824	59	28.2	1.118	59	37.8	0.78	59	17.2	1.069	59	9.7	0.752	59	20.5	0.998	59	17.1	0.851	59	11.4	1.147	59	18.5	1.027	59	28.5	1.091	59	20.4	1.098	59	15.6	1.283	59	20	1.64	59	31.5
J3QDS1	Uncharacterized protein OS=Puccinia triticina (isolate 1-1 / race 1 (BBBD)) GN=PTTG_09537 PE=4 SV=1 - [J3QDS1_PUCT1]	260.09	0.0421	6	7	7	14	2021	223.4	6.32	0.964	6	7.6	1.076	6	16.8	0.932	6	9	0.956	6	11.6	1.06	6	5.4	1.072	6	16.1	1.044	6	9.6	1.075	6	16.8	1.071	6	11.5	1.121	6	9.2	1.03	6	11.9	0.993	6	3	1.046	6	17.8
J3Q3T0	Uncharacterized protein OS=Puccinia triticina (isolate 1-1 / race 1 (BBBD)) GN=PTTG_06046 PE=3 SV=1 - [J3Q3T0_PUCT1]	226.9	0.2213	9	1	7	35	488	54.3	7.24	1.065	7	12.2	1.246	7	4.6	1.004	7	1.8	1.037	7	9.3	0.976	7	12.3	0.993	7	6.6	0.895	7	10.1	0.968	7	14.5	0.877	7	17.4	0.934	7	8.4	0.977	7	11.2	0.935	7	9	0.982	7	16.9
F4R777	Putative uncharacterized protein OS=Melampsora larici-populina (strain 98AG31 / pathotype 3-4-7) GN=MELLADRAFT_33293 PE=3 SV=1 - [F4R777_MELLP]	242.55	0.226	13	0	8	30	469	53.3	7.08
E3K7C4	TKL protein kinase OS=Puccinia graminis f. sp. tritici (strain CRL 75-36-700-3 / race SCCL) GN=PGTG_06410 PE=4 SV=2 - [E3K7C4_PUCGT]	98.96	0.034	8	3	3	4	736	81.6	8.78	1.109	3	12.1	1.278	3	2.2	1.051	3	24.9	1.102	3	10.1	1.032	3	4.4	1.086	3	2	0.985	3	13.2	1.053	3	2.9	0.883	3	12.3	0.937	3	9.2	1.026	3	11	0.948	3	5.9	1.109	3	4.3
W4KJ92	Uncharacterized protein OS=Heterobasidion irregulare TC 32-1 GN=HETIRDRAFT_448878 PE=4 SV=1 - [W4KJ92_9HOMO]	45.01	0.0075	1	1	1	1	1328	147.6	6.33	1.99	1		1.977	1		1.277	1		1.267	1		0.995	1		0.991	1		0.895	1		0.887	1		0.449	1		0.701	1		0.897	1		1.07	1		1.063	1
E3JPZ2	Putative uncharacterized protein OS=Puccinia graminis f. sp. tritici (strain CRL 75-36-700-3 / race SCCL) GN=PGTG_00031 PE=4 SV=2 - [E3JPZ2_PUCGT]	425.27	0.1038	2	5	13	23	1435	160.4	7.28	1.008	7	9.5	1.131	7	10	0.933	7	14	1.017	7	14.3	1.004	7	6.5	1.034	7	13.8	0.963	7	9.4	0.984	7	14.6	0.871	7	13.9	1.053	7	11.5	0.954	7	3.5	0.954	7	11.1	1.073	7	9
J3PTZ2	Uncharacterized protein OS=Puccinia triticina (isolate 1-1 / race 1 (BBBD)) GN=PTTG_02608 PE=4 SV=1 - [J3PTZ2_PUCT1]	304.5	0.0948	2	1	9	16	1287	142.6	8.54	1.198	2	3.2	1.241	2	8.1	1.041	2	19.1	1.077	2	7.6	1.065	2	12.1	1.105	2	0.7	1.052	2	5.6	1.088	2	5.8	0.877	2	2.3	1.011	2	13.4	0.986	2	6.5	1.094	2	13	1.132	2	1.6
E3L4C7	Pyruvate dehydrogenase kinase OS=Puccinia graminis f. sp. tritici (strain CRL 75-36-700-3 / race SCCL) GN=PGTG_17358 PE=4 SV=2 - [E3L4C7_PUCGT]	347.68	0.2705	3	10	10	16	440	49.3	6.89	0.964	14	15.2	1.001	14	17.5	0.928	14	8.4	0.954	14	11.1	0.966	14	11.7	0.982	14	8.6	1	14	14.3	0.953	14	11.4	0.973	14	15	1.05	14	9.8	0.979	14	11.2	0.965	14	21.2	0.947	14	12.5
E3KSA6	Proteasome subunit alpha type OS=Puccinia graminis f. sp. tritici (strain CRL 75-36-700-3 / race SCCL) GN=PGTG_13400 PE=3 SV=1 - [E3KSA6_PUCGT]	499.76	0.3931	30	8	8	42	262	28.7	5.35	1.022	39	29.3	1.126	39	23	0.981	39	18.7	1.025	39	16.8	0.937	39	22	0.971	39	14.9	1.013	39	13.7	1.02	39	11	0.972	39	24.5	1.002	39	19.9	1.052	39	9.9	1.119	39	33.2	1.153	39	25.1
U5HA14	Uncharacterized protein OS=Microbotryum violaceum (strain p1A1 Lamole) GN=MVLG_04051 PE=3 SV=1 - [U5HA14_USTV1]	189.17	0.0222	13	1	4	12	2024	218.2	6.79	1.157	2	17.2	1.24	2	8	1.023	2	11.9	1.095	2	2.7	1.004	2	3.7	1.079	2	12.9	0.896	2	5.6	0.959	2	3.6	0.774	2	11.6	0.876	2	6.3	0.891	2	9.3	0.927	2	22.8	0.994	2	13.4
E3KTI4	Lon protease homolog, mitochondrial OS=Puccinia graminis f. sp. tritici (strain CRL 75-36-700-3 / race SCCL) GN=PIM1 PE=3 SV=2 - [E3KTI4_PUCGT]	806.71	0.1928	42	16	19	55	1188	130.3	6.51	1.009	40	16.4	1.014	40	15.6	1.004	40	11.2	1.001	40	8	1.009	40	12.5	0.988	40	15.9	1.07	40	9.7	1.031	40	14.3	0.988	40	11.1	1.038	40	14	1.039	40	9.5	1.03	40	18.5	0.988	40	21.5
E3KTD2	Pentafunctional AROM polypeptide OS=Puccinia graminis f. sp. tritici (strain CRL 75-36-700-3 / race SCCL) GN=PGTG_13928 PE=3 SV=2 - [E3KTD2_PUCGT]	105.74	0.0296	1	1	4	7	1620	176.3	6.92	1.03	4	9.4	0.958	4	14.6	0.919	4	8.8	0.888	4	5.4	0.91	4	6.1	0.898	4	19	0.934	4	7.1	0.874	4	6.2	0.913	4	16.9	0.974	4	13	1.003	4	10.5	0.92	4	1.7	0.896	4	4.5
E3K2M0	Pentafunctional AROM polypeptide OS=Puccinia graminis f. sp. tritici (strain CRL 75-36-700-3 / race SCCL) GN=PGTG_04545 PE=3 SV=1 - [E3K2M0_PUCGT]	190.83	0.0567	3	3	6	7	1482	161	6.68	1.007	2	8.8	1.055	2	12.4	1.046	2	15.4	1.095	2	11.7	0.98	2	5.9	1.03	2	9.6	1.006	2	2.7	1.053	2	0.9	0.999	2	11.5	0.962	2	12.6	1.025	2	8.6	0.964	2	26.8	1.011	2	23
H6QP35	26S protease regulatory subunit 6B OS=Puccinia graminis f. sp. tritici (strain CRL 75-36-700-3 / race SCCL) GN=PGTG_20734 PE=4 SV=1 - [H6QP35_PUCGT]	561.69	0.4255	58	12	14	62	416	46.8	5.5	1.067	39	17.6	1.098	39	16.5	1.009	39	14.7	1.019	39	12.4	1.008	39	12.3	1.044	39	11.8	1.002	39	14.8	0.991	39	18.9	0.922	39	16.6	0.97	39	12.2	0.972	39	12.6	0.966	39	17.8	1.017	39	11.1
D8PZZ5	Putative uncharacterized protein OS=Schizophyllum commune (strain H4-8 / FGSC 9210) GN=SCHCODRAFT_81694 PE=3 SV=1 - [D8PZZ5_SCHCM]	200.26	0.0687	5	1	4	57	670	72.8	5.07	1.023	2	5.8	1.197	2	3	1.008	2	2.1	1.178	2	4.9	0.933	2	0.3	1.094	2	3	0.92	2	1.1	1.075	2	1.6	0.899	2	4.7	0.913	2	3.3	0.985	2	1.4	0.791	2	12.6	0.926	2	15.4
L8WPK4	Hsp70-like protein OS=Thanatephorus cucumeris (strain AG1-IA) GN=AG1IA_07279 PE=3 SV=1 - [L8WPK4_THACA]	151.87	0.0168	9	1	2	49	1128	123.1	5.34	1.124	36	15.7	1.222	36	18.6	1.078	36	16.2	1.279	36	18.7	1.138	36	14.3	1.327	36	15.6	1.071	36	10.2	1.182	36	16.9	0.96	36	17.6	0.983	36	7.9	0.93	36	9	1.134	36	10.7	1.285	36	12.4
J3PMZ5	Uncharacterized protein OS=Puccinia triticina (isolate 1-1 / race 1 (BBBD)) GN=PTTG_00511 PE=4 SV=1 - [J3PMZ5_PUCT1]	200.06	0.118	2	3	5	21	568	58.9	6.39	1.037	7	9.1	0.979	7	15.4	1.012	7	8.1	1.031	7	4.6	0.971	7	5.8	0.962	7	11.3	0.997	7	5.3	0.996	7	3.7	1.042	7	6.5	0.986	7	11.5	1.02	7	6.6	1.003	7	6.7	1.011	7	6.4
F4R5K7	Putative uncharacterized protein OS=Melampsora larici-populina (strain 98AG31 / pathotype 3-4-7) GN=MELLADRAFT_76555 PE=4 SV=1 - [F4R5K7_MELLP]	129.35	0.0763	1	1	3	17	603	61.4	6.13	0.975	5	1.7	1.013	5	13.6	1.003	5	4.8	1.059	5	4.6	0.991	5	1.3	1.029	5	8.1	1.014	5	1.3	1.089	5	5.2	1.031	5	1.9	1.035	5	4.7	1.022	5	5.6	0.928	5	10.9	0.998	5	11.1
E3K5L7	40S ribosomal protein S19-A OS=Puccinia graminis f. sp. tritici (strain CRL 75-36-700-3 / race SCCL) GN=PGTG_05795 PE=4 SV=1 - [E3K5L7_PUCGT]	378.07	0.4267	28	8	8	108	150	16.7	9	1.157	86	27.4	1.272	86	26.3	1.209	86	18.1	1.309	86	16.8	1.159	86	21.2	1.219	86	20.1	0.945	86	14.1	1.009	86	12.7	0.81	86	23	0.769	86	14.5	0.824	86	15.8	0.832	86	29.8	0.921	86	18.7
E3KJL0	Alanyl-tRNA synthetase OS=Puccinia graminis f. sp. tritici (strain CRL 75-36-700-3 / race SCCL) GN=PGTG_10205 PE=3 SV=2 - [E3KJL0_PUCGT]	382.87	0.0988	11	8	10	24	1012	112.6	6.86	1.085	15	20.5	1.016	15	12.6	0.943	15	17.1	0.921	15	15.7	0.923	15	21.6	0.894	15	27.4	0.974	15	16.2	0.857	15	19	0.852	15	11.4	0.958	15	14.5	1.048	15	18.2	1.112	15	9.1	1.067	15	7.6
E3JQW4	Putative uncharacterized protein OS=Puccinia graminis f. sp. tritici (strain CRL 75-36-700-3 / race SCCL) GN=PGTG_00669 PE=3 SV=1 - [E3JQW4_PUCGT]	401.39	0.228	3	4	7	63	386	40.7	9.39	1.24	29	14.6	1.225	29	19.2	1.131	29	21.6	1.077	29	15.2	1.247	29	18.9	1.168	29	17.8	1.025	29	11.5	1.041	29	14.2	0.849	29	14.1	0.917	29	23.3	0.82	29	14.9	1.086	29	18.8	1.104	29	12.1
F4RFT7	Putative uncharacterized protein OS=Melampsora larici-populina (strain 98AG31 / pathotype 3-4-7) GN=MELLADRAFT_42787 PE=3 SV=1 - [F4RFT7_MELLP]	131.65	0.0881	1	1	3	18	386	40.7	9.31	1.115	6	10.3	1.111	6	15.3	1.008	6	16.3	0.999	6	13.1	1.218	6	12.3	1.291	6	11.9	1.12	6	8.2	1.144	6	10.5	1.04	6	10.6	1.126	6	10.1	0.942	6	4.8	0.898	6	9.6	0.896	6	1.8
E3K3W2	Putative uncharacterized protein OS=Puccinia graminis f. sp. tritici (strain CRL 75-36-700-3 / race SCCL) GN=PGTG_04720 PE=4 SV=1 - [E3K3W2_PUCGT]	52.85	0.1268	1	1	1	44	71	7.3	6.71	0.772	44	24	0.873	44	32.7	0.866	44	25.4	0.951	44	17.8	0.737	44	29.3	0.839	44	24	0.841	44	21.8	0.939	44	18.8	1.115	44	33.8	0.993	44	25.6	1.16	44	20.8	1.59	44	24.9	1.786	44	34.9
K5W2F4	Uncharacterized protein OS=Phanerochaete carnosa (strain HHB-10118-sp) GN=PHACADRAFT_259251 PE=4 SV=1 - [K5W2F4_PHACS]	24.15	0.0179	1	1	1	1	448	50.3	5.72	0.85	1		1.041	1		1.109	1		1.357	1		1.015	1		1.247	1		0.912	1		1.116	1		1.073	1		0.823	1		0.897	1		1.041	1		1.276	1
E3JQX9	40S ribosomal protein S20 OS=Puccinia graminis f. sp. tritici (strain CRL 75-36-700-3 / race SCCL) GN=PGTG_00124 PE=3 SV=1 - [E3JQX9_PUCGT]	78.47	0.187	2	3	3	13	123	13.7	9.74	1.057	7	6.9	1.047	7	20.7	1.153	7	2.3	1.123	7	10.6	1.069	7	11.2	1.036	7	20.4	0.928	7	5.8	0.885	7	5.8	0.877	7	9.3	0.803	7	16.7	0.779	7	8.7	0.909	7	6.4	0.887	7	22.2
H6QQD1	Superoxide dismutase OS=Puccinia graminis f. sp. tritici (strain CRL 75-36-700-3 / race SCCL) GN=PGTG_04728 PE=3 SV=1 - [H6QQD1_PUCGT]	361.66	0.2587	4	8	8	83	201	22.3	7.3	1.083	79	22	1.107	79	25.2	1.037	79	15.7	1.074	79	15.8	1.016	79	11.2	1.033	79	14	1.028	79	9.4	1.026	79	12.5	0.988	79	17.6	1.007	79	12.7	1.015	79	10.2	1.1	79	15.3	1.101	79	14.1
J3Q593	Uncharacterized protein OS=Puccinia triticina (isolate 1-1 / race 1 (BBBD)) GN=PTTG_06559 PE=4 SV=1 - [J3Q593_PUCT1]	464.01	0.1381	3	11	11	52	862	96.8	5.76	1.033	34	9.9	0.989	34	15.9	0.959	34	20.1	0.95	34	13.9	1.033	34	11.7	0.985	34	12	0.994	34	7.6	0.993	34	7.2	0.989	34	14.6	1.029	34	13.6	0.978	34	12.7	0.923	34	13.5	0.933	34	15.5
E3KGF0	Myo-inositol-1-phosphate synthase OS=Puccinia graminis f. sp. tritici (strain CRL 75-36-700-3 / race SCCL) GN=PGTG_08561 PE=4 SV=2 - [E3KGF0_PUCGT]	318.78	0.1927	2	1	8	43	576	63.2	7.03	1.123	4	19.2	1.066	4	8.6	1.122	4	5.6	1.023	4	3.5	1.014	4	5	0.944	4	12.4	1.045	4	10.3	1.048	4	18.1	1.045	4	6.6	1.064	4	9.1	1.054	4	8.9	1.192	4	6.6	1.102	4	7.6
J3PYF5	Uncharacterized protein OS=Puccinia triticina (isolate 1-1 / race 1 (BBBD)) GN=PTTG_04171 PE=4 SV=1 - [J3PYF5_PUCT1]	287.64	0.1769	3	2	8	38	554	60.5	7.36	0.92	2	14.6	0.836	2	5.8	0.873	2	13.8	0.793	2	5	0.931	2	5.2	0.848	2	3.6	0.859	2	6.2	0.78	2	2.6	0.934	2	8.3	0.984	2	7.5	0.921	2	1	0.943	2	31.9	0.857	2	22.6
F4R491	Putative uncharacterized protein OS=Melampsora larici-populina (strain 98AG31 / pathotype 3-4-7) GN=MELLADRAFT_70484 PE=4 SV=1 - [F4R491_MELLP]	243.4	0.1379	2	1	6	20	573	63.3	6.33	0.953	1		0.944	1		1.115	1		1.104	1		1.033	1		1.027	1		0.968	1		0.958	1		1.015	1		0.868	1		0.935	1		0.964	1		0.956	1
E3KR25	Putative uncharacterized protein OS=Puccinia graminis f. sp. tritici (strain CRL 75-36-700-3 / race SCCL) GN=PGTG_13132 PE=4 SV=1 - [E3KR25_PUCGT]	195.72	0.3292	3	5	5	42	161	18.2	7.17	0.938	38	24.6	1.053	38	19.4	1.015	38	18.1	1.138	38	13.7	1.006	38	14.9	1.092	38	11.6	0.966	38	10.8	1.068	38	13.3	1.044	38	21	0.967	38	14.2	0.967	38	9.8	0.789	38	24.4	0.894	38	19.2
J3PPX2	Uncharacterized protein OS=Puccinia triticina (isolate 1-1 / race 1 (BBBD)) GN=PTTG_01188 PE=3 SV=1 - [J3PPX2_PUCT1]	396.84	0.5573	52	9	9	70	192	21.3	5.58	0.991	63	18.3	1.064	63	21.6	0.968	63	15.8	1.009	63	16.3	0.984	63	14	1.016	63	15.5	1.04	63	11.8	1.065	63	12.1	1.039	63	22.3	1.046	63	9.9	1.055	63	12.2	0.842	63	20.9	0.887	63	16
F4RQ79	Putative uncharacterized protein OS=Melampsora larici-populina (strain 98AG31 / pathotype 3-4-7) GN=MELLADRAFT_48823 PE=4 SV=1 - [F4RQ79_MELLP]	123.88	0.126	3	3	3	10	254	28.2	5.08	0.993	4	10.4	0.889	4	24.6	1.064	4	8.1	0.987	4	18.9	1.045	4	10.9	0.899	4	22.3	0.918	4	23.9	0.916	4	9.1	1.012	4	13.6	0.91	4	12.4	1.045	4	7.7	1.215	4	11.2	1.102	4	22.7
J3PXD2	Uncharacterized protein OS=Puccinia triticina (isolate 1-1 / race 1 (BBBD)) GN=PTTG_03798 PE=4 SV=1 - [J3PXD2_PUCT1]	508.38	0.1633	5	11	11	53	747	81.6	7.05	1.02	37	19.5	1.048	37	18.3	1.007	38	12.9	1.053	38	10.8	1.007	38	12.6	1.062	38	10	1.016	38	15.1	1.051	38	14.5	1.069	37	20.4	1.01	38	14.5	0.987	38	15.5	1.017	38	8.8	1.042	38	15.8
J3PZD0	Uncharacterized protein OS=Puccinia triticina (isolate 1-1 / race 1 (BBBD)) GN=PTTG_04496 PE=4 SV=1 - [J3PZD0_PUCT1]	409.85	0.228	3	8	8	66	465	51.4	6.18	0.909	47	15	0.948	47	19.4	0.925	47	11.6	0.928	47	12.6	0.917	47	12.9	0.975	47	15.3	0.974	47	10.6	0.97	47	13.9	1.08	47	16.8	1.076	47	10.8	1.045	47	10.6	0.999	47	14.9	1.012	47	11.5
J3PRY7	Uncharacterized protein OS=Puccinia triticina (isolate 1-1 / race 1 (BBBD)) GN=PTTG_01903 PE=3 SV=1 - [J3PRY7_PUCT1]	228.2	0.1159	2	4	4	49	440	46.4	6.62	1.009	49	22.7	1.019	49	26.6	1.087	49	12.6	1.048	49	11.2	1.133	49	11.1	1.122	49	12.2	1.04	49	10.7	1.034	49	9.5	1.007	49	18.9	0.964	49	12.3	0.913	49	8.7	0.945	49	20.3	0.991	49	15.5
E3JPY2	Putative uncharacterized protein OS=Puccinia graminis f. sp. tritici (strain CRL 75-36-700-3 / race SCCL) GN=PGTG_00021 PE=4 SV=2 - [E3JPY2_PUCGT]	39.51	0.0354	1	1	1	2	339	38.9	9.39	1.497	1		1.344	1		1.341	1		1.202	1		1.426	1		1.283	1		1.081	1		0.969	1		0.722	1		0.807	1		0.757	1		1.027	1		0.922	1
E3JPZ9	Triosephosphate isomerase OS=Puccinia graminis f. sp. tritici (strain CRL 75-36-700-3 / race SCCL) GN=PGTG_00038 PE=3 SV=1 - [E3JPZ9_PUCGT]	374.24	0.4039	10	5	7	150	255	27.7	6.24	1.151	107	22.4	1.162	107	21.6	1.091	107	20.6	1.117	107	21.1	1.049	107	19.1	1.071	107	16.1	1.04	107	14.6	1.051	107	15.1	0.891	107	22	0.956	107	25	0.991	107	13.6	1.077	107	20	1.062	107	19.5
E3KTE3	Putative uncharacterized protein OS=Puccinia graminis f. sp. tritici (strain CRL 75-36-700-3 / race SCCL) GN=PGTG_13939 PE=4 SV=2 - [E3KTE3_PUCGT]	370.66	0.1843	14	2	12	34	597	65.4	6.68	0.912	2	18.5	0.991	2	25.6	1.021	2	6.5	1.108	2	0.3	1.066	2	1.3	1.161	2	5.5	1.068	2	12.4	1.159	2	5.6	1.171	2	31.5	1.047	2	5.9	1	2	11.1	1.038	2	25.1	1.128	2	18.1
E3K9P7	Putative uncharacterized protein OS=Puccinia graminis f. sp. tritici (strain CRL 75-36-700-3 / race SCCL) GN=PGTG_07382 PE=4 SV=1 - [E3K9P7_PUCGT]	187.64	0.0905	15	1	6	19	597	65.4	6.68	0.84	3	26	0.804	3	6	1.002	3	5.3	0.993	3	4.4	0.909	3	10	0.944	3	11.8	1.024	3	9.7	0.989	3	1.6	1.218	3	7.6	1.027	3	6	1.05	3	5	1.056	3	10.4	1.011	3	12.7
J3PVG7	Uncharacterized protein OS=Puccinia triticina (isolate 1-1 / race 1 (BBBD)) GN=PTTG_03133 PE=4 SV=1 - [J3PVG7_PUCT1]	354.2	0.2094	14	1	11	34	597	65.4	6.58	1.158	2	3.3	1.181	2	12.3	1.058	2	2.7	1.076	2	11.8	1.049	2	5.8	1.071	2	14.9	1.018	2	11.3	1.036	2	2.2	0.878	2	14.6	0.963	2	14	0.969	2	17.2	1.05	2	4.5	1.071	2	13.5
E3K5K9	Putative uncharacterized protein OS=Puccinia graminis f. sp. tritici (strain CRL 75-36-700-3 / race SCCL) GN=PGTG_05787 PE=4 SV=2 - [E3K5K9_PUCGT]	254.19	0.0294	6	6	6	7	2823	315.4	6.62	1.148	2	28.3	0.992	2	26.2	1.091	2	7.2	0.941	2	5.2	1.107	2	19.5	0.959	2	17.4	1.017	2	16.7	0.877	2	14.6	0.886	2	11.3	0.933	2	9.3	0.917	2	2.8	1.157	2	15.3	1	2	13.2
J3Q408	Ubiquitin carboxyl-terminal hydrolase OS=Puccinia triticina (isolate 1-1 / race 1 (BBBD)) GN=PTTG_06124 PE=3 SV=1 - [J3Q408_PUCT1]	629.46	0.2195	3	11	16	57	1034	119.3	6.52	1.037	30	13.6	0.998	30	10.8	1.03	30	12.7	1.004	30	12.5	1.025	30	14.2	0.98	30	9.5	1.025	30	7.5	0.998	30	11.5	1.012	30	11.5	1.025	30	13.6	1.016	30	10.5	1.066	30	7.8	1.029	30	10.8
F4RD53	Ubiquitin carboxyl-terminal hydrolase OS=Melampsora larici-populina (strain 98AG31 / pathotype 3-4-7) GN=MELLADRAFT_42507 PE=3 SV=1 - [F4RD53_MELLP]	180.15	0.069	1	1	6	20	1130	129.1	6.24	1.2	1		1.225	1		1.029	1		1.049	1		1.018	1		1.042	1		1	1		1.019	1		0.833	1		0.972	1		0.98	1		1.198	1		1.223	1
W3VSG0	Uncharacterized protein OS=Pseudozyma aphidis DSM 70725 GN=PaG_00906 PE=4 SV=1 - [W3VSG0_9BASI]	276.87	0.074	8	1	6	64	878	97.7	6.65	0.937	2	21.3	1.15	2	2.3	0.904	2	33.1	1.108	2	13.5	0.876	2	19.2	1.078	2	0.2	0.804	2	32.2	0.985	2	12.6	0.857	2	10.3	0.889	2	0.9	0.915	2	12.4	0.919	2	37.3	1.128	2	17.3
H6QNY6	Malic enzyme OS=Puccinia graminis f. sp. tritici (strain CRL 75-36-700-3 / race SCCL) GN=PGTG_00167 PE=3 SV=1 - [H6QNY6_PUCGT]	177.02	0.0933	4	4	4	11	600	66.3	6.6	0.937	9	13.6	0.872	9	27.3	0.999	9	19.6	1.028	9	6.9	1.048	9	19.3	1.073	9	12.8	0.981	9	14.7	1.043	9	9.6	1.151	9	15.9	1.006	9	8.1	0.914	9	6	1.065	9	14.9	1.096	9	25.5
E3K023	Isocitrate lyase OS=Puccinia graminis f. sp. tritici (strain CRL 75-36-700-3 / race SCCL) GN=PGTG_03604 PE=3 SV=1 - [E3K023_PUCGT]	615.1	0.2593	13	2	14	88	536	59.4	7.59	1.029	9	22.6	0.991	9	8.9	0.886	9	9.5	0.988	9	17.4	1.012	9	9	1.096	9	19.9	1.058	9	4.9	1.011	9	9.2	1.044	9	17	1.046	9	8.2	0.95	9	9.5	1.057	9	20.1	1.056	9	18.9
J3PNZ8	Isocitrate lyase OS=Puccinia triticina (isolate 1-1 / race 1 (BBBD)) GN=PTTG_00864 PE=3 SV=1 - [J3PNZ8_PUCT1]	785.56	0.3284	14	4	16	109	536	59.6	7.37	0.935	25	10.4	0.914	25	11.9	0.934	25	12.4	0.861	25	14.1	1.059	25	14.9	1.012	25	14.4	1.08	25	13.2	1.066	25	13.4	1.176	25	13.3	1.206	25	17.6	1.027	25	9	0.951	25	15.2	0.939	25	21.9
E3JVF9	Putative uncharacterized protein OS=Puccinia graminis f. sp. tritici (strain CRL 75-36-700-3 / race SCCL) GN=PGTG_01365 PE=4 SV=1 - [E3JVF9_PUCGT]	344.97	0.3443	2	5	8	41	334	36.2	6.46	0.983	24	11.8	1.012	24	19.1	0.968	24	11.3	1	24	13.4	1.002	24	9.5	0.999	24	18	0.995	24	8.8	1.01	24	11	1.003	24	19.4	0.975	24	10.5	0.98	24	9.2	1.044	24	12	1.042	24	11.1
F4RJX3	Putative uncharacterized protein OS=Melampsora larici-populina (strain 98AG31 / pathotype 3-4-7) GN=MELLADRAFT_43221 PE=4 SV=1 - [F4RJX3_MELLP]	199.8	0.132	1	1	4	18	341	37.2	6.4	1.869	2	191.9	2.039	2	153.4	1.241	2	16.2	1.352	2	1.9	1.182	2	7.5	1.293	2	22	0.998	2	16.9	1.087	2	2.5	0.534	2	147.5	0.804	2	0.6	0.843	2	24.6	1.403	2	1.4	1.531	2	12.9
J3PSM8	Uncharacterized protein OS=Puccinia triticina (isolate 1-1 / race 1 (BBBD)) GN=PTTG_02144 PE=4 SV=1 - [J3PSM8_PUCT1]	221.12	0.1585	3	6	6	15	328	36.1	4.82	0.921	12	15.2	1.08	12	14.3	0.962	12	10.2	1.101	12	10.7	0.98	12	13.6	1.063	12	9.2	0.9	12	11.5	1.055	12	9	0.992	12	9.2	0.965	12	8.6	0.963	12	11	1.015	12	8.6	1.259	12	10.2
J3Q4C7	Uncharacterized protein OS=Puccinia triticina (isolate 1-1 / race 1 (BBBD)) GN=PTTG_06243 PE=4 SV=1 - [J3Q4C7_PUCT1]	121.58	0.2262	4	3	3	25	168	19.4	7.91	0.901	11	10.4	0.964	11	4.5	0.871	11	5.4	0.901	11	10.7	0.916	11	10	0.945	11	16.2	1.025	11	8.6	1.048	11	9.6	1.112	11	9.3	1.19	11	11	1.085	11	10.1	1.006	11	9.1	1.119	11	8.6
J3Q0L4	Uncharacterized protein OS=Puccinia triticina (isolate 1-1 / race 1 (BBBD)) GN=PTTG_04930 PE=4 SV=1 - [J3Q0L4_PUCT1]	39.05	0.0162	2	1	1	3	740	84.2	9.06
E3L0W8	Putative uncharacterized protein OS=Puccinia graminis f. sp. tritici (strain CRL 75-36-700-3 / race SCCL) GN=PGTG_16471 PE=4 SV=2 - [E3L0W8_PUCGT]	376.49	0.5423	43	6	6	67	142	15.4	4.65	0.798	57	27.6	0.831	57	27	0.779	57	20.7	0.863	57	15.8	0.836	58	11.2	0.93	58	14.4	0.973	58	12.4	1.066	58	17	1.245	57	22.1	1.228	57	19.8	1.155	58	13.9	1.336	58	17.4	1.507	58	20.7
J3PMQ0	Uncharacterized protein OS=Puccinia triticina (isolate 1-1 / race 1 (BBBD)) GN=PTTG_00416 PE=3 SV=1 - [J3PMQ0_PUCT1]	298.03	0.124	6	5	5	33	492	54	6.35	1.041	19	17.5	0.961	19	19.3	1.038	19	13.1	0.977	19	15.8	0.906	19	12.7	0.881	19	26.1	0.914	19	9.8	0.903	19	22.2	0.832	19	14.4	0.929	19	15.1	1.003	19	8.5	1.056	19	16.3	0.976	19	16.3
J3PLM5	Uncharacterized protein OS=Puccinia triticina (isolate 1-1 / race 1 (BBBD)) GN=PTTG_00041 PE=3 SV=1 - [J3PLM5_PUCT1]	589.52	0.388	38	10	11	119	384	41.7	8.56	1.115	78	22.7	1.107	78	21.8	1.153	78	15.1	1.152	78	18.8	1.116	78	15.3	1.064	78	16.1	1.041	78	12.8	1	78	13.8	0.909	78	19.4	0.865	78	15.4	0.941	78	16	1.092	78	19.9	1.076	78	18.2
E3K7K5	Calnexin OS=Puccinia graminis f. sp. tritici (strain CRL 75-36-700-3 / race SCCL) GN=PGTG_06261 PE=3 SV=1 - [E3K7K5_PUCGT]	337.91	0.1259	1	3	7	49	556	60.9	4.98	1.045	20	20.1	1.098	20	18.7	1.142	20	19.2	1.266	20	10.1	1.056	20	6.8	1.091	20	11.3	0.981	20	6.1	0.973	20	10.4	0.926	20	19.8	0.853	20	16	0.933	20	8.1	1.086	20	22.5	1.156	20	20.4
J3PMB0	Uncharacterized protein OS=Puccinia triticina (isolate 1-1 / race 1 (BBBD)) GN=PTTG_00276 PE=3 SV=1 - [J3PMB0_PUCT1]	249.5	0.1245	5	2	5	32	522	57.7	4.87	0.904	5	6	0.777	5	24	1.078	5	13.1	0.774	5	28.7	0.982	5	12.2	0.693	5	27.3	0.923	5	11.5	0.726	5	32.2	0.935	5	7.8	0.824	5	12.2	0.972	5	12.1	0.931	5	15.9	0.594	5	46.5
J3Q1V2	Uncharacterized protein OS=Puccinia triticina (isolate 1-1 / race 1 (BBBD)) GN=PTTG_05368 PE=3 SV=1 - [J3Q1V2_PUCT1]	160.87	0.1148	12	4	4	13	453	51.6	5.71	0.778	11	15.7	1.121	11	20.9	0.773	11	33.6	1.053	11	18.9	0.768	11	27.9	1.032	11	13.9	0.826	11	36.2	1.062	11	2.4	1.034	11	16.4	1.033	11	17.8	1.024	11	7.3	0.874	11	9.8	1.064	11	17.3
E3JVP3	Saccharopepsin OS=Puccinia graminis f. sp. tritici (strain CRL 75-36-700-3 / race SCCL) GN=PGTG_02559 PE=3 SV=1 - [E3JVP3_PUCGT]	287.04	0.1907	24	3	8	48	430	46.8	5.02	1.033	26	15.3	0.945	26	20.2	1.15	28	13	1.068	28	15.2	1.191	28	20	1.051	28	15.3	1.112	28	11.9	1.012	28	10.2	1.031	26	18	0.913	28	11.9	0.909	28	18	1.282	28	22.8	1.218	28	21.8
J3Q636	Uncharacterized protein OS=Puccinia triticina (isolate 1-1 / race 1 (BBBD)) GN=PTTG_06852 PE=3 SV=1 - [J3Q636_PUCT1]	164.75	0.1341	23	1	6	18	410	44.6	5.07	1.08	1		0.978	1		0.941	1		0.851	1		1.078	1		0.979	1		0.957	1		0.865	1		0.885	1		1.017	1		0.885	1		1.254	1		1.136	1
J3Q1V1	Uncharacterized protein OS=Puccinia triticina (isolate 1-1 / race 1 (BBBD)) GN=PTTG_05367 PE=3 SV=1 - [J3Q1V1_PUCT1]	339	0.375	110	4	6	61	208	22.8	5.43	1.136	16	18.7	1.068	16	14.5	1.062	17	6.6	1.034	17	6.3	1.05	17	14.4	1.039	17	9.7	1.025	17	17.3	0.961	17	9.8	0.945	16	18.1	0.959	17	16.1	1.015	17	20.1	0.918	17	16.7	0.876	17	19.5
E3KZS0	Rab family protein OS=Puccinia graminis f. sp. tritici (strain CRL 75-36-700-3 / race SCCL) GN=PGTG_15757 PE=3 SV=2 - [E3KZS0_PUCGT]	145.44	0.1161	96	2	3	34	310	34.1	6.35	1.074	9	20.3	0.993	9	13.1	1.029	9	5.7	0.99	9	6.9	0.896	9	23.4	0.925	9	19.8	1.013	9	10.8	0.936	9	2.1	0.944	9	27.1	1.01	9	11.3	1.035	9	12.9	0.887	9	14.6	0.874	9	3.8
M5GGD8	Ras-domain-containing protein OS=Dacryopinax sp. (strain DJM 731) GN=DACRYDRAFT_19858 PE=3 SV=1 - [M5GGD8_DACSP]	100.94	0.107	78	1	2	30	215	24	6.24	0.962	5	13	0.907	5	10.1	1.051	5	15.6	1.007	5	5.4	1.13	5	9.9	1.126	5	5.2	1.135	5	3.9	1.078	5	11.2	1.132	5	14.4	1.052	5	13.2	1.002	5	6.6	0.881	5	15.8	0.986	5	28.8
E3KMZ4	ATP synthase (C/AC39) subunit OS=Puccinia graminis f. sp. tritici (strain CRL 75-36-700-3 / race SCCL) GN=PGTG_10959 PE=4 SV=1 - [E3KMZ4_PUCGT]	460.72	0.322	10	8	9	37	354	40.4	4.98	0.936	25	13.4	0.979	25	19.4	0.997	25	14.2	0.982	25	14	0.965	25	12.3	1.006	25	13.1	0.991	25	16.7	0.981	25	14.5	1.063	25	25.6	0.97	25	11	0.958	25	11.3	0.993	25	11.7	0.992	25	18.2
E6QXQ1	Vacuolar ATP synthase subunit d, putative OS=Cryptococcus gattii serotype B (strain WM276 / ATCC MYA-4071) GN=CGB_A4420W PE=4 SV=1 - [E6QXQ1_CRYGW]	43.24	0.0449	1	1	2	2	356	40.2	4.75	1.009	1		1.124	1		0.845	1		0.94	1		0.873	1		0.974	1		0.947	1		1.054	1		0.938	1		1.122	1		1.083	1		1.187	1		1.322	1
G4THV3	Probable vacuolar atp synthase subunit d OS=Piriformospora indica (strain DSM 11827) GN=PIIN_04821 PE=4 SV=1 - [G4THV3_PIRID]	81.74	0.0608	6	1	2	12	362	40.9	4.81
E3L325	3-hydroxyacyl-CoA dehydrogenase OS=Puccinia graminis f. sp. tritici (strain CRL 75-36-700-3 / race SCCL) GN=PGTG_17222 PE=4 SV=2 - [E3L325_PUCGT]	134.25	0.1538	30	4	4	11	338	37.5	9.17	0.835	7	10.1	0.817	7	22.6	0.976	7	13	1.029	7	4.6	0.864	7	18.3	0.851	7	8.9	1.01	7	13.2	0.94	7	7	1.256	7	38.3	0.957	7	6.7	1.097	7	1.6	0.958	7	13.3	0.86	7	8.2
E3JVS8	Putative uncharacterized protein OS=Puccinia graminis f. sp. tritici (strain CRL 75-36-700-3 / race SCCL) GN=PGTG_02594 PE=4 SV=2 - [E3JVS8_PUCGT]	206.88	0.1765	1	3	3	20	221	23.8	10.58	1.003	17	17.4	0.958	17	25.9	1.132	17	11.5	1.102	17	11.3	0.932	17	10.4	0.921	17	13.4	1.039	17	15.8	1.042	17	13.5	1.055	17	19.3	0.941	17	15.3	1.083	17	7	1.034	17	11.5	1.02	17	9.4
M7X689	Phosphoglycerate kinase OS=Rhodosporidium toruloides (strain NP11) GN=RHTO_00033 PE=3 SV=1 - [M7X689_RHOT1]	73.19	0.0926	2	1	3	15	421	44.9	6.47	0.974	7	7.5	0.98	7	15.1	1.014	7	24.8	0.912	7	8.6	0.967	7	30.2	0.996	7	11.8	1.143	7	15.5	1.176	7	10.7	1.127	7	8.9	1.207	7	16.9	1.14	7	14.5	0.948	7	30.5	0.893	7	15.3
E3JQM6	Putative uncharacterized protein OS=Puccinia graminis f. sp. tritici (strain CRL 75-36-700-3 / race SCCL) GN=PGTG_00454 PE=4 SV=1 - [E3JQM6_PUCGT]	434.93	0.4108	39	10	10	50	314	34.2	9.89	1.134	41	19.3	1.169	41	19.3	1.09	41	14.7	1.041	41	12.7	1.129	41	11.9	1.059	41	14.6	1.044	41	8.3	1.04	41	12	0.915	41	20.7	0.94	41	9	0.95	41	8.8	1	41	18.2	1.009	41	11.9
J3PYB3	Uncharacterized protein OS=Puccinia triticina (isolate 1-1 / race 1 (BBBD)) GN=PTTG_04129 PE=4 SV=1 - [J3PYB3_PUCT1]	411.56	0.2908	39	6	9	36	509	55.9	7.93	1.006	11	9.9	0.989	11	10.6	1.009	11	17.2	0.899	11	20	1.061	11	10.3	1.053	11	10.7	1.025	11	14.3	0.989	11	4.9	1.016	11	14	1.079	11	27.5	0.966	11	13.4	1.057	11	10.3	0.997	11	20.6
E3KBA0	Secretory pathway GDP dissociation inhibitor 1 OS=Puccinia graminis f. sp. tritici (strain CRL 75-36-700-3 / race SCCL) GN=PGTG_07862 PE=4 SV=2 - [E3KBA0_PUCGT]	599.05	0.392	6	5	14	118	449	49.6	5.95	1.018	45	11.3	0.966	45	11.1	0.99	45	12.6	0.981	45	13.8	1.019	45	14.1	0.995	45	13.4	1.046	45	12.1	1.012	45	14.5	1.056	45	14.7	1.077	45	10.1	1.05	45	14.5	1	45	16.9	1.006	45	10.4
J3PY75	Uncharacterized protein OS=Puccinia triticina (isolate 1-1 / race 1 (BBBD)) GN=PTTG_04091 PE=4 SV=1 - [J3PY75_PUCT1]	590.41	0.3164	6	4	13	112	550	60.8	6.84	0.973	39	11	0.991	39	14	0.973	39	17.6	0.964	39	13.6	1.045	39	6.5	1.057	39	13.2	1.087	39	10.6	1.044	39	7.6	1.073	39	11.5	1.113	39	15.3	1.015	39	8	0.911	39	19	0.918	39	13.6
E3JT00	Putative uncharacterized protein OS=Puccinia graminis f. sp. tritici (strain CRL 75-36-700-3 / race SCCL) GN=PGTG_01768 PE=4 SV=1 - [E3JT00_PUCGT]	351.48	0.1732	7	8	8	46	462	52.3	7.58	0.966	29	24.2	0.994	29	25.7	0.926	29	13.4	0.964	29	12	0.886	29	16.4	0.891	29	8.6	0.994	29	14.3	0.975	29	15.1	1.051	29	28.5	0.995	29	14.2	1.039	29	16.2	0.929	29	14.4	0.959	29	10.7
E3JPY7	ADP-ribosylation factor OS=Puccinia graminis f. sp. tritici (strain CRL 75-36-700-3 / race SCCL) GN=PGTG_00026 PE=3 SV=1 - [E3JPY7_PUCGT]	331.87	0.4365	29	7	7	71	181	20.5	7.34	0.767	71	29.1	0.8	71	24.5	0.898	71	18.2	0.917	71	17.7	0.937	71	15	0.968	71	14.8	1.034	71	12.5	1.044	71	14	1.342	71	26.5	1.116	71	17.6	1.089	71	11.3	0.823	71	37	0.803	71	25.4
E3KW09	6-phosphogluconolactonase OS=Puccinia graminis f. sp. tritici (strain CRL 75-36-700-3 / race SCCL) GN=PGTG_14062 PE=4 SV=2 - [E3KW09_PUCGT]	120.49	0.1992	2	3	4	13	261	28.8	6.02	1.056	9	6.3	1.013	9	20	1.032	9	5.6	1.056	9	7.7	1.049	9	9	1.113	9	16.4	1.067	9	8	1.045	9	11	1	9	15.6	0.999	9	19.6	1.013	9	9.3	1.019	9	23.1	1.154	9	10.8
J3Q5C3	Uncharacterized protein OS=Puccinia triticina (isolate 1-1 / race 1 (BBBD)) GN=PTTG_06589 PE=3 SV=1 - [J3Q5C3_PUCT1]	328.16	0.1985	8	9	9	51	398	43.4	8.92	1.111	49	16.7	1.138	49	15.1	1.109	49	12.8	1.123	49	14.2	1.097	49	12.1	1.114	49	11.1	1.026	49	14.1	1.032	49	8.2	0.916	49	15.3	0.935	49	16.9	0.92	49	13.1	1.008	49	11.6	1.02	49	12.3
J3Q361	Uncharacterized protein OS=Puccinia triticina (isolate 1-1 / race 1 (BBBD)) GN=PTTG_05827 PE=3 SV=1 - [J3Q361_PUCT1]	1471.55	0.5573	46	10	28	282	567	59.6	5.52	1.134	108	22	1.159	108	23.2	1.11	108	18.9	1.146	108	18.1	1.072	108	24.7	1.109	108	23.3	1.02	108	10.5	1.059	108	12.6	0.892	108	19.4	0.918	108	13.4	0.972	108	18.4	1.01	108	17.5	1.05	108	14.9
F4S2M3	Putative uncharacterized protein OS=Melampsora larici-populina (strain 98AG31 / pathotype 3-4-7) GN=MELLADRAFT_45251 PE=3 SV=1 - [F4S2M3_MELLP]	1075.59	0.3593	21	2	20	181	590	62.3	5.95	1.084	34	13	1.067	34	15.9	1.136	34	13.4	1.097	34	15.1	1.063	34	12.8	1.081	34	15.8	0.992	34	12.7	0.979	34	17.4	0.912	34	11.3	0.88	34	16.5	0.938	34	13.2	1.007	34	21.1	0.971	34	22.9
W0LVJ0	Elongation factor 1 alpha (Fragment) OS=Paxillus involutus GN=TEF PE=4 SV=1 - [W0LVJ0_PAXIN]	174.71	0.3261	260	1	5	165	138	15.2	8.12	1.144	3	4.5	1.2	3	10	1.119	3	16.5	1.173	3	7.2	1.009	3	2.5	1.043	3	6.7	1.068	3	11.6	1.119	3	2.4	0.887	3	1	0.955	3	4.8	0.98	3	1.8	0.985	3	11.2	0.972	3	10.5
E2D961	Transcription elongation factor 1 alpha (Fragment) OS=Cantharellus cf. cibarius VH-2010 GN=tef-1 PE=4 SV=1 - [E2D961_9HOMO]	281.72	0.382	311	1	5	206	178	19.9	6.35	0.948	2	7.9	0.747	2	17.2	1.046	2	25	0.823	2	34.7	1.113	2	23.6	0.879	2	33.3	1.292	2	20.5	1.017	2	30.1	1.362	2	12.4	1.236	2	4.3	1.16	2	3	1.555	2	26.6	1.225	2	36.4
A9Q1D0	Elongation factor 1-alpha (Fragment) OS=Clitopilus sp. VHAs07/02 GN=tef-1 PE=4 SV=1 - [A9Q1D0_9AGAR]	314.17	0.3663	332	0	9	228	202	22.6	8.06
D2XK25	Translation elongation factor 1-alpha (Fragment) OS=Serpula lacrymans PE=4 SV=1 - [D2XK25_9HOMO]	94.97	0.3008	254	1	3	131	133	14.7	8.35	0.821	2	32.6	0.871	2	17	0.928	2	8	0.984	2	7	0.951	2	23.2	1.012	2	8	0.952	2	4.7	1.009	2	10.2	1.159	2	27.6	1.026	2	3.2	0.999	2	18.3	0.778	2	36.3	0.826	2	20.5
G7E585	Uncharacterized protein OS=Mixia osmundae (strain CBS 9802 / IAM 14324 / JCM 22182 / KY 12970) GN=Mo04675 PE=3 SV=1 - [G7E585_MIXOS]	362.09	0.1354	8	1	7	127	480	52.8	9.73	0.759	4	4.5	0.57	4	19.1	1.046	4	5.4	0.83	4	6.6	0.483	4	49.3	0.385	4	43.7	0.529	4	33.1	0.437	4	34.1	0.883	4	16.4	0.505	4	27.4	1.118	4	11.2	0.511	4	38.9	0.431	4	27.4
E3JWG6	40S ribosomal protein S14a OS=Puccinia graminis f. sp. tritici (strain CRL 75-36-700-3 / race SCCL) GN=PGTG_02832 PE=3 SV=1 - [E3JWG6_PUCGT]	321.17	0.4803	29	7	7	63	152	16.2	10.54	0.955	52	21.8	0.951	52	23.9	1.053	52	13.1	1.058	52	13.5	1.058	52	13.6	1.057	52	15.3	0.807	52	15.8	0.801	52	16.1	0.82	52	21.4	0.737	52	19.7	0.745	52	19.2	0.873	52	19.8	0.873	52	24.3
E3JXH2	26S proteasome regulatory subunit N7 OS=Puccinia graminis f. sp. tritici (strain CRL 75-36-700-3 / race SCCL) GN=PGTG_02208 PE=4 SV=2 - [E3JXH2_PUCGT]	185.73	0.1213	5	4	4	7	404	45.4	6.74
J3PRN4	Uncharacterized protein OS=Puccinia triticina (isolate 1-1 / race 1 (BBBD)) GN=PTTG_01800 PE=4 SV=1 - [J3PRN4_PUCT1]	53.77	0.0495	2	3	3	5	545	60.4	5.52	1.039	5	21.5	1.131	5	19.9	1.034	5	12.5	1.127	5	16.5	0.978	5	18.9	1.08	5	10.9	0.947	5	10.8	1.001	5	6.6	0.955	5	16.1	0.986	5	3.4	1	5	26.4	0.896	5	17.6	1.041	5	17.4
E3KHZ2	Putative uncharacterized protein OS=Puccinia graminis f. sp. tritici (strain CRL 75-36-700-3 / race SCCL) GN=PGTG_09630 PE=4 SV=2 - [E3KHZ2_PUCGT]	359.7	0.1378	2	3	9	27	820	88.7	9.83	0.966	4	12	1.276	4	2.1	0.897	4	13.3	1.146	4	18.8	0.866	4	9.1	1.027	4	8	0.783	4	13	0.943	4	7.3	0.777	4	6.2	0.801	4	14.6	0.903	4	3.4	0.769	4	16.2	0.937	4	5.1
G4TM37	Probable TFP1p-H+-ATPase V1 domain 69 KD catalytic subunit, vacuolar OS=Piriformospora indica (strain DSM 11827) GN=PIIN_06314 PE=3 SV=1 - [G4TM37_PIRID]	212.99	0.0611	3	1	3	67	622	68.1	6.06	1.055	25	9.6	1.01	25	12.9	0.965	25	13.4	0.958	25	14.6	0.982	25	15.7	0.985	25	13.2	1.032	25	10.1	0.992	25	12.3	0.987	25	12.2	1.068	25	11.6	1.03	25	16.2	0.963	25	13.9	0.923	25	16.2
E3KTB1	Small subunit ribosomal protein S10e OS=Puccinia graminis f. sp. tritici (strain CRL 75-36-700-3 / race SCCL) GN=PGTG_13907 PE=4 SV=2 - [E3KTB1_PUCGT]	246.07	0.2415	6	6	6	20	236	25.9	9.28	0.832	18	21.4	1.023	18	19.4	0.952	18	8.1	1.097	18	12.9	0.953	18	8.6	1.066	18	14.5	0.901	18	8	1.051	18	12.9	1.069	18	26.2	0.943	18	15.2	0.934	18	13.6	0.825	18	10.2	0.981	18	14.1
E3L3L8	Putative uncharacterized protein OS=Puccinia graminis f. sp. tritici (strain CRL 75-36-700-3 / race SCCL) GN=PGTG_16888 PE=4 SV=2 - [E3L3L8_PUCGT]	109.36	0.1228	1	3	3	5	285	31.2	4.65	0.991	4	19.9	0.985	4	11.8	0.869	4	11.1	0.941	4	5.1	0.845	4	5.9	0.914	4	5.3	0.943	4	5.1	1.027	4	10.5	0.957	4	6.4	1.13	4	7.5	1.077	4	16	0.984	4	15.3	1.084	4	11.6
J3Q6Q1	Uncharacterized protein OS=Puccinia triticina (isolate 1-1 / race 1 (BBBD)) GN=PTTG_07067 PE=4 SV=1 - [J3Q6Q1_PUCT1]	105.66	0.0357	2	3	3	9	1035	116	6.24	0.907	9	9.3	0.977	9	22.2	0.95	9	9.8	0.969	9	9	0.926	9	18.2	1.031	9	10.8	1.038	9	8.2	1.036	9	6.9	0.968	9	21.6	1.062	9	4.8	0.997	9	10.4	0.912	9	15.7	0.993	9	5.9
J3PTP8	Uncharacterized protein OS=Puccinia triticina (isolate 1-1 / race 1 (BBBD)) GN=PTTG_02514 PE=4 SV=1 - [J3PTP8_PUCT1]	177.15	0.1584	2	5	5	6	423	48.6	6.24	1.004	6	23.8	0.991	6	8.1	0.964	6	17.2	0.973	6	12	1.09	6	18.1	0.97	6	25.8	0.986	6	8.9	1.006	6	10.1	0.965	6	20	1.004	6	5.2	0.962	6	11.5	0.927	6	12.3	0.986	6	4.8
K1VQ95	T-complex protein 1, gamma subunit OS=Trichosporon asahii var. asahii (strain CBS 8904) GN=A1Q2_03011 PE=3 SV=1 - [K1VQ95_TRIAC]	67.98	0.0261	4	1	2	6	842	91.1	5.92	1.129	5	6.5	1.173	5	8.6	0.964	5	21.6	0.998	5	8.5	1.038	5	5.9	1.06	5	7.9	0.92	5	26.3	0.939	5	11.3	0.814	5	11.3	0.941	5	2.8	0.868	5	7.6	0.968	5	19.4	1.051	5	10
E2LH46	Uncharacterized protein (Fragment) OS=Moniliophthora perniciosa (strain FA553 / isolate CP02) GN=MPER_05804 PE=4 SV=1 - [E2LH46_MONPE]	147.87	0.193	11	1	4	11	285	31.1	9.76	1.315	1		1.253	1		1.084	1		1.032	1		1.025	1		0.98	1		1.134	1		1.079	1		0.862	1		1.047	1		1.104	1		1.113	1		1.061	1
S7Q3J2	DEAD-domain-containing protein OS=Gloeophyllum trabeum (strain ATCC 11539 / FP-39264 / Madison 617) GN=GLOTRDRAFT_100489 PE=4 SV=1 - [S7Q3J2_GLOTA]	222.12	0.1129	24	1	5	18	496	54.1	9.36	1.018	2	33.5	1.111	2	20.4	1.046	2	14.6	1.139	2	2	0.729	2	48.1	0.798	2	34.1	0.925	2	29.7	1.008	2	16.7	0.908	2	3.6	0.885	2	14.7	1.266	2	16.7	1.135	2	7.2	1.238	2	5.3
E3KMP6	Putative uncharacterized protein OS=Puccinia graminis f. sp. tritici (strain CRL 75-36-700-3 / race SCCL) GN=PGTG_11927 PE=4 SV=2 - [E3KMP6_PUCGT]	49.59	0.1242	1	2	2	4	161	18.2	9.64	0.883	4	9.3	0.855	4	27.9	1.039	4	11.6	0.996	4	2.7	1.067	4	4.8	1.003	4	9.3	0.902	4	11.2	0.871	4	12.2	0.956	4	8.2	0.893	4	5.5	0.871	4	5.8	0.822	4	5.6	0.767	4	17.9
E3L0X0	Pyruvate kinase OS=Puccinia graminis f. sp. tritici (strain CRL 75-36-700-3 / race SCCL) GN=PGTG_16473 PE=3 SV=2 - [E3L0X0_PUCGT]	654.71	0.3309	31	9	15	117	544	58.9	7.09	1.02	49	22.5	1.1	49	15.7	0.99	49	16.8	1.025	49	13	0.998	49	13.9	1.041	49	16.2	0.982	49	13.7	1.027	49	12.9	0.962	49	17.8	0.998	49	14.2	0.979	49	14.6	1.011	49	14.8	1.05	49	14
E3KQL8	Putative uncharacterized protein OS=Puccinia graminis f. sp. tritici (strain CRL 75-36-700-3 / race SCCL) GN=PGTG_12975 PE=4 SV=1 - [E3KQL8_PUCGT]	173.51	0.0668	1	5	5	12	763	82.1	5.99	1.198	12	23.6	1.22	12	23	1.041	12	7.8	1.068	12	10.1	1.036	12	15.3	1.051	12	11.8	0.974	12	5.7	1.019	12	7.7	0.804	12	20.1	0.923	12	11.6	0.98	12	15.1	0.897	12	8.8	0.958	12	6.1
E3JS49	Putative uncharacterized protein OS=Puccinia graminis f. sp. tritici (strain CRL 75-36-700-3 / race SCCL) GN=PGTG_01513 PE=4 SV=2 - [E3JS49_PUCGT]	367.01	0.4774	3	7	7	130	243	26.2	9.35	1.055	119	24.3	1.098	119	19	1.009	119	21.2	1.048	119	17.7	1.067	119	13.8	1.119	119	16.3	1.084	119	10.8	1.088	119	13.8	1	119	25.5	1.066	119	19.6	1.005	119	14.5	1.114	119	21.8	1.15	119	16.1
F4RQK5	Putative uncharacterized protein OS=Melampsora larici-populina (strain 98AG31 / pathotype 3-4-7) GN=MELLADRAFT_87970 PE=4 SV=1 - [F4RQK5_MELLP]	356.3	0.2416	77	7	8	36	356	40.5	5.47	0.908	28	17.5	0.905	28	24.6	0.957	28	14.1	0.924	28	14.1	1.028	28	18.7	0.991	28	18.2	0.993	28	14.7	1.021	28	6.6	1.101	28	19	1.104	28	9.2	1.027	28	8	0.928	28	13	0.946	28	16
E3L9T6	Ribosomal protein L37ae OS=Puccinia graminis f. sp. tritici (strain CRL 75-36-700-3 / race SCCL) GN=PGTG_19079 PE=3 SV=2 - [E3L9T6_PUCGT]	205.66	0.3913	21	4	4	16	92	10.2	10.64	0.87	11	10.1	0.899	11	10.4	1.04	11	15.9	1.088	11	8.3	1.004	11	12.7	1.025	11	9.6	0.871	11	4.9	0.852	11	13.5	1.005	11	19.1	0.762	11	20.2	0.811	11	11.5	1.026	11	4.6	1.001	11	7.7
E3JWY8	Putative uncharacterized protein OS=Puccinia graminis f. sp. tritici (strain CRL 75-36-700-3 / race SCCL) GN=PGTG_02024 PE=4 SV=2 - [E3JWY8_PUCGT]	55.37	0.0156	1	1	1	4	768	85.6	6.28	0.973	2	7	0.917	2	16.4	0.953	2	12.2	0.897	2	2.8	0.885	2	5.5	0.836	2	15	1.202	2	2.3	1.13	2	7.1	1.234	2	9.2	1.262	2	9.9	1.355	2	7.8	1.325	2	2.5	1.248	2	6.9
E3KW67	Proteasome subunit beta type OS=Puccinia graminis f. sp. tritici (strain CRL 75-36-700-3 / race SCCL) GN=PGTG_14120 PE=3 SV=2 - [E3KW67_PUCGT]	178.64	0.2526	35	6	6	19	289	32.2	6.65	0.938	15	6.9	0.898	15	13.8	1.012	15	9.7	0.909	15	19.1	0.949	15	5.9	0.989	15	18.5	0.998	15	13.8	0.996	15	14.4	1.032	15	12.5	1.067	15	12.3	1.009	15	7.6	0.993	15	13.4	0.998	15	10.4
H6QUU8	Putative uncharacterized protein OS=Puccinia graminis f. sp. tritici (strain CRL 75-36-700-3 / race SCCL) GN=PGTG_17842 PE=4 SV=1 - [H6QUU8_PUCGT]	437.55	0.1046	5	3	7	53	679	74.8	6.57	1.145	8	23	0.96	8	24	1.161	8	8.6	1.001	8	28.4	1.088	8	11.8	0.915	8	17.9	1.091	8	8.8	0.977	8	10.5	0.995	8	13	0.961	8	8.9	1.079	8	9.3	1.127	8	20.8	1.089	8	28.8
E3JRZ5	CMGC/GSK protein kinase OS=Puccinia graminis f. sp. tritici (strain CRL 75-36-700-3 / race SCCL) GN=PGTG_01413 PE=4 SV=2 - [E3JRZ5_PUCGT]	95.3	0.1008	7	3	3	21	387	43.8	8.34	1.019	18	14	1.075	18	13.4	0.978	18	12	1.042	18	11.2	1.083	18	7.4	1.116	18	15.4	1.012	18	3.2	1.064	18	5	0.99	18	14.9	0.966	18	7.6	0.913	18	9	0.946	18	18.9	1.018	18	18.7
J3Q8R4	Uncharacterized protein OS=Puccinia triticina (isolate 1-1 / race 1 (BBBD)) GN=PTTG_07780 PE=4 SV=1 - [J3Q8R4_PUCT1]	343.36	0.3199	12	8	8	27	347	40.8	5.5	0.918	22	24.8	0.961	22	26.6	0.97	22	15.2	0.954	22	5.9	0.977	22	16.4	0.946	22	12.9	0.986	22	8.1	1.001	22	15.9	1.077	22	13.4	1.028	22	10.7	1.048	22	11.9	0.992	22	27.1	0.982	22	17.8
A8NNV8	Ribosomal protein L4 OS=Coprinopsis cinerea (strain Okayama-7 / 130 / ATCC MYA-4618 / FGSC 9003) GN=CC1G_07750 PE=4 SV=2 - [A8NNV8_COPC7]	82.86	0.0576	1	2	2	20	278	30.6	10.18	0.838	9	31.5	0.85	9	15.9	1.028	9	9.3	1.012	9	5	0.949	9	8.9	0.925	9	9.6	0.884	9	8.3	0.859	9	10.8	1.036	9	19	0.846	9	9.2	0.91	9	12.2	0.903	9	16.9	0.873	9	13
C0L941	Polyubiquitin-like protein OS=Piriformospora indica PE=2 SV=1 - [C0L941_PIRIN]	258.63	0.4978	108	3	5	224	229	25.8	5.73	1.122	183	24.7	1.08	183	25.9	1.117	183	18.8	1.061	183	20	1.114	183	16.7	1.047	183	18.5	1.083	183	14.8	1.035	183	18.4	0.966	183	24.3	0.99	183	21.2	0.992	183	13.9	1.285	183	20.2	1.225	183	17
R9AEG1	Myosin-2A OS=Wallemia ichthyophaga (strain EXF-994 / CBS 113033) GN=J056_000718 PE=4 SV=1 - [R9AEG1_WALI9]	105.86	0.0259	11	1	4	9	1584	179.3	7.21	1.009	3	12.8	0.971	3	1.4	0.908	3	13.6	0.876	3	1.3	0.964	3	15.2	0.936	3	15.3	1.04	3	4.8	1.106	3	21.7	0.998	3	8.1	1.11	3	8.8	1.077	3	20.6	1.105	3	23.4	1.027	3	9.2
E3KEP9	Actin-like protein 3 OS=Puccinia graminis f. sp. tritici (strain CRL 75-36-700-3 / race SCCL) GN=PGTG_08949 PE=3 SV=1 - [E3KEP9_PUCGT]	450.99	0.4286	15	11	12	24	441	49	5.86	0.981	16	21.5	0.967	16	11.8	1.13	16	12.3	1.036	16	13.6	1.02	16	20.6	0.967	16	11.5	1.004	16	14.2	1.061	16	9.2	1.065	16	17.3	1.003	16	11.6	1.044	16	12.5	1.102	16	17.7	1.018	16	21.5
E3K1Y3	Calcineurin subunit B OS=Puccinia graminis f. sp. tritici (strain CRL 75-36-700-3 / race SCCL) GN=PGTG_04308 PE=4 SV=1 - [E3K1Y3_PUCGT]	215.73	0.4343	27	6	6	11	175	19.7	4.73	1	9	43.5	1.036	9	47.6	0.845	9	9.3	0.91	9	6.2	0.762	9	19.4	0.931	9	10.4	0.96	9	14.2	1.033	9	20	1.059	9	57.6	1.136	9	19	1.143	9	8.2	0.959	9	12.7	1.109	9	20.7
E3K7W1	Putative uncharacterized protein OS=Puccinia graminis f. sp. tritici (strain CRL 75-36-700-3 / race SCCL) GN=PGTG_06156 PE=4 SV=1 - [E3K7W1_PUCGT]	41.59	0.0349	2	1	1	6	372	40.4	5.54	0.89	3	9.4	0.884	3	27	0.815	3	2	0.808	3	17.2	0.924	3	7.7	0.885	3	11.5	1.112	3	8.7	1.042	3	4.9	1.141	3	10.6	1.248	3	8.6	1.174	3	4.2	1.153	3	12.2	1.135	3	11.7
J3Q3S5	Uncharacterized protein OS=Puccinia triticina (isolate 1-1 / race 1 (BBBD)) GN=PTTG_06041 PE=4 SV=1 - [J3Q3S5_PUCT1]	109.56	0.1033	15	2	3	7	368	40.8	7.81	0.887	4	6.2	0.939	4	4.6	0.98	4	7.2	1.049	4	13.7	1.054	4	3.1	1.079	4	2.6	0.957	4	7	1.01	4	9.3	1.084	4	9.1	0.965	4	19.2	0.895	4	11.9	0.871	4	2	0.843	4	15.8
E3K3W4	Glucose-repressible protein OS=Puccinia graminis f. sp. tritici (strain CRL 75-36-700-3 / race SCCL) GN=PGTG_04722 PE=4 SV=1 - [E3K3W4_PUCGT]	122.94	0.4225	3	4	4	60	71	7.4	5.87	0.626	60	40.4	0.665	60	33.3	0.78	60	24.2	0.842	60	26.9	0.699	60	21.3	0.75	60	25.1	0.941	60	23.7	1.011	60	17	1.516	60	38.8	1.243	60	25.4	1.329	60	20.1	1.822	60	28.1	2.016	60	33.5
Q5V8I6	GTPase (Fragment) OS=Paxillus involutus GN=rab PE=3 SV=1 - [Q5V8I6_PAXIN]	255.02	0.3727	36	5	5	43	161	17.9	6.8	0.97	26	16.6	0.943	26	16.9	0.965	26	13.9	0.938	26	9.7	1	26	14.2	0.975	26	13.6	1.061	26	18.2	1	26	14.2	1.007	26	14.5	1.056	26	7.7	1.037	26	8.6	1.043	26	12.8	1.033	26	14.9
G3EC88	Putative uncharacterized protein OS=Puccinia striiformis f. sp. tritici PE=4 SV=1 - [G3EC88_9BASI]	105.31	0.0879	5	3	3	4	398	43	5.77	0.993	3	13.1	0.928	3	0.5	0.957	3	3.2	0.927	3	7.6	1.008	3	25.9	0.942	3	12	1.11	3	7.3	1.006	3	5	1.051	3	22.4	1.116	3	4.2	1.034	3	17.7	1.059	3	14.6	0.987	3	26.2
E3KY60	Putative uncharacterized protein OS=Puccinia graminis f. sp. tritici (strain CRL 75-36-700-3 / race SCCL) GN=PGTG_15102 PE=4 SV=2 - [E3KY60_PUCGT]	42.3	0.0152	1	1	1	3	920	101.4	8.34	0.624	3	49.7	0.577	3	34.2	0.672	3	4.4	0.655	3	25.5	0.748	3	6.1	0.895	3	1.2	0.802	3	0.2	0.996	3	2.8	1.382	3	37.2	1.285	3	15.6	1.106	3	3.9	0.886	3	2.4	1.024	3	16.3
E3JSB2	Putative uncharacterized protein OS=Puccinia graminis f. sp. tritici (strain CRL 75-36-700-3 / race SCCL) GN=PGTG_01626 PE=4 SV=1 - [E3JSB2_PUCGT]	116.42	0.0465	2	3	3	12	838	95.1	5.11	0.883	8	16.1	0.926	8	11	0.861	8	13.7	0.981	8	12.6	0.969	8	5.7	1.007	8	3.3	0.943	8	5.2	1.004	8	6.3	1.07	8	12.7	1.071	8	11.7	0.995	8	4.5	0.892	8	14.3	1.036	8	20.3
M7WYN8	Mannosyl-oligosaccharide glucosidase, glycoside hydrolase family 63 protein OS=Rhodosporidium toruloides (strain NP11) GN=RHTO_07840 PE=4 SV=1 - [M7WYN8_RHOT1]	28.14	0.0186	2	1	1	1	808	90.4	5.41	1.957	1		1.264	1		1.456	1		0.939	1		1.244	1		0.805	1		1.254	1		0.809	1		0.64	1		0.862	1		1.007	1		1.775	1		1.146	1
E3KFB0	Putative uncharacterized protein OS=Puccinia graminis f. sp. tritici (strain CRL 75-36-700-3 / race SCCL) GN=PGTG_09905 PE=4 SV=2 - [E3KFB0_PUCGT]	42.52	0.0136	3	1	1	2	733	83.2	9.06
J3PLN2	Uncharacterized protein OS=Puccinia triticina (isolate 1-1 / race 1 (BBBD)) GN=PTTG_00048 PE=4 SV=1 - [J3PLN2_PUCT1]	266.53	0.1075	23	4	7	29	679	78.1	6.42	0.97	12	39.4	1.029	12	30.7	0.948	12	13.2	0.934	12	11.1	1.007	12	14.5	0.962	12	13.8	1.007	12	5.3	0.999	12	7.9	1.054	12	37	1.077	12	12.4	1.021	12	14.5	1.034	12	21.3	0.967	12	19.3
E3KF45	Rab family protein OS=Puccinia graminis f. sp. tritici (strain CRL 75-36-700-3 / race SCCL) GN=PGTG_09844 PE=3 SV=2 - [E3KF45_PUCGT]	368.86	0.414	42	6	7	50	215	23.7	5.8	0.956	40	16.9	0.886	40	22.4	0.988	40	11.8	0.934	40	17.3	1.007	40	11.5	0.923	40	25.1	1.011	40	15.8	0.949	40	19	1	40	18.4	0.971	40	21.3	0.971	40	13.5	0.984	40	18.3	0.976	40	18.6
J3PNY1	Uncharacterized protein OS=Puccinia triticina (isolate 1-1 / race 1 (BBBD)) GN=PTTG_00847 PE=3 SV=1 - [J3PNY1_PUCT1]	286.6	0.4339	37	6	7	33	242	25.9	5	1.05	21	18	1.017	21	17.4	0.986	21	16.1	0.963	21	10.6	1.043	21	9.5	1.013	21	13.6	1.018	21	13.5	1.003	21	8.4	1.043	21	19.4	1.069	21	7.9	0.998	21	8.2	1.011	21	27.7	0.956	21	14
E3L2N5	CMGC/MAPK protein kinase OS=Puccinia graminis f. sp. tritici (strain CRL 75-36-700-3 / race SCCL) GN=PGTG_16812 PE=4 SV=1 - [E3L2N5_PUCGT]	200.82	0.1663	70	1	6	14	493	54.2	5.99	1.084	1		1.153	1		0.959	1		1.02	1		0.925	1		0.987	1		0.987	1		1.049	1		0.91	1		1.029	1		1.065	1		1.099	1		1.17	1
J3PNN9	Uncharacterized protein OS=Puccinia triticina (isolate 1-1 / race 1 (BBBD)) GN=PTTG_00755 PE=4 SV=1 - [J3PNN9_PUCT1]	210.52	0.1712	70	1	6	14	479	52.7	6.04	1.162	1		1.176	1		0.929	1		0.939	1		0.708	1		0.718	1		0.976	1		0.986	1		0.839	1		1.051	1		1.377	1		0.994	1		1.006	1
E3JTS2	40S ribosomal protein S8 OS=Puccinia graminis f. sp. tritici (strain CRL 75-36-700-3 / race SCCL) GN=PGTG_00820 PE=3 SV=2 - [E3JTS2_PUCGT]	307.29	0.2796	18	2	5	46	211	24	10.77	0.992	6	28.4	1.085	6	11.5	0.996	6	5.7	1.004	6	9.8	0.938	6	8.5	0.958	6	8.3	0.91	6	5.5	0.96	6	3.6	0.914	6	26.6	0.906	6	7.5	0.962	6	6.5	0.926	6	14.6	1.04	6	15.3
F4S0P8	40S ribosomal protein S8 OS=Melampsora larici-populina (strain 98AG31 / pathotype 3-4-7) GN=MELLADRAFT_38944 PE=3 SV=1 - [F4S0P8_MELLP]	198.22	0.2286	18	1	4	33	210	23.8	10.78
B0DAG0	Predicted protein OS=Laccaria bicolor (strain S238N-H82 / ATCC MYA-4686) GN=LACBIDRAFT_297287 PE=3 SV=1 - [B0DAG0_LACBS]	46.89	0.1511	11	1	2	4	139	15.9	4.89	1.129	3	0.7	0.992	3	43	1.216	3	11.3	1.11	3	37.2	1.079	3	11	0.97	3	28.5	1.213	3	19.8	0.902	3	26	1.073	3	1.2	0.967	3	16.1	1.108	3	1.8	1.268	3	20.7	1.066	3	8.6
G7DTD3	Uncharacterized protein OS=Mixia osmundae (strain CBS 9802 / IAM 14324 / JCM 22182 / KY 12970) GN=Mo00426 PE=3 SV=1 - [G7DTD3_MIXOS]	49.74	0.2	3	2	3	4	140	16	5.06	1.154	3	18.2	1.147	3	0.2	1.258	3	6	1.303	3	4.5	1.287	3	2	1.302	3	2.5	0.991	3	6.2	1.024	3	13.7	0.894	3	14.1	0.822	3	3.3	0.801	3	1.1	1.074	3	1.3	1.079	3	1.8
E3L494	E3 ubiquitin ligase complex SCF subunit sconC OS=Puccinia graminis f. sp. tritici (strain CRL 75-36-700-3 / race SCCL) GN=PGTG_17023 PE=4 SV=2 - [E3L494_PUCGT]	307.18	0.3797	27	9	9	36	158	18	4.63	0.797	27	22.7	0.847	27	19.3	0.882	27	19.9	0.891	27	15.7	0.911	27	14.1	0.925	27	11	1.021	27	11.6	1.046	27	7.5	1.332	27	19.5	1.154	27	17.3	1.128	27	7	1.039	27	13.4	1.08	27	11.7
J3QA32	Uncharacterized protein OS=Puccinia triticina (isolate 1-1 / race 1 (BBBD)) GN=PTTG_08248 PE=4 SV=1 - [J3QA32_PUCT1]	494.84	0.375	7	1	12	90	344	36.9	7.77	1.076	16	21	1.022	16	13.1	0.991	16	17.1	1.002	16	14.8	1	16	8.2	0.979	16	14.7	1.099	16	11.1	1.021	16	13.1	1.022	16	20.7	1.123	16	10.9	1.048	16	10.8	0.957	16	16.1	1.006	16	15.9
E3K984	T-complex protein 1 subunit delta OS=Puccinia graminis f. sp. tritici (strain CRL 75-36-700-3 / race SCCL) GN=PGTG_07286 PE=3 SV=2 - [E3K984_PUCGT]	423.41	0.2541	4	10	10	32	543	58	7.4	1.036	21	17.4	0.968	21	16.2	1.065	21	15.3	1.008	21	15.2	1.019	21	11.6	0.964	21	11.9	1.018	21	16.3	0.916	21	11.1	0.963	21	12	0.929	21	12.5	1.008	21	9.1	1.037	21	13.6	0.914	21	12.5
E3KIE6	26S proteasome regulatory subunit N12 OS=Puccinia graminis f. sp. tritici (strain CRL 75-36-700-3 / race SCCL) GN=PGTG_10449 PE=4 SV=1 - [E3KIE6_PUCGT]	480.16	0.4803	3	3	11	37	279	31.8	6.71	0.921	5	15.4	0.938	5	31.6	0.981	5	4.7	0.99	5	18.6	0.976	5	4.3	0.992	5	22.7	0.981	5	3.5	1.082	5	3	1.067	5	11.7	0.995	5	17.1	0.975	5	12.3	1.006	5	7.9	0.889	5	18.2
J3Q343	Uncharacterized protein (Fragment) OS=Puccinia triticina (isolate 1-1 / race 1 (BBBD)) GN=PTTG_05809 PE=4 SV=1 - [J3Q343_PUCT1]	442.14	0.3444	3	1	9	34	302	34.4	7.59	1.04	2	12.9	0.951	2	13.2	1.045	2	1.7	0.954	2	2.1	0.853	2	5	0.781	2	5.4	0.909	2	7.8	0.83	2	8.2	0.873	2	5	0.87	2	6.1	1.064	2	2.8	1.052	2	5.1	0.961	2	4.8
E3JT24	Hsp70-like protein OS=Puccinia graminis f. sp. tritici (strain CRL 75-36-700-3 / race SCCL) GN=PGTG_01844 PE=3 SV=1 - [E3JT24_PUCGT]	1048.99	0.4328	14	19	21	143	677	73.4	6.09	1.046	91	15.6	1.013	91	21.5	1.019	91	13.4	1.017	91	15.4	1.007	91	12.7	0.987	91	14.1	1.024	91	8.6	1.001	91	11.2	0.978	91	17.5	1.013	91	14.2	1.039	91	9.7	1.049	91	13.7	0.995	91	16.7
V2XWY1	Heat shock protein OS=Moniliophthora roreri (strain MCA 2997) GN=Moror_17812 PE=3 SV=1 - [V2XWY1_MONRO]	135.05	0.0558	10	2	3	14	663	71.7	6.16	0.633	1		0.578	1		0.881	1		0.804	1		0.798	1		0.731	1		0.703	1		0.641	1		1.111	1		0.799	1		0.879	1		0.679	1		0.62	1
M5FUG4	Heat shock protein OS=Dacryopinax sp. (strain DJM 731) GN=DACRYDRAFT_25347 PE=3 SV=1 - [M5FUG4_DACSP]	202.9	0.0492	11	1	3	22	671	72.8	5.67	1.361	1		1.07	1		1.692	1		1.328	1		1.167	1		0.919	1		1.007	1		0.791	1		0.739	1		0.596	1		0.862	1		1.439	1		1.132	1
J3PZH3	Uncharacterized protein OS=Puccinia triticina (isolate 1-1 / race 1 (BBBD)) GN=PTTG_04539 PE=4 SV=1 - [J3PZH3_PUCT1]	598.8	0.1978	9	15	15	50	1087	122.8	5.54	0.927	36	20.9	0.911	36	13.8	0.955	36	9.5	0.961	36	12.8	0.955	36	11.3	0.91	36	11.3	1.007	36	10.5	0.995	36	13.6	1.075	36	15.7	1.051	36	11.2	1.073	36	10.2	0.95	36	15.8	0.968	36	18.8
E3KXI1	Glutamate synthase [NADPH] OS=Puccinia graminis f. sp. tritici (strain CRL 75-36-700-3 / race SCCL) GN=PGTG_15142 PE=4 SV=2 - [E3KXI1_PUCGT]	749.39	0.1328	39	1	19	51	2131	233.8	6.73	0.959	4	14.8	0.933	4	24.1	1.027	4	13.7	1.064	4	13.1	0.886	4	4.1	0.836	4	18.7	0.903	4	6.9	0.85	4	19.2	0.984	4	4.2	0.862	4	11.7	1.054	4	8.6	0.999	4	9.8	1.037	4	7.6
J3PUC1	Uncharacterized protein OS=Puccinia triticina (isolate 1-1 / race 1 (BBBD)) GN=PTTG_02737 PE=4 SV=1 - [J3PUC1_PUCT1]	746.85	0.1377	39	2	20	50	2120	232.4	6.68	0.972	3	23.9	0.897	3	1.9	0.921	3	1.2	0.963	3	13	1.085	3	13.4	1.148	3	15.1	0.969	3	4.6	1.021	3	7.4	0.966	3	22	1.022	3	0.2	0.891	3	7.6	0.856	3	5.6	0.88	3	16.1
F4RPY8	Putative uncharacterized protein OS=Melampsora larici-populina (strain 98AG31 / pathotype 3-4-7) GN=MELLADRAFT_48761 PE=4 SV=1 - [F4RPY8_MELLP]	392.15	0.0505	7	2	7	20	2178	239.2	6.24	0.969	5	18.8	0.982	5	55.2	0.975	5	20.4	1.012	5	29.8	1.073	5	9.9	1.124	5	3.7	1.115	5	19.5	1.089	5	14.1	1.034	5	16.6	1.082	5	7.6	1.064	5	6.3	1.021	5	19.3	1.04	5	3.4
J3PSY4	Uncharacterized protein OS=Puccinia triticina (isolate 1-1 / race 1 (BBBD)) GN=PTTG_02250 PE=4 SV=1 - [J3PSY4_PUCT1]	299.86	0.2091	2	6	6	40	330	35.7	5.26	0.906	29	27.7	0.981	29	20.1	0.958	29	22	1.062	29	12	0.955	29	16.5	1.04	29	18.7	1.049	29	11	1.062	29	12	1.096	29	24	1.021	29	17.5	1.019	29	16.7	1.049	29	31.3	1.101	29	16.7
J3Q0R0	Uncharacterized protein OS=Puccinia triticina (isolate 1-1 / race 1 (BBBD)) GN=PTTG_04976 PE=4 SV=1 - [J3Q0R0_PUCT1]	257.2	0.2053	25	5	5	14	341	36.8	7.06	1.043	7	14.3	1.001	7	12.4	1.038	7	9.6	1.045	7	11	1.055	7	16.3	1.077	7	12.9	0.949	7	16.6	0.976	7	8.1	0.912	7	22.8	0.949	7	5.4	0.927	7	3	1.115	7	18	1.048	7	15
E3KE28	Putative uncharacterized protein OS=Puccinia graminis f. sp. tritici (strain CRL 75-36-700-3 / race SCCL) GN=PGTG_08341 PE=4 SV=1 - [E3KE28_PUCGT]	187.44	0.0933	2	4	4	21	461	51.4	6.44	1.086	13	9.7	1.006	13	14.8	1.001	13	9.5	0.94	13	6.3	1.048	13	14.2	0.983	13	11.4	1.042	13	8.6	0.999	13	15	1.074	13	11.6	1.064	13	15	1.071	13	12	1.122	13	12.8	1.028	13	2.3
E3KKB9	Proteasome subunit alpha type OS=Puccinia graminis f. sp. tritici (strain CRL 75-36-700-3 / race SCCL) GN=PGTG_10903 PE=3 SV=1 - [E3KKB9_PUCGT]	508.26	0.5811	33	11	11	58	265	29.3	7.34	0.972	49	22.8	1.022	49	21	0.925	49	8.9	0.956	49	12.5	0.979	49	14.1	0.981	49	16.8	0.999	49	11.2	0.99	49	11.2	1.031	49	18.1	1.033	49	15.4	1.029	49	11.2	1.008	49	14.8	1.013	49	16.2
E3KWY4	Amylo-1,6-glucosidase OS=Puccinia graminis f. sp. tritici (strain CRL 75-36-700-3 / race SCCL) GN=PGTG_14216 PE=4 SV=2 - [E3KWY4_PUCGT]	583.83	0.1169	30	5	15	46	1608	181	6.55	0.964	13	17.1	1.012	13	23.7	0.962	13	15	0.989	13	10.2	1.028	13	6.8	0.986	13	7.4	1.08	13	12.4	1.02	13	9.5	1.054	13	33.3	0.992	13	16.3	1.037	13	8.2	1.035	13	12.2	1.018	13	5.8
J3QB10	Uncharacterized protein OS=Puccinia triticina (isolate 1-1 / race 1 (BBBD)) GN=PTTG_08576 PE=4 SV=1 - [J3QB10_PUCT1]	277.18	0.2272	1	2	8	16	471	52.9	6.55	1.126	1		1.11	1		1.079	1		1.062	1		1.021	1		1.009	1		1.121	1		1.103	1		0.995	1		1.04	1		1.096	1		1.028	1		1.013	1
E3LBW4	Putative uncharacterized protein OS=Puccinia graminis f. sp. tritici (strain CRL 75-36-700-3 / race SCCL) GN=PGTG_20033 PE=3 SV=2 - [E3LBW4_PUCGT]	165.22	0.1425	10	1	5	48	442	49.3	4.56	0.927	13	17	1.009	13	12.4	0.921	13	9.6	0.983	13	10.2	0.845	13	8.5	0.89	13	13.8	0.929	13	16.2	1.019	13	13.8	1.029	13	12.6	1.037	13	15.2	1.13	13	19.3	1.047	13	17.7	1.153	13	12.8
H6QUT2	Glutaminyl-tRNA synthetase OS=Puccinia graminis f. sp. tritici (strain CRL 75-36-700-3 / race SCCL) GN=PGTG_22519 PE=3 SV=1 - [H6QUT2_PUCGT]	198.66	0.1308	1	1	5	15	535	59.4	7.36	0.763	5	31.4	0.891	5	32.3	0.877	5	48.9	0.903	5	33.2	0.488	5	19	0.678	5	15.1	0.768	5	75.9	0.929	5	25.8	1.107	5	17.5	1.029	5	24	1.245	5	4.6	1.046	5	18.8	0.858	5	41.8
E3JWB1	Carboxypeptidase C OS=Puccinia graminis f. sp. tritici (strain CRL 75-36-700-3 / race SCCL) GN=PGTG_02777 PE=4 SV=2 - [E3JWB1_PUCGT]	447.42	0.1759	21	9	9	50	523	58	5.35	0.931	42	25.2	1.057	42	26.3	0.965	42	20.3	1.027	42	14.1	0.936	42	20.1	0.965	42	12.6	0.936	42	13.7	0.992	42	18.8	0.951	42	27.9	0.941	42	19.7	1.001	42	15.2	1.092	42	19.4	1.113	42	15.9
J3Q4H5	Uncharacterized protein OS=Puccinia triticina (isolate 1-1 / race 1 (BBBD)) GN=PTTG_06291 PE=3 SV=1 - [J3Q4H5_PUCT1]	799.09	0.2378	18	14	19	65	1001	109.1	5.41	1.029	42	19.9	0.976	42	18.9	1.057	42	16.4	1.001	42	15.8	1.05	42	14.6	0.99	42	16.4	1.018	42	13	0.974	42	16.7	0.969	42	24.8	0.97	42	17.2	0.946	42	11.5	1.08	42	23.9	0.981	42	17.8
E3K898	Aspartyl-tRNA synthetase OS=Puccinia graminis f. sp. tritici (strain CRL 75-36-700-3 / race SCCL) GN=PGTG_06672 PE=3 SV=2 - [E3K898_PUCGT]	110.48	0.0735	2	2	3	10	544	61.4	6.73	0.873	3	4.3	0.961	3	21.8	0.942	3	3.2	0.94	3	4.2	0.983	3	1.9	1.05	3	7.2	0.966	3	5.2	1.021	3	3.2	1.1	3	16.8	1.064	3	7.4	0.96	3	0.9	1.033	3	1.5	1.071	3	14.8
J3Q676	Uncharacterized protein OS=Puccinia triticina (isolate 1-1 / race 1 (BBBD)) GN=PTTG_06892 PE=4 SV=1 - [J3Q676_PUCT1]	527.83	0.1581	3	9	9	82	797	88.7	6.68	1.074	64	19.8	1.029	64	17.6	1.066	64	7.6	1.023	64	10.2	1.106	64	12	1.053	64	13.1	1.06	64	12.8	1.038	64	12.6	1.002	64	14.9	0.994	64	12	0.962	64	12.5	1.061	64	17.3	1.034	64	15.9
E3L4W0	Putative uncharacterized protein OS=Puccinia graminis f. sp. tritici (strain CRL 75-36-700-3 / race SCCL) GN=PGTG_17639 PE=4 SV=2 - [E3L4W0_PUCGT]	40.3	0.0151	1	1	1	1	661	69.3	9.31	0.942	1		0.863	1		1.04	1		0.951	1		0.824	1		0.756	1		0.968	1		0.885	1		1.027	1		0.931	1		1.173	1		1.31	1		1.2	1
M5C6R4	20S proteasome subunit beta 6 OS=Thanatephorus cucumeris (strain AG1-IB / isolate 7/3/14) GN=PRE7 PE=3 SV=1 - [M5C6R4_THACB]	52.09	0.0568	1	1	1	10	176	19.3	8.72	1.038	10	11.4	1.143	10	22.2	0.935	10	9.3	0.97	10	13.2	0.865	10	13.2	0.953	10	9.7	1.036	10	23.7	1.055	10	8.5	0.956	10	22.3	1.085	10	18	1.088	10	6.2	1.098	10	17.1	1.225	10	10.5
E3L723	Hexokinase OS=Puccinia graminis f. sp. tritici (strain CRL 75-36-700-3 / race SCCL) GN=PGTG_18333 PE=3 SV=2 - [E3L723_PUCGT]	409.38	0.2804	30	10	10	48	485	53.8	5.47	0.936	30	15.3	0.94	30	18.3	0.991	30	14.4	1.007	30	11	0.992	30	13.7	1.029	30	14.9	1.003	30	15.5	0.998	30	13.9	1.065	30	20.1	1.032	30	10.2	0.985	30	12.4	0.933	30	14.1	0.96	30	18.3
E3KMM9	Importin subunit alpha OS=Puccinia graminis f. sp. tritici (strain CRL 75-36-700-3 / race SCCL) GN=PGTG_11910 PE=3 SV=1 - [E3KMM9_PUCGT]	222.07	0.0982	38	4	4	36	550	60.5	5.02	0.841	29	44.9	0.993	29	44.4	0.922	29	32.3	0.987	29	27.4	0.888	29	22	1.055	29	28.7	0.942	29	11.1	1.055	29	24.5	1.192	29	36.9	1.039	29	29.1	1.044	29	15.6	0.829	29	44.1	0.914	29	28.8
J3QAY2	Uncharacterized protein OS=Puccinia triticina (isolate 1-1 / race 1 (BBBD)) GN=PTTG_08548 PE=3 SV=1 - [J3QAY2_PUCT1]	182.59	0.0976	6	6	6	21	502	55.3	7.64	1.06	21	16.1	1.118	21	12.5	1.021	21	10.8	1.068	21	13.3	1.068	21	5.2	1.112	21	13.6	1.013	21	6	1.043	21	10.6	0.961	21	14	1.012	21	6.6	0.966	21	9.9	0.926	21	9.5	0.998	21	14.2
E3KEW2	Translation initiation factor eIF-5A OS=Puccinia graminis f. sp. tritici (strain CRL 75-36-700-3 / race SCCL) GN=PGTG_09986 PE=4 SV=2 - [E3KEW2_PUCGT]	259.6	0.2787	26	5	6	81	287	31.7	8.46	1.007	48	20.5	1.031	48	23.1	1.069	48	16.3	1.071	48	12.1	1.029	48	14.4	1.025	48	15.2	1.026	48	14.3	1.002	48	15	0.988	48	18.5	0.966	48	8.9	0.998	48	14.1	1.046	48	17	1.066	48	18.7
G3EC90	Putative uncharacterized protein OS=Puccinia striiformis f. sp. tritici PE=4 SV=1 - [G3EC90_9BASI]	173.34	0.1013	2	3	3	95	454	46	6.32	1.23	25	40	1.06	25	30.8	0.966	25	20.2	0.94	25	22.4	0.934	25	13.7	0.897	25	13.6	1.016	25	11.9	1.038	25	15.1	0.882	25	24.3	1.058	25	17.7	1.084	25	11.9	1.1	25	8.6	1.101	25	11.7
E3K9R2	Dihydrolipoyl dehydrogenase OS=Puccinia graminis f. sp. tritici (strain CRL 75-36-700-3 / race SCCL) GN=PGTG_07188 PE=3 SV=1 - [E3K9R2_PUCGT]	591.48	0.2681	27	10	14	72	511	54.5	7.87	1.035	63	25.5	1	63	18.6	1.044	63	12.2	1.053	63	11	1.032	63	10.9	1.008	63	13.8	1.023	63	8.7	1.017	63	14.9	0.994	63	23.2	0.944	63	13.7	0.949	63	11	0.994	63	16.4	0.996	63	19.3
F4RWZ6	Dihydrolipoyl dehydrogenase OS=Melampsora larici-populina (strain 98AG31 / pathotype 3-4-7) GN=MELLADRAFT_117424 PE=3 SV=1 - [F4RWZ6_MELLP]	198.17	0.1194	7	1	5	20	511	54.8	7.02	1.026	12	19.4	0.91	12	21.5	1.11	12	26.2	0.98	12	12.7	0.986	12	11.1	0.928	12	11	1.039	12	17.2	0.931	12	18.4	0.989	12	30.9	0.862	12	26.1	1.017	12	11.4	1.098	12	15.1	1.01	12	20.2
J3PTC8	Uncharacterized protein (Fragment) OS=Puccinia triticina (isolate 1-1 / race 1 (BBBD)) GN=PTTG_02394 PE=4 SV=1 - [J3PTC8_PUCT1]	208.36	0.2516	3	6	6	28	310	34.4	6.35	1.011	25	17.2	1.058	25	8.9	0.953	25	15.2	1.023	25	14.7	0.984	25	17.2	1.019	25	9.7	0.952	25	15.9	1.042	25	12.4	0.945	25	17.1	1.012	25	10.5	1.007	25	9.2	0.93	25	20.3	1.013	25	10.7
J3QAC0	Uncharacterized protein OS=Puccinia triticina (isolate 1-1 / race 1 (BBBD)) GN=PTTG_08336 PE=4 SV=1 - [J3QAC0_PUCT1]	832.7	0.2365	21	5	21	70	1184	131	6.58	1.143	11	23.6	0.949	11	27.2	1.037	11	15.1	0.942	11	13.8	1.022	11	20.4	0.955	11	9.5	1.048	11	8.1	0.989	11	14.8	0.945	11	35.3	0.935	11	16.1	1.003	11	12.3	1.108	11	16.3	1.043	11	12.7
J3Q699	Uncharacterized protein OS=Puccinia triticina (isolate 1-1 / race 1 (BBBD)) GN=PTTG_06915 PE=4 SV=1 - [J3Q699_PUCT1]	226.29	0.1048	1	1	7	15	840	90.4	9.86	1.153	1		0.991	1		1.07	1		0.919	1		1.32	1		1.137	1		1.371	1		1.177	1		1.188	1		1.281	1		1.037	1		1.241	1		1.067	1
H6QQZ9	DUTP pyrophosphatase OS=Puccinia graminis f. sp. tritici (strain CRL 75-36-700-3 / race SCCL) GN=PGTG_21338 PE=4 SV=1 - [H6QQZ9_PUCGT]	154.54	0.3333	4	4	4	14	153	16.1	7.42	0.941	6	19.4	0.944	6	19.8	1.003	6	4.3	0.961	6	7.5	0.957	6	8.1	0.979	6	12.5	0.983	6	8	1.02	6	11.7	1.01	6	26.9	1.054	6	21	1.044	6	20.8	1.195	6	14.5	1.228	6	8.7
H6QSH6	Putative uncharacterized protein OS=Puccinia graminis f. sp. tritici (strain CRL 75-36-700-3 / race SCCL) GN=PGTG_11448 PE=4 SV=1 - [H6QSH6_PUCGT]	46.24	0.0412	3	1	1	7	194	21.6	6.34	0.986	7	35.9	1.01	7	6.2	1.101	7	37.2	1.136	7	20.4	0.959	7	16.7	1.056	7	15.2	0.991	7	7.6	1.074	7	28	1.028	7	26.6	1.084	7	28.7	0.992	7	17.1	1.109	7	28.1	1.118	7	14.8
J3Q520	Uncharacterized protein OS=Puccinia triticina (isolate 1-1 / race 1 (BBBD)) GN=PTTG_06486 PE=4 SV=1 - [J3Q520_PUCT1]	396.68	0.0946	41	17	17	24	2293	265.4	8.94	0.972	18	19.8	0.952	18	14.6	1.006	18	9.3	0.96	18	12.3	0.985	18	12.1	0.996	18	11.8	0.995	18	13.7	1	18	5.4	1.079	18	14.9	1.053	18	9.7	1.002	18	10.7	0.946	18	17	0.957	18	13.2
E3KEN8	Putative uncharacterized protein OS=Puccinia graminis f. sp. tritici (strain CRL 75-36-700-3 / race SCCL) GN=PGTG_08776 PE=4 SV=2 - [E3KEN8_PUCGT]	360.93	0.1243	3	1	7	59	531	58.8	8.63	1.08	27	16.2	1.012	27	22.6	1.024	27	10.5	0.997	27	14.1	1.021	27	16.5	1.053	27	20.3	0.985	27	11.9	0.956	27	16.5	0.935	27	20.1	0.967	27	7.8	0.926	27	12.9	1.099	27	16.9	1.063	27	15.3
E3KWK5	Bleomycin hydrolase OS=Puccinia graminis f. sp. tritici (strain CRL 75-36-700-3 / race SCCL) GN=PGTG_14638 PE=4 SV=1 - [E3KWK5_PUCGT]	389.25	0.216	10	4	8	44	537	59.5	6.65	1.039	12	17.5	0.923	12	15.9	0.971	12	10.2	0.932	12	14	0.989	12	11.8	0.908	12	19.7	1.052	12	3.7	0.98	12	24.9	0.986	12	27	1.01	12	10.6	1.039	12	9.4	1.053	12	32.3	1.084	12	29.7
J3Q8P3	Uncharacterized protein OS=Puccinia triticina (isolate 1-1 / race 1 (BBBD)) GN=PTTG_07759 PE=4 SV=1 - [J3Q8P3_PUCT1]	252.73	0.1022	10	1	5	35	538	59.2	8.68	1.474	2	6.4	1.687	2	17.7	1.044	2	4.6	1.193	2	15.9	1.112	2	9.2	1.276	2	2	1.059	2	5.1	1.21	2	6.1	0.718	2	11.5	1.015	2	9.7	0.95	2	4.1	1.158	2	0.2	1.325	2	11.4
J3PRB8	Uncharacterized protein OS=Puccinia triticina (isolate 1-1 / race 1 (BBBD)) GN=PTTG_01684 PE=4 SV=1 - [J3PRB8_PUCT1]	127.95	0.116	1	3	4	12	405	45.1	8.19	1.031	6	12.4	1.069	6	7.4	1.042	6	8.3	1.042	6	6.1	0.994	6	5.8	1.029	6	10.3	1.006	6	10.8	0.985	6	14.3	0.989	6	10.4	0.932	6	6.7	1.008	6	10.3	1.035	6	16.1	1.057	6	6
F4S233	Putative uncharacterized protein OS=Melampsora larici-populina (strain 98AG31 / pathotype 3-4-7) GN=MELLADRAFT_50153 PE=3 SV=1 - [F4S233_MELLP]	332.05	0.2067	1	1	7	55	479	52.8	6.29	1.15	1		1.224	1		1.156	1		1.228	1		1.135	1		1.21	1		0.986	1		1.047	1		0.856	1		0.854	1		0.867	1		0.868	1		0.923	1
E3JSV5	Putative uncharacterized protein OS=Puccinia graminis f. sp. tritici (strain CRL 75-36-700-3 / race SCCL) GN=PGTG_01723 PE=4 SV=1 - [E3JSV5_PUCGT]	172.08	0.0925	1	5	5	9	508	57	8.63	0.991	8	6.2	1.023	8	7.8	0.959	8	6	0.971	8	7.3	1.043	8	8.4	1.071	8	6.3	0.996	8	4.8	0.954	8	6.4	1.026	8	14.2	1.017	8	6	0.94	8	7.7	0.974	8	2.2	0.967	8	7.4
E3K826	Large subunit ribosomal protein LP0 OS=Puccinia graminis f. sp. tritici (strain CRL 75-36-700-3 / race SCCL) GN=PGTG_06188 PE=3 SV=2 - [E3K826_PUCGT]	481.58	0.2917	10	4	8	105	312	33.4	5.55	0.972	44	23.2	1.002	44	19.1	1.03	44	11	1.044	44	18.3	1.056	44	15	1.046	44	15.3	1.046	44	13.4	1.027	44	15.4	0.994	44	16.4	1.013	44	13.7	0.979	44	11.5	0.967	44	11.3	0.981	44	14.3
E3K1Q1	Heme-binding peroxidase OS=Puccinia graminis f. sp. tritici (strain CRL 75-36-700-3 / race SCCL) GN=PGTG_04182 PE=3 SV=1 - [E3K1Q1_PUCGT]	324.54	0.3312	13	8	8	29	314	35.1	6.54	1.023	21	11.9	0.993	21	20.5	0.945	21	5.2	0.943	21	13.3	0.937	21	11.1	0.949	21	15.6	0.999	21	7	1.043	21	10.5	0.975	21	20.1	1.064	21	14.2	1.115	21	18.2	1.004	21	11.3	1.042	21	11.3
H6QP03	T-complex protein 1 subunit zeta OS=Puccinia graminis f. sp. tritici (strain CRL 75-36-700-3 / race SCCL) GN=PGTG_20577 PE=3 SV=1 - [H6QP03_PUCGT]	414.45	0.1825	31	5	9	38	663	72.5	7.56	0.969	23	21.8	0.969	23	16.4	0.956	23	13.3	0.965	23	9.5	0.983	23	7.4	0.996	23	8.8	1.009	23	8.6	0.997	23	12	0.981	23	15	1.034	23	11.8	1.025	23	8.5	0.944	23	20	0.919	23	16.1
F4S235	Putative uncharacterized protein OS=Melampsora larici-populina (strain 98AG31 / pathotype 3-4-7) GN=MELLADRAFT_45200 PE=3 SV=1 - [F4S235_MELLP]	202.56	0.0991	34	1	5	18	555	60.7	7.23	1.023	3	9.8	1.127	3	0	1.073	3	10	1.068	3	0.1	1.071	3	2	1.083	3	2.1	1.038	3	12.7	1.148	3	9	1.019	3	9	1.012	3	18.2	0.981	3	11.8	0.94	3	23.9	1.106	3	12.3
E3K362	CAMK/CAMKL/KIN4 protein kinase OS=Puccinia graminis f. sp. tritici (strain CRL 75-36-700-3 / race SCCL) GN=PGTG_04875 PE=4 SV=2 - [E3K362_PUCGT]	149.91	0.0492	6	1	5	7	1261	134.8	9.64	0.953	1		0.862	1		1.05	1		0.949	1		1.059	1		0.962	1		0.991	1		0.896	1		1.039	1		0.944	1		0.933	1		0.864	1		0.782	1
J3PRS5	Uncharacterized protein OS=Puccinia triticina (isolate 1-1 / race 1 (BBBD)) GN=PTTG_01841 PE=4 SV=1 - [J3PRS5_PUCT1]	202.63	0.0584	5	2	6	12	1251	134	9.76	0.91	6	3.6	0.888	6	2.3	0.972	6	4.4	0.927	6	8.4	1.061	6	5.5	0.978	6	8.9	1.02	6	11.6	0.978	6	16.4	1.16	6	9.6	1.09	6	5	1.028	6	6.3	0.999	6	7.9	0.957	6	8.9
E3K341	Putative uncharacterized protein OS=Puccinia graminis f. sp. tritici (strain CRL 75-36-700-3 / race SCCL) GN=PGTG_04854 PE=4 SV=1 - [E3K341_PUCGT]	119.04	0.0902	1	3	4	26	510	56.7	5.87	0.983	25	12.1	1.048	25	12.8	1.048	25	18.7	1.063	25	12.8	1.025	25	19.6	1.043	25	15.8	1.009	25	18.6	1.023	25	12.9	0.918	25	27.4	0.926	25	12.9	0.991	25	9.2	1.149	25	17	1.25	25	8.9
J3PRR1	Uncharacterized protein OS=Puccinia triticina (isolate 1-1 / race 1 (BBBD)) GN=PTTG_01827 PE=4 SV=1 - [J3PRR1_PUCT1]	164.73	0.0866	1	4	5	15	543	60.6	5.82	0.886	13	17	0.929	13	19.7	0.993	13	10.2	1.061	13	11.6	1.024	13	7.1	1.041	13	10.6	1.011	13	4.5	1.036	13	14.6	1.078	13	18.3	0.979	13	14.7	1.011	13	10.5	0.958	13	12.8	0.99	13	11.8
F4RV93	Putative uncharacterized protein OS=Melampsora larici-populina (strain 98AG31 / pathotype 3-4-7) GN=MELLADRAFT_72534 PE=3 SV=1 - [F4RV93_MELLP]	192.88	0.0714	5	1	4	28	560	61.6	5	1.017	10	21.4	0.939	10	23.6	1.077	10	13.5	1.047	10	11	1.076	10	8.6	0.982	10	5.9	1.016	10	6.4	0.995	10	7.9	1.023	10	22.8	0.958	10	3.8	0.909	10	8.4	1.076	10	24.5	1.009	10	14.5
E3K3J8	Phosphoacetylglucosamine mutase OS=Puccinia graminis f. sp. tritici (strain CRL 75-36-700-3 / race SCCL) GN=PGTG_05011 PE=3 SV=1 - [E3K3J8_PUCGT]	261.23	0.1257	18	2	7	23	533	57.8	6.48	0.782	7	17.6	0.872	7	15.1	0.962	7	9.2	1.026	7	8	1.104	7	8.2	1.094	7	15.2	1.138	7	8.6	1.171	7	8.1	1.512	7	20.9	1.149	7	11.6	1.134	7	6.2	1.087	7	8.2	1.17	7	14.1
J3QCM8	Uncharacterized protein OS=Puccinia triticina (isolate 1-1 / race 1 (BBBD)) GN=PTTG_09144 PE=3 SV=1 - [J3QCM8_PUCT1]	206.16	0.1144	18	1	6	17	533	57.8	5.67	1.144	1		1.341	1		0.933	1		1.092	1		1.003	1		1.178	1		0.964	1		1.127	1		0.842	1		1.033	1		0.959	1		0.962	1		1.127	1
E3KHG9	Inorganic pyrophosphatase OS=Puccinia graminis f. sp. tritici (strain CRL 75-36-700-3 / race SCCL) GN=PGTG_09457 PE=4 SV=1 - [E3KHG9_PUCGT]	600.43	0.5451	27	9	12	100	288	32.5	6.1	0.954	78	26.4	0.945	78	21.5	1.018	78	15.3	1.004	78	12.8	0.996	78	14.4	0.975	78	13.3	1.006	78	14.2	0.981	78	14.9	1.016	78	26.6	0.975	78	16.2	1.002	78	12.1	1.056	78	17.2	1.041	78	14.5
E3L1N0	Putative uncharacterized protein OS=Puccinia graminis f. sp. tritici (strain CRL 75-36-700-3 / race SCCL) GN=PGTG_16042 PE=4 SV=1 - [E3L1N0_PUCGT]	190.85	0.1839	2	2	4	25	261	29.3	6.89	0.813	4	8	0.76	4	14.2	0.948	4	7.9	0.849	4	6	0.997	4	9.3	0.896	4	3.1	1.013	4	16	0.907	4	9.7	1.161	4	7.6	1.061	4	6.8	0.984	4	2.7	0.989	4	8.2	0.925	4	7.2
E3KMV4	Putative uncharacterized protein OS=Puccinia graminis f. sp. tritici (strain CRL 75-36-700-3 / race SCCL) GN=PGTG_11132 PE=3 SV=2 - [E3KMV4_PUCGT]	518.38	0.1099	50	1	11	93	1201	135.1	5.12	0.994	1		0.878	1		1.096	1		0.967	1		0.949	1		0.84	1		0.914	1		0.806	1		0.919	1		0.834	1		0.962	1		0.872	1		0.77	1
E3KE71	2,3-bisphosphoglycerate-dependent phosphoglycerate mutase OS=Puccinia graminis f. sp. tritici (strain CRL 75-36-700-3 / race SCCL) GN=PGTG_09005 PE=3 SV=1 - [E3KE71_PUCGT]	592.82	0.5885	4	13	14	108	209	23.5	6.8	1.107	95	18.3	1.162	95	17.1	1.039	95	18.4	1.067	95	14.9	0.991	95	13.5	1.048	95	13.8	1.016	95	10.5	1.045	95	14.9	0.912	95	18.5	0.998	95	12.6	1.009	95	11.6	1.094	95	20.4	1.145	95	17.2
J3Q7E0	Uncharacterized protein (Fragment) OS=Puccinia triticina (isolate 1-1 / race 1 (BBBD)) GN=PTTG_07306 PE=3 SV=1 - [J3Q7E0_PUCT1]	167.86	0.216	1	1	4	16	213	23.7	6.57	0.639	1		0.603	1		0.589	1		0.555	1		0.626	1		0.592	1		0.861	1		0.811	1		1.346	1		1.463	1		1.372	1		0.868	1		0.818	1
U5H2Q5	Clathrin heavy chain OS=Microbotryum violaceum (strain p1A1 Lamole) GN=MVLG_01638 PE=3 SV=1 - [U5H2Q5_USTV1]	131.26	0.021	7	1	4	7	1665	187.8	5.66	1.044	2	34.4	1.195	2	13.3	1.017	2	25.5	1.163	2	4.9	0.902	2	35.1	1.035	2	14	0.849	2	37.7	0.971	2	16.4	0.813	2	3	0.836	2	11.4	0.94	2	2.4	0.989	2	6.4	1.132	2	13.9
J3QFB3	Uncharacterized protein (Fragment) OS=Puccinia triticina (isolate 1-1 / race 1 (BBBD)) GN=PTTG_10079 PE=4 SV=1 - [J3QFB3_PUCT1]	94.01	0.061	2	2	2	7	410	44.3	5.67	1.023	5	32.8	1.2	5	5.1	0.865	5	14.7	0.998	5	10.5	0.871	5	34.1	0.915	5	12.3	1.025	5	20.2	1.084	5	16.5	0.924	5	12	1.086	5	10.4	1.106	5	6	1.203	5	9.4	1.344	5	15.3
K0IHU6	Dynein light chain OS=Puccinia striiformis f. sp. tritici PE=4 SV=1 - [K0IHU6_9BASI]	83.49	0.22	6	2	2	8	100	11.2	6.95	0.965	8	15.2	0.89	8	35.4	0.877	8	17.4	0.898	8	22.1	0.937	8	9.3	0.931	8	11.5	0.938	8	15.2	0.912	8	16.9	0.901	8	10.9	1.011	8	11.7	0.96	8	18.9	1.01	8	24.6	0.994	8	38.7
E3JTJ0	Eukaryotic peptide chain release factor subunit 1 OS=Puccinia graminis f. sp. tritici (strain CRL 75-36-700-3 / race SCCL) GN=PGTG_01908 PE=4 SV=2 - [E3JTJ0_PUCGT]	305.18	0.2009	35	2	7	26	468	51.5	5.68	0.909	2	20.2	0.691	2	15.4	1.106	2	5.9	0.84	2	10.6	1.093	2	1.6	0.833	2	6.3	1.135	2	10.6	0.861	2	15.3	1.248	2	31.3	1.026	2	4.6	1.036	2	9	1.091	2	4.2	0.83	2	0.5
F4S4I4	Putative uncharacterized protein OS=Melampsora larici-populina (strain 98AG31 / pathotype 3-4-7) GN=MELLADRAFT_118033 PE=4 SV=1 - [F4S4I4_MELLP]	265.29	0.1553	39	1	6	26	470	51.6	5.68	0.831	3	24.4	0.825	3	38.4	1.025	3	18.5	1.016	3	26.5	0.86	3	13.8	0.77	3	22.9	1.002	3	10.5	0.893	3	19.8	1.061	3	16.5	0.928	3	28	1.163	3	3	0.965	3	27.7	0.862	3	13
E3JXQ9	Putative uncharacterized protein OS=Puccinia graminis f. sp. tritici (strain CRL 75-36-700-3 / race SCCL) GN=PGTG_02295 PE=4 SV=2 - [E3JXQ9_PUCGT]	492.06	0.2729	6	10	13	34	546	57.7	9.2	1.163	20	12.6	1.141	20	19.9	1.132	20	8.1	1.094	20	15.4	1.154	20	13.4	1.051	20	8.3	0.983	20	14.2	0.98	20	12.5	0.829	20	14	0.871	20	11.9	0.915	20	9.3	1.041	20	13.9	0.979	20	19.3
H6QRZ9	Putative uncharacterized protein OS=Puccinia graminis f. sp. tritici (strain CRL 75-36-700-3 / race SCCL) GN=PGTG_21567 PE=4 SV=1 - [H6QRZ9_PUCGT]	57.55	0.0602	1	2	2	6	382	41.1	9.8	1.194	2	29.4	1.089	2	18.4	1.055	2	37.4	0.961	2	26.1	0.963	2	5.9	0.881	2	4.6	0.91	2	17.5	0.829	2	6.8	0.762	2	11.5	0.863	2	19	0.944	2	11.5	1.172	2	28.8	1.07	2	17.8
J3Q493	Uncharacterized protein OS=Puccinia triticina (isolate 1-1 / race 1 (BBBD)) GN=PTTG_06209 PE=3 SV=1 - [J3Q493_PUCT1]	230.48	0.1238	3	1	5	36	517	56.4	9.14	0.867	2	17.6	0.923	2	11.8	0.864	2	4.9	0.918	2	10.6	0.846	2	10.5	0.902	2	4.9	0.971	2	8.4	1.031	2	2.7	1.119	2	9.1	1.125	2	13.3	1.146	2	2.1	0.89	2	4.6	0.947	2	10.3
E3KP72	GTP-binding protein YchF OS=Puccinia graminis f. sp. tritici (strain CRL 75-36-700-3 / race SCCL) GN=PGTG_12053 PE=3 SV=2 - [E3KP72_PUCGT]	495.06	0.3238	34	2	12	57	454	50.2	8.73	0.842	10	21.5	0.801	10	20.1	0.961	10	6.7	0.923	10	11	0.942	10	9.5	0.875	10	10.4	1.001	10	7.4	0.925	10	11.2	1.158	10	13.9	1.047	10	9.3	1.055	10	9.2	0.825	10	13.2	0.747	10	11.4
J3Q251	Uncharacterized protein OS=Puccinia triticina (isolate 1-1 / race 1 (BBBD)) GN=PTTG_05467 PE=3 SV=1 - [J3Q251_PUCT1]	452.89	0.3469	32	2	12	46	441	48.7	8.54	1.065	4	5.9	1.023	4	6.1	1.097	4	13	1.04	4	7.5	1.084	4	1.4	0.996	4	14.4	0.99	4	3.5	0.987	4	4.4	0.954	4	3.7	0.921	4	10.9	0.929	4	6.3	1.056	4	6.8	0.966	4	13.3
E3L2F3	30S ribosomal protein S28e OS=Puccinia graminis f. sp. tritici (strain CRL 75-36-700-3 / race SCCL) GN=PGTG_16766 PE=4 SV=1 - [E3L2F3_PUCGT]	101.29	0.3134	3	2	2	29	67	7.6	11.34	0.925	20	26.2	0.973	20	18.9	0.827	20	13.1	0.927	20	12.9	0.922	20	11.1	0.982	20	13	0.863	20	11.1	0.895	20	7.7	0.919	20	18.4	1.025	20	12.6	0.94	20	10.6	0.712	20	29.3	0.75	20	24.1
E3KP82	60S ribosomal protein L18 OS=Puccinia graminis f. sp. tritici (strain CRL 75-36-700-3 / race SCCL) GN=PGTG_12063 PE=3 SV=1 - [E3KP82_PUCGT]	350.42	0.3169	30	5	5	79	183	20.7	11.55	0.918	47	24.6	0.928	47	22.9	1.017	48	10.5	1.034	48	15.7	0.962	48	12.8	1.007	48	13	0.948	48	14.7	0.991	48	16.4	1.044	47	16.7	0.917	48	20	0.987	48	18.3	0.925	48	20.9	0.977	48	17.7
E3KVY1	ATPase GET3 OS=Puccinia graminis f. sp. tritici (strain CRL 75-36-700-3 / race SCCL) GN=GET3 PE=3 SV=1 - [E3KVY1_PUCGT]	283.18	0.2342	12	6	6	28	333	37	5.03	1.004	17	21.2	0.919	17	19.1	0.935	17	18.5	0.941	17	10.6	1.009	17	14.5	1.02	17	7.4	0.975	17	18.2	0.999	17	12.2	1.065	17	13.1	1.043	17	20.7	1.03	17	12.2	0.934	17	19.2	0.964	17	6
H6QT48	Putative uncharacterized protein OS=Puccinia graminis f. sp. tritici (strain CRL 75-36-700-3 / race SCCL) GN=PGTG_21928 PE=4 SV=1 - [H6QT48_PUCGT]	35.88	0.1071	2	1	1	2	84	9.4	8.84	1.266	2	4.5	1.233	2	4.3	1.061	2	0.2	1.032	2	0	0.987	2	2.5	0.964	2	2.7	0.978	2	11.9	0.951	2	12.1	0.772	2	16.5	0.922	2	12.1	0.989	2	9.4	0.965	2	6.1	0.94	2	6
G7DWS4	Uncharacterized protein OS=Mixia osmundae (strain CBS 9802 / IAM 14324 / JCM 22182 / KY 12970) GN=Mo01676 PE=4 SV=1 - [G7DWS4_MIXOS]	102.81	0.0691	6	1	3	16	550	60.1	7.96	0.993	1		0.975	1		0.949	1		0.931	1		0.913	1		0.899	1		0.903	1		0.886	1		0.909	1		0.952	1		0.987	1		1.067	1		1.048	1
E3KDE5	Large subunit ribosomal protein L4e OS=Puccinia graminis f. sp. tritici (strain CRL 75-36-700-3 / race SCCL) GN=PGTG_07551 PE=4 SV=2 - [E3KDE5_PUCGT]	750.81	0.4247	34	2	15	175	445	48.8	11.12	0.963	28	29.5	1.028	28	24.5	1.145	28	17.6	1.186	28	15.1	1.102	28	11.2	1.133	28	13.4	0.948	28	6.7	0.949	28	11.5	0.894	28	29.7	0.805	28	21.2	0.854	28	13.6	0.815	28	28.4	0.845	28	15.9
J3PTE3	Uncharacterized protein OS=Puccinia triticina (isolate 1-1 / race 1 (BBBD)) GN=PTTG_02409 PE=4 SV=1 - [J3PTE3_PUCT1]	595.94	0.3707	9	1	13	126	375	41.2	10.98	0.981	6	11.6	0.952	6	21.1	1.156	6	6.9	1.077	6	5.9	1.071	6	10.6	1.048	6	14.2	0.967	6	7.5	0.934	6	11.7	1.036	6	10.6	0.837	6	7.8	0.89	6	6.6	0.848	6	16.4	0.869	6	11.9
E3L6J3	Putative uncharacterized protein OS=Puccinia graminis f. sp. tritici (strain CRL 75-36-700-3 / race SCCL) GN=PGTG_17898 PE=4 SV=1 - [E3L6J3_PUCGT]	307.55	0.1805	2	8	8	89	338	37.7	6.48	1.144	79	25.8	1.127	79	19	1.203	80	18.9	1.191	80	18.6	1.112	80	15.2	1.138	80	19	0.997	80	10.7	0.98	80	17.2	0.86	79	19.4	0.84	80	19.1	0.873	80	14.7	1	80	20.1	0.963	80	16.4
E3L2T1	Protein arginine N-methyltransferase OS=Puccinia graminis f. sp. tritici (strain CRL 75-36-700-3 / race SCCL) GN=PGTG_17046 PE=4 SV=2 - [E3L2T1_PUCGT]	75.25	0.072	4	3	3	5	347	39	5.31	1.239	4	8.1	1.224	4	6.8	0.946	4	21.2	0.985	4	8.6	1.053	4	28	1.039	4	6.5	0.938	4	24.2	0.992	4	3.2	0.828	4	6.6	0.971	4	7.9	0.945	4	2.8	1.079	4	50.9	1.167	4	24.3
J3QDI8	Uncharacterized protein OS=Puccinia triticina (isolate 1-1 / race 1 (BBBD)) GN=PTTG_09454 PE=4 SV=1 - [J3QDI8_PUCT1]	118.19	0.229	4	4	4	6	214	23.6	5.8	0.791	6	24	0.781	6	28.5	0.899	6	17.6	0.889	6	10.6	0.918	6	15	0.897	6	7.8	0.989	6	9.6	1.095	6	12.7	1.153	6	28.4	1.122	6	17.5	1.094	6	17.3	1.172	6	12.5	1.139	6	11.6
E3K690	Methylmalonate-semialdehyde dehydrogenase (Acylating) OS=Puccinia graminis f. sp. tritici (strain CRL 75-36-700-3 / race SCCL) GN=PGTG_05046 PE=3 SV=1 - [E3K690_PUCGT]	327.99	0.1959	6	2	7	27	541	58.8	7.78	0.865	13	27.5	0.914	13	25.6	1.01	13	12.3	1.009	13	15.8	0.988	13	10.2	1.05	13	12.7	0.948	13	10.1	0.978	13	15.8	1.019	13	16.9	0.872	13	17.1	0.933	13	13.6	0.998	13	28.9	0.956	13	22.9
J3Q3A8	Uncharacterized protein OS=Puccinia triticina (isolate 1-1 / race 1 (BBBD)) GN=PTTG_05874 PE=4 SV=1 - [J3Q3A8_PUCT1]	104.21	0.0526	1	1	1	13	247	27.2	10.15	0.883	8	17.7	0.909	8	13.6	0.887	8	10.6	0.927	8	8.9	0.881	8	18.8	0.964	8	12.8	1.041	8	8.7	1.072	8	8.4	1.246	8	20.5	1.115	8	11.8	1.124	8	12.8	0.803	8	10.4	0.934	8	11.9
E3KZ03	Putative uncharacterized protein OS=Puccinia graminis f. sp. tritici (strain CRL 75-36-700-3 / race SCCL) GN=PGTG_15677 PE=3 SV=1 - [E3KZ03_PUCGT]	621.76	0.5066	15	16	16	86	379	43.8	6.96	0.997	70	17.9	1.024	70	17.1	1.021	70	14.4	1.047	70	12.1	0.982	70	13.7	1.017	70	16	1.015	70	15.7	1.028	70	15.1	1.017	70	17.7	1.018	70	11.1	1.025	70	9.6	0.961	70	14.6	0.992	70	12.5
J6EXB0	ADP,ATP carrier protein 2, (ADP/ATP translocase 2) OS=Trichosporon asahii var. asahii (strain ATCC 90039 / CBS 2479 / JCM 2466 / KCTC 7840 / NCYC 2677 / UAMH 7654) GN=A1Q1_01637 PE=3 SV=1 - [J6EXB0_TRIAS]	196.99	0.1221	35	1	5	51	426	46.4	9.64	0.724	1		0.699	1		1.01	1		0.975	1		0.969	1		0.938	1		0.881	1		0.85	1		1.217	1		0.873	1		0.908	1		0.899	1		0.868	1
E6ZZT0	Related to 26S proteasome non-ATPase regulatory subunit 9 OS=Sporisorium reilianum (strain SRZ2) GN=sr10779 PE=4 SV=1 - [E6ZZT0_SPORE]	58.84	0.0455	3	1	1	2	220	22.9	6.95	0.889	2	26	0.956	2	40.2	1.05	2	8.8	1.128	2	4.3	0.99	2	11	1.068	2	2.2	1.069	2	5.3	1.148	2	7.8	1.201	2	31.7	1.018	2	3.5	1.077	2	5.6	1.005	2	17.5	1.081	2	4.2
E3JRV1	Putative uncharacterized protein OS=Puccinia graminis f. sp. tritici (strain CRL 75-36-700-3 / race SCCL) GN=PGTG_00507 PE=3 SV=2 - [E3JRV1_PUCGT]	472.07	0.132	12	3	10	57	871	94.6	6.93	0.885	20	13.1	0.935	20	20	1	20	17.7	1.035	20	19.6	1.103	20	20.4	1.069	20	16.2	1.071	20	9.3	1.012	20	16.5	1.156	20	24.9	1	20	22.7	0.963	20	12.6	0.894	20	17.1	0.874	20	11.9
J3Q448	Uncharacterized protein OS=Puccinia triticina (isolate 1-1 / race 1 (BBBD)) GN=PTTG_06164 PE=4 SV=1 - [J3Q448_PUCT1]	90.14	0.1029	2	2	2	16	379	40.4	6.24	0.915	14	28	0.879	14	19.3	0.935	14	15.3	0.814	14	12.8	0.863	14	5.8	0.837	14	14.9	1.096	14	11.4	0.998	14	14.1	1.157	14	13.5	1.149	14	23.2	1.21	14	10.8	1.135	14	14.4	1.087	14	18.7
E3KDG0	Peptidyl-prolyl cis-trans isomerase B (Cyclophilin B) OS=Puccinia graminis f. sp. tritici (strain CRL 75-36-700-3 / race SCCL) GN=PGTG_08352 PE=3 SV=2 - [E3KDG0_PUCGT]	186.77	0.1417	1	3	3	33	247	26.9	8.07	0.938	33	20.5	0.885	33	18.2	0.958	33	18.6	1.001	33	18.1	1.057	33	12.9	1.003	33	9.2	1.058	33	9.1	1.03	33	13.1	1.081	33	17.2	1.05	33	13.4	0.986	33	7.2	1.16	33	17.3	1.146	33	14.1
J3PRL4	Uncharacterized protein OS=Puccinia triticina (isolate 1-1 / race 1 (BBBD)) GN=PTTG_01780 PE=4 SV=1 - [J3PRL4_PUCT1]	29.61	0.0162	2	1	1	2	1114	123.3	6.83	1.025	2	18.8	0.908	2	8.1	1.161	2	4.2	1.028	2	14.8	1.022	2	6.4	0.908	2	4.2	1.058	2	11.2	0.936	2	0.6	1.031	2	7.5	0.912	2	15.4	1.033	2	4.8	1.064	2	14.1	0.943	2	3.5
J3PNG7	Uncharacterized protein OS=Puccinia triticina (isolate 1-1 / race 1 (BBBD)) GN=PTTG_00683 PE=3 SV=1 - [J3PNG7_PUCT1]	234.28	0.1109	5	7	7	18	875	95.3	8.09	1.046	6	11.3	0.995	6	15.5	0.915	6	9.8	0.897	6	6.4	0.928	6	10	0.915	6	11.3	0.934	6	11.3	0.941	6	18.3	0.947	6	11.4	1.013	6	11.6	1.003	6	4.9	0.991	6	14.2	0.951	6	14
E3KJS3	ATP synthase subunit gamma OS=Puccinia graminis f. sp. tritici (strain CRL 75-36-700-3 / race SCCL) GN=PGTG_10707 PE=3 SV=1 - [E3KJS3_PUCGT]	408.52	0.2932	12	3	7	52	307	33.5	9.1	1.094	27	17	1.002	27	26.9	1.009	27	11.8	0.995	27	10.2	1.105	27	11.7	1.113	27	12.4	1.021	27	14.8	0.974	27	16.2	0.909	27	21.5	0.952	27	17	0.911	27	13.5	0.996	27	23.7	0.922	27	22.3
E3JT53	Argininosuccinate synthase OS=Puccinia graminis f. sp. tritici (strain CRL 75-36-700-3 / race SCCL) GN=PGTG_01873 PE=3 SV=1 - [E3JT53_PUCGT]	526.76	0.3148	4	1	11	51	432	47.8	6.16	0.877	10	21	0.845	10	6.2	0.991	10	21.1	0.999	10	17.6	0.989	10	18.7	0.994	10	12.1	1.14	10	20.1	0.97	10	17.7	1.136	10	10.2	1.065	10	13.8	1.036	10	24.7	1.145	10	21.2	1.101	10	16.1
E3KAM1	Spermidine synthase OS=Puccinia graminis f. sp. tritici (strain CRL 75-36-700-3 / race SCCL) GN=PGTG_06954 PE=3 SV=1 - [E3KAM1_PUCGT]	639.94	0.2411	9	11	14	71	759	83.8	6.7	1.038	31	23.2	1.06	31	24.6	0.986	31	14.1	1.029	31	8	1.044	31	9.3	1.045	31	10.3	0.976	31	24.2	1.037	31	16	0.995	31	18.2	0.995	31	14.7	0.985	31	15	1.015	31	9.4	1.048	31	9.5
J3Q957	Uncharacterized protein OS=Puccinia triticina (isolate 1-1 / race 1 (BBBD)) GN=PTTG_07923 PE=3 SV=1 - [J3Q957_PUCT1]	162.06	0.2557	1	1	4	24	219	23.9	5.39	0.78	7	10.9	0.874	7	24.3	0.898	7	25.1	0.95	7	5.4	0.977	7	21.3	1.021	7	6.4	1.004	7	15.6	1.023	7	8.8	1.231	7	14.6	1.119	7	11	1.026	7	14.5	0.865	7	37.4	0.908	7	2.3
J3Q338	Citrate synthase OS=Puccinia triticina (isolate 1-1 / race 1 (BBBD)) GN=PTTG_05804 PE=3 SV=1 - [J3Q338_PUCT1]	415.59	0.1691	4	8	10	63	538	60.2	9.38	1.056	57	25	1.079	57	19	1.047	57	15.3	1.12	57	14.7	1.083	57	11.5	1.098	57	16.6	0.937	57	17	0.923	57	16.5	0.867	57	20.4	0.875	57	15.7	0.851	57	13.4	0.898	57	29.4	0.861	57	21
E3K853	Putative uncharacterized protein OS=Puccinia graminis f. sp. tritici (strain CRL 75-36-700-3 / race SCCL) GN=PGTG_06205 PE=4 SV=1 - [E3K853_PUCGT]	112.4	0.2344	19	4	4	8	128	13.7	9.67	0.984	8	9.8	0.904	8	8.7	1.14	8	3.4	1.076	8	14.1	1.138	8	17.8	1.056	8	10.5	1.149	8	20.5	1.11	8	6.8	1.187	8	18.6	1	8	15.4	1.055	8	7.8	0.932	8	5.5	0.885	8	19
E3KJS4	Putative uncharacterized protein OS=Puccinia graminis f. sp. tritici (strain CRL 75-36-700-3 / race SCCL) GN=PGTG_10708 PE=4 SV=1 - [E3KJS4_PUCGT]	299.58	0.24	26	4	8	26	375	41.3	5.67	0.943	13	17.1	0.941	13	14.1	0.983	13	10.3	1	13	10.1	0.971	13	9.3	0.941	13	8.3	0.924	13	15.5	0.94	13	12.5	0.999	13	14.7	1	13	14.6	0.985	13	12.2	1.071	13	5.1	1.031	13	14.4
E3L5R5	Putative uncharacterized protein OS=Puccinia graminis f. sp. tritici (strain CRL 75-36-700-3 / race SCCL) GN=PGTG_17917 PE=3 SV=2 - [E3L5R5_PUCGT]	524.54	0.2865	2	9	10	145	363	38.8	8	1.095	141	16.6	1.103	141	14.1	1.043	141	14.8	1.049	141	11.8	1.066	141	11.4	1.093	141	11.9	1.037	141	8.8	1.055	141	9.6	0.925	141	15.4	0.999	141	11.7	0.955	141	8.9	1.023	141	15.5	1.044	141	11.8
E3JQH9	Putative uncharacterized protein OS=Puccinia graminis f. sp. tritici (strain CRL 75-36-700-3 / race SCCL) GN=PGTG_00626 PE=4 SV=1 - [E3JQH9_PUCGT]	268.95	0.1718	2	5	6	70	355	37.8	8.81	1.034	42	18.7	1.006	42	19.7	1.036	42	15	1.045	42	19.1	1.06	42	15.4	1.106	42	15.6	1.022	42	9.4	1.023	42	10.1	1.015	42	17.5	1	42	16.7	0.952	42	14.3	0.975	42	15.4	0.972	42	14.1
E3KWF2	Putative uncharacterized protein OS=Puccinia graminis f. sp. tritici (strain CRL 75-36-700-3 / race SCCL) GN=PGTG_14832 PE=4 SV=2 - [E3KWF2_PUCGT]	200.13	0.0425	18	1	5	15	1481	164.5	7.66	0.687	1		0.593	1		0.845	1		0.728	1		0.738	1		0.639	1		1.037	1		0.893	1		1.508	1		1.227	1		1.402	1		1.071	1		0.925	1
J3Q1H2	Uncharacterized protein OS=Puccinia triticina (isolate 1-1 / race 1 (BBBD)) GN=PTTG_05238 PE=3 SV=1 - [J3Q1H2_PUCT1]	208.17	0.0466	18	1	5	18	1331	148.5	8.13	0.869	5	29.5	0.856	5	22.5	0.81	5	8.5	0.812	5	11.9	0.753	5	16.6	0.809	5	3.8	1.147	5	6.7	1.128	5	11.6	1.394	5	26.6	1.407	5	6.4	1.439	5	7.2	1.404	5	19.9	1.334	5	24.8
E3KTL1	Putative uncharacterized protein OS=Puccinia graminis f. sp. tritici (strain CRL 75-36-700-3 / race SCCL) GN=PGTG_13504 PE=4 SV=1 - [E3KTL1_PUCGT]	40.18	0.0354	1	1	1	4	254	28.1	9.67	1.094	4	2.1	1.052	4	9	0.992	4	8.3	0.975	4	10	0.986	4	6.3	0.982	4	24.6	0.933	4	5.5	0.925	4	12.4	0.84	4	7.3	0.915	4	18	0.906	4	6.3	1.114	4	16.7	1.037	4	14.9
E3JQ66	Putative uncharacterized protein OS=Puccinia graminis f. sp. tritici (strain CRL 75-36-700-3 / race SCCL) GN=PGTG_00312 PE=4 SV=1 - [E3JQ66_PUCGT]	566.97	0.1186	9	3	12	43	1239	140.8	6.19	0.879	12	7.5	0.918	12	11.9	0.832	12	9.2	0.878	12	6.7	0.888	12	12.3	0.942	12	16.1	0.986	12	8.6	1.052	12	15.4	1.153	12	17.6	1.218	12	14.8	1.096	12	10.4	0.846	12	15.8	0.909	12	16.8
J3QAN4	Uncharacterized protein OS=Puccinia triticina (isolate 1-1 / race 1 (BBBD)) GN=PTTG_08450 PE=4 SV=1 - [J3QAN4_PUCT1]	622.28	0.1251	5	4	13	53	1223	139.2	6.06	1.026	21	13.9	0.953	21	22.6	1.005	21	10.5	0.945	21	12.7	0.951	21	13.9	0.958	21	11.7	1.062	21	6.8	1.024	21	13.8	1.026	21	22.7	1.051	21	13.6	1.078	21	16.2	1.088	21	11.4	1.101	21	13.3
W4K8P5	NADH:ubiquinone oxidoreductase OS=Heterobasidion irregulare TC 32-1 GN=nuor PE=4 SV=1 - [W4K8P5_9HOMO]	216.21	0.1111	30	1	4	19	495	54.3	8.1	1.105	2	9.7	0.994	2	6.8	1.033	2	11	0.927	2	8.1	1.059	2	25.6	0.954	2	22.5	1.018	2	20.9	0.913	2	17.9	0.92	2	11	0.986	2	9.7	0.959	2	4.5	1.027	2	4.4	0.923	2	7.3
J3PSQ3	Uncharacterized protein OS=Puccinia triticina (isolate 1-1 / race 1 (BBBD)) GN=PTTG_02169 PE=4 SV=1 - [J3PSQ3_PUCT1]	96.66	0.0836	2	2	2	12	299	33	6.65	0.827	7	3.7	0.884	7	3.9	0.846	7	8.6	0.908	7	9.2	0.772	7	9.2	0.831	7	11	0.894	7	10.3	0.993	7	15.5	1.078	7	10	1.017	7	4.5	1.079	7	12.8	0.874	7	9.7	0.936	7	4.1
J5TMB5	Inorganic diphosphatase OS=Trichosporon asahii var. asahii (strain ATCC 90039 / CBS 2479 / JCM 2466 / KCTC 7840 / NCYC 2677 / UAMH 7654) GN=A1Q1_07189 PE=4 SV=1 - [J5TMB5_TRIAS]	160.08	0.1003	10	1	3	27	289	32	5.16	1.014	22	16.6	1.054	22	8.2	1.028	22	11.4	1.082	22	13.6	1.077	22	12.2	1.108	22	13.4	1.041	22	8.6	1.097	22	11.7	1.033	22	12.2	1.038	22	10.3	0.968	22	14.7	1.073	22	8.4	1.109	22	14.7
A8N2Q4	Inorganic diphosphatase OS=Coprinopsis cinerea (strain Okayama-7 / 130 / ATCC MYA-4618 / FGSC 9003) GN=CC1G_01868 PE=4 SV=1 - [A8N2Q4_COPC7]	183.32	0.1723	15	1	4	20	296	33.6	6.19	0.973	1		1.133	1		0.89	1		1.035	1		0.961	1		1.122	1		0.994	1		1.157	1		1.021	1		1.118	1		1.033	1		1.16	1		1.351	1
E3KNM2	Mannose-1-phosphate guanyltransferase OS=Puccinia graminis f. sp. tritici (strain CRL 75-36-700-3 / race SCCL) GN=PGTG_11653 PE=4 SV=1 - [E3KNM2_PUCGT]	383.79	0.3407	14	9	9	84	364	39.7	6.54	0.93	81	20.1	0.978	81	19.9	0.974	81	11.5	0.98	81	11.6	0.985	81	15.2	1.034	81	13.4	1.003	81	11.1	1.011	81	13.5	1.069	81	19	1.009	81	17.1	0.979	81	11.6	0.971	81	17.1	0.988	81	16.9
J3Q3N2	Uncharacterized protein OS=Puccinia triticina (isolate 1-1 / race 1 (BBBD)) GN=PTTG_05998 PE=4 SV=1 - [J3Q3N2_PUCT1]	88.73	0.1009	2	2	2	11	228	23.3	5.85	0.917	11	18.5	0.851	11	12.9	0.916	11	15.4	0.875	11	14.4	0.901	11	13.5	0.834	11	14.5	0.944	11	17.7	0.909	11	15.4	1.068	11	7.1	1.063	11	6	0.992	11	18.4	1.535	11	27.2	1.309	11	19.9
J3Q2H6	Uncharacterized protein OS=Puccinia triticina (isolate 1-1 / race 1 (BBBD)) GN=PTTG_05592 PE=4 SV=1 - [J3Q2H6_PUCT1]	75.7	0.0284	2	1	1	10	493	52.3	5.97	0.892	8	5.9	0.899	8	20.7	0.906	8	15.8	0.851	8	19.8	0.834	8	12.7	0.894	8	5.8	1.037	8	8.8	1.045	8	12.1	1.136	8	14.7	1.15	8	19.8	1.164	8	9.2	0.995	8	9.9	1.034	8	15.3
J3Q097	Uncharacterized protein OS=Puccinia triticina (isolate 1-1 / race 1 (BBBD)) GN=PTTG_04813 PE=4 SV=1 - [J3Q097_PUCT1]	42.06	0.018	2	1	1	4	721	79.6	5.81	1.114	2	15.2	1.068	2	7.5	1.035	2	0.6	0.99	2	8.2	1.091	2	2.7	1.048	2	4.9	1.13	2	5.3	1.081	2	2.3	1.014	2	9.9	1.093	2	5.9	1.034	2	2.6	1.137	2	6.2	1.091	2	1.5
J3PNK5	Uncharacterized protein OS=Puccinia triticina (isolate 1-1 / race 1 (BBBD)) GN=PTTG_00721 PE=3 SV=1 - [J3PNK5_PUCT1]	462.63	0.1407	26	9	12	35	995	110.1	7.9	1.017	18	15.8	1.062	18	39.2	0.927	18	10.5	0.887	18	16.4	0.845	18	18.3	0.823	18	18	0.9	18	24.5	0.907	18	14.7	0.872	18	45.1	1.075	18	23.2	1.109	18	14.3	1.169	18	13.6	1.154	18	13.2
E3KAH7	Proteasome subunit alpha type OS=Puccinia graminis f. sp. tritici (strain CRL 75-36-700-3 / race SCCL) GN=PGTG_06936 PE=3 SV=1 - [E3KAH7_PUCGT]	102.63	0.0837	22	2	2	18	251	27.3	6.64	1.062	17	19.5	1.129	17	13.6	1.058	17	13.1	1.11	17	11	1.046	17	16.7	1.081	17	15.6	0.99	17	11.3	1.02	17	11.1	0.898	17	10	0.928	17	9.5	0.965	17	15.7	1.205	17	22	1.177	17	11.9
J3Q3E8	Uncharacterized protein OS=Puccinia triticina (isolate 1-1 / race 1 (BBBD)) GN=PTTG_05914 PE=4 SV=1 - [J3Q3E8_PUCT1]	123.2	0.0402	2	2	2	23	348	37.9	7.97	1.011	16	18.8	0.979	16	29.6	0.916	16	18.9	0.91	16	17.1	0.922	16	24	0.905	16	20.5	0.981	16	5.2	1.01	16	12.5	0.957	16	13.8	1.049	16	14.4	1.057	16	8.9	0.961	16	12.8	0.898	16	9.8
F4SB19	Putative uncharacterized protein OS=Melampsora larici-populina (strain 98AG31 / pathotype 3-4-7) GN=MELLADRAFT_118589 PE=4 SV=1 - [F4SB19_MELLP]	54.89	0.064	1	1	1	4	172	18.8	8.78	1.307	4	53.2	1.168	4	36.1	1.433	4	34.8	1.31	4	15.5	1.063	4	6.3	1.031	4	18.3	1.101	4	6.2	0.986	4	6.3	0.841	4	45.9	0.762	4	23.9	1.012	4	9.4	1.246	4	44.3	1.141	4	24.4
E6RF63	ADP,ATP carrier protein 2, mitochondrial (ADP/ATP translocase 2), putative OS=Cryptococcus gattii serotype B (strain WM276 / ATCC MYA-4071) GN=CGB_M1290C PE=3 SV=1 - [E6RF63_CRYGW]	247	0.1254	34	2	6	53	319	34.6	9.92	0.851	3	11.9	0.841	3	37.9	1.191	3	21.8	1.1	3	22.6	1.328	3	16.9	1.271	3	22	1.002	3	4.9	0.944	3	3.4	1.232	3	23.4	0.942	3	13.4	0.816	3	18.3	0.769	3	6.4	0.823	3	25.3
J3PWF9	Uncharacterized protein OS=Puccinia triticina (isolate 1-1 / race 1 (BBBD)) GN=PTTG_03475 PE=3 SV=1 - [J3PWF9_PUCT1]	1029.45	0.3389	40	20	21	129	891	95.4	7.01	1.035	98	19.9	1.021	98	13.8	1.025	99	17.3	1.012	99	13.3	1.001	99	13.2	1.008	99	16.3	1.022	99	16.7	1	99	14.1	1.006	98	16.4	0.991	99	14	1.016	99	12	0.976	99	24.1	0.976	99	19.2
H6QQZ5	Putative uncharacterized protein OS=Puccinia graminis f. sp. tritici (strain CRL 75-36-700-3 / race SCCL) GN=PGTG_21341 PE=4 SV=1 - [H6QQZ5_PUCGT]	452.53	0.1116	5	10	10	26	1380	157	6.61	1.118	17	12.7	0.993	17	15.5	1.063	17	13.5	0.981	17	10.4	1.134	17	14.7	0.999	17	7.1	1.045	17	11.9	0.937	17	14.2	0.939	17	6.5	0.951	17	9.3	0.938	17	10.7	0.98	17	8.7	0.962	17	9
E3JXH1	26S proteasome regulatory subunit N6 OS=Puccinia graminis f. sp. tritici (strain CRL 75-36-700-3 / race SCCL) GN=PGTG_02207 PE=4 SV=1 - [E3JXH1_PUCGT]	145.62	0.0875	13	1	3	12	423	47.7	6.58	0.875	2	28.7	0.905	2	14.4	0.872	2	22.8	0.901	2	8.6	0.943	2	11.5	0.978	2	2.4	1.014	2	13.8	1.047	2	0.1	1.158	2	14.5	1.163	2	8.7	1.073	2	2.3	0.959	2	38.7	0.992	2	23.8
J3Q8F1	Uncharacterized protein OS=Puccinia triticina (isolate 1-1 / race 1 (BBBD)) GN=PTTG_07667 PE=4 SV=1 - [J3Q8F1_PUCT1]	216.02	0.1518	13	2	4	18	336	37.6	6.14	0.935	8	48.2	0.923	8	21.4	0.947	8	25.3	0.935	8	4.4	0.935	8	19.6	0.949	8	9	0.925	8	9.7	0.96	8	15.2	1.089	8	26.8	1.027	8	28.7	0.988	8	12.8	0.91	8	39.3	0.908	8	14.4
K5XAQ7	Uncharacterized protein OS=Phanerochaete carnosa (strain HHB-10118-sp) GN=PHACADRAFT_158417 PE=3 SV=1 - [K5XAQ7_PHACS]	42.07	0.0325	1	1	1	1	369	39.9	6.8
E3KH73	CAMK/CAMK1 protein kinase OS=Puccinia graminis f. sp. tritici (strain CRL 75-36-700-3 / race SCCL) GN=PGTG_09361 PE=4 SV=2 - [E3KH73_PUCGT]	44.3	0.044	1	2	2	3	386	43.1	9.38	0.969	3	17.3	0.898	3	6.1	1.037	3	0.6	0.908	3	10.2	1.032	3	12.9	0.969	3	3.4	0.984	3	6.6	0.936	3	6.9	0.971	3	5.1	0.993	3	12.6	0.91	3	6.7	0.958	3	3.1	0.914	3	9.6
E3K5H8	Heat shock 70kDa protein 4 OS=Puccinia graminis f. sp. tritici (strain CRL 75-36-700-3 / race SCCL) GN=PGTG_06075 PE=3 SV=1 - [E3K5H8_PUCGT]	838.55	0.235	15	17	17	113	783	85.6	5.19	1.031	106	27	1.045	106	21.2	1.01	106	14.9	1.034	106	15.5	0.998	106	17.8	1.02	106	15.9	1.037	106	15.5	1.05	106	13.6	0.99	106	20.1	1.024	106	14.1	1.046	106	13.6	1.093	106	23.5	1.112	106	17
E3K1N5	V-type proton ATPase subunit B OS=Puccinia graminis f. sp. tritici (strain CRL 75-36-700-3 / race SCCL) GN=PGTG_04166 PE=3 SV=1 - [E3K1N5_PUCGT]	837.67	0.4341	31	1	17	137	516	57.3	5.82	0.893	4	13.2	0.908	4	3.3	0.936	4	12.9	0.981	4	5.9	0.852	4	16.3	0.911	4	8.8	0.929	4	10.3	0.973	4	1.8	1.06	4	5.8	0.993	4	5.9	1.07	4	6.3	0.846	4	3.7	0.917	4	4.8
J3Q7J6	Uncharacterized protein OS=Puccinia triticina (isolate 1-1 / race 1 (BBBD)) GN=PTTG_07362 PE=3 SV=1 - [J3Q7J6_PUCT1]	971.1	0.4553	32	4	20	159	514	57.1	5.95	1.037	22	19.4	1.03	22	19.4	1.075	22	12.2	1.086	22	13.5	1.078	22	12.7	1.129	22	20.7	1.003	22	9.5	1.079	22	10.1	1.008	22	21.5	0.998	22	18.9	0.963	22	10.9	1.049	22	11.5	1.093	22	11.3
J3Q973	Uncharacterized protein OS=Puccinia triticina (isolate 1-1 / race 1 (BBBD)) GN=PTTG_07939 PE=4 SV=1 - [J3Q973_PUCT1]	80.42	0.0455	2	3	3	3	813	88.1	6.46	0.954	1		1.098	1		0.828	1		0.951	1		0.889	1		1.025	1		1.313	1		1.508	1		1.374	1		1.587	1		1.474	1		1.494	1		1.718	1
Q55KJ7	Putative uncharacterized protein OS=Cryptococcus neoformans var. neoformans serotype D (strain B-3501A) GN=CNBJ3360 PE=4 SV=1 - [Q55KJ7_CRYNB]	233.91	0.0794	11	1	5	29	630	67.9	6.79	0.936	6	13.8	0.929	6	17.4	1.215	6	6.9	1.153	6	6.9	1.005	6	6.7	1.016	6	12.8	1.019	6	9.1	1	6	19.5	1.055	6	7.7	0.826	6	11.6	0.991	6	9.6	0.832	6	16.5	0.831	6	16.3
E3KBA1	Putative uncharacterized protein OS=Puccinia graminis f. sp. tritici (strain CRL 75-36-700-3 / race SCCL) GN=PGTG_07863 PE=4 SV=2 - [E3KBA1_PUCGT]	184.96	0.1206	1	1	5	16	481	52.6	5.92	1.378	2	18.5	1.243	2	17.6	1.182	2	20.4	1.066	2	19.6	1.08	2	12.6	0.977	2	11.7	1.058	2	7.1	0.953	2	8	0.767	2	25.8	0.895	2	27.8	0.978	2	19.8	1.221	2	14.1	1.102	2	13.2
J3PY73	Uncharacterized protein OS=Puccinia triticina (isolate 1-1 / race 1 (BBBD)) GN=PTTG_04089 PE=4 SV=1 - [J3PY73_PUCT1]	232.52	0.1593	1	2	6	18	408	44.3	5.15	0.896	4	3.1	0.935	4	5.3	1.182	4	15.6	1.112	4	9.6	1.134	4	12.3	1.089	4	2.5	1.092	4	11	1.074	4	4.4	1.151	4	8.6	0.947	4	7.4	0.953	4	5.5	1.119	4	7.7	1.117	4	8.9
E3JQE3	26S proteasome regulatory subunit N9 OS=Puccinia graminis f. sp. tritici (strain CRL 75-36-700-3 / race SCCL) GN=PGTG_00178 PE=4 SV=1 - [E3JQE3_PUCGT]	284.05	0.1568	1	4	7	21	491	55.1	6.42	0.886	13	28.5	0.943	13	19.2	0.909	13	21.1	0.945	13	10.3	0.926	13	20.2	0.938	13	17.2	0.989	13	7.7	1.061	13	10.8	1.111	13	16.3	1.094	13	12.3	1.129	13	11.9	1.055	13	24.2	1.067	13	17.5
E3KHH1	40S ribosomal protein S17 OS=Puccinia graminis f. sp. tritici (strain CRL 75-36-700-3 / race SCCL) GN=PGTG_09459 PE=3 SV=1 - [E3KHH1_PUCGT]	528.33	0.6093	28	12	12	106	151	17.1	10.26	1.013	97	28.4	1.045	97	23.2	1.152	97	14.1	1.155	97	14.4	1.071	97	17	1.108	97	15.6	0.925	97	12.9	0.946	97	10.6	0.904	97	20.9	0.808	97	13.6	0.858	97	15.3	0.818	97	23.4	0.831	97	20.2
U5HCQ7	Dihydrolipoyl dehydrogenase OS=Microbotryum violaceum (strain p1A1 Lamole) GN=MVLG_04935 PE=3 SV=1 - [U5HCQ7_USTV1]	46.21	0.0161	3	1	1	3	498	52.2	8.38	1.093	3	1.1	1.005	3	12.1	1.054	3	11.4	1.038	3	1.8	1.079	3	6.9	0.988	3	6.2	1.021	3	3	1.038	3	7.4	0.953	3	4.2	0.989	3	12	0.944	3	3.9	1.016	3	29.5	1.014	3	4.5
J3PYR6	Uncharacterized protein OS=Puccinia triticina (isolate 1-1 / race 1 (BBBD)) GN=PTTG_04282 PE=3 SV=1 - [J3PYR6_PUCT1]	522.93	0.1918	33	1	12	30	756	82.1	6.29	0.928	1		1.038	1		1.019	1		1.139	1		1.012	1		1.135	1		1.043	1		1.166	1		1.124	1		1.024	1		1.029	1		1.104	1		1.236	1
F4S099	3-isopropylmalate dehydratase OS=Melampsora larici-populina (strain 98AG31 / pathotype 3-4-7) GN=MELLADRAFT_44992 PE=3 SV=1 - [F4S099_MELLP]	318.23	0.1204	32	2	7	20	764	83.1	6.58	0.788	2	8	0.849	2	10.6	0.826	2	14.2	0.888	2	4.5	0.796	2	2.9	0.86	2	15.8	0.912	2	20.6	0.982	2	1.8	1.158	2	12.5	1.106	2	6.3	1.144	2	17.7	0.861	2	7.4	0.928	2	26.4
J3PNV3	Asparagine synthetase OS=Puccinia triticina (isolate 1-1 / race 1 (BBBD)) GN=PTTG_00819 PE=4 SV=1 - [J3PNV3_PUCT1]	134.56	0.1156	38	6	6	10	614	68.6	6.1	0.881	4	12.1	0.819	4	9.3	1.004	4	24.5	1.015	4	25.5	0.981	4	10.6	0.973	4	15.2	0.932	4	6.3	0.921	4	10.8	1.013	4	18.5	0.956	4	14.4	0.948	4	4.3	0.962	4	3.3	0.951	4	8.6
E3L469	Putative uncharacterized protein OS=Puccinia graminis f. sp. tritici (strain CRL 75-36-700-3 / race SCCL) GN=PGTG_16998 PE=4 SV=2 - [E3L469_PUCGT]	125.15	0.151	1	1	2	9	245	27.1	10.1	0.781	2	21.9	0.858	2	2.9	0.858	2	21.9	0.941	2	2.9	0.804	2	25.5	0.886	2	6.3	0.901	2	28.3	0.988	2	9	1.153	2	6.1	1.051	2	6.1	1.118	2	2.7	0.777	2	36.8	0.854	2	17
E3KUS6	Translation initiation factor eIF-2 alpha subunit OS=Puccinia graminis f. sp. tritici (strain CRL 75-36-700-3 / race SCCL) GN=PGTG_13830 PE=4 SV=2 - [E3KUS6_PUCGT]	309.7	0.2525	4	5	5	21	297	33.6	5.55	1.004	19	26.4	1.004	19	25.3	1.05	19	12.6	1.079	19	15	0.939	19	15.6	0.962	19	22.1	1.01	19	11.4	0.961	19	6.8	0.964	19	33.3	0.889	19	13.3	1.067	19	15	1.011	19	12.5	0.995	19	11.5
H6QVL6	Adenylyl cyclase-associated protein OS=Puccinia graminis f. sp. tritici (strain CRL 75-36-700-3 / race SCCL) GN=PGTG_22788 PE=3 SV=1 - [H6QVL6_PUCGT]	89.07	0.0807	1	2	3	18	508	54.3	6.57	0.938	14	18.9	1.005	14	13.9	1.086	14	18	1.024	14	12.8	0.968	14	9	0.957	14	8.6	0.932	14	6.9	0.945	14	14.6	0.937	14	24.2	0.892	14	17.7	0.971	14	4.5	1.117	14	9.5	1.026	14	8.3
J3QAR9	Adenylyl cyclase-associated protein OS=Puccinia triticina (isolate 1-1 / race 1 (BBBD)) GN=PTTG_08485 PE=3 SV=1 - [J3QAR9_PUCT1]	60.68	0.044	1	1	2	8	455	48.3	6.8	0.839	5	5.4	0.906	5	31.1	1.005	5	7.9	0.934	5	2.2	1.086	5	2.5	1.138	5	10.1	0.946	5	12.1	1.006	5	15.1	1.038	5	7.5	1.036	5	18.5	0.957	5	15.8	0.966	5	8.9	0.981	5	8.5
E3KK64	Succinate dehydrogenase [ubiquinone] flavoprotein subunit, mitochondrial OS=Puccinia graminis f. sp. tritici (strain CRL 75-36-700-3 / race SCCL) GN=PGTG_10848 PE=4 SV=2 - [E3KK64_PUCGT]	942.5	0.4215	10	5	17	114	650	70.8	7.03	1.054	25	29.2	0.993	25	23.9	1.097	25	15.4	1.055	25	14.7	0.993	25	12.1	0.968	25	14.2	1.029	25	13	1.007	25	16.1	0.979	25	38.1	1.002	25	13.6	1.153	25	15.3	1.193	25	19.1	1.109	25	12.9
E3KDE9	Putative uncharacterized protein OS=Puccinia graminis f. sp. tritici (strain CRL 75-36-700-3 / race SCCL) GN=PGTG_07555 PE=4 SV=2 - [E3KDE9_PUCGT]	130.57	0.1744	3	4	4	11	258	29.6	10.05	1.267	4	7.1	1.255	4	7.5	1.16	4	8	1.168	4	13.4	1.218	4	3	1.21	4	2.7	1.05	4	5	1.017	4	9.4	0.834	4	2.6	0.831	4	14.1	0.882	4	6.7	0.915	4	6.7	0.89	4	10.5
F4RDM0	Putative uncharacterized protein OS=Melampsora larici-populina (strain 98AG31 / pathotype 3-4-7) GN=MELLADRAFT_104115 PE=4 SV=1 - [F4RDM0_MELLP]	29.45	0.0187	2	1	1	1	642	71.9	9.32
E3L540	Putative uncharacterized protein OS=Puccinia graminis f. sp. tritici (strain CRL 75-36-700-3 / race SCCL) GN=PGTG_17521 PE=4 SV=2 - [E3L540_PUCGT]	127.97	0.1386	1	4	4	8	440	48.4	6.8	0.959	7	14.1	0.982	7	21.3	1.02	7	12.4	0.948	7	9.2	0.935	7	7.1	0.87	7	9.6	0.844	7	9	0.883	7	14.5	1.028	7	12	0.898	7	13.1	1.016	7	11.2	0.921	7	19	0.97	7	19.6
J3PT29	Uncharacterized protein OS=Puccinia triticina (isolate 1-1 / race 1 (BBBD)) GN=PTTG_02295 PE=4 SV=1 - [J3PT29_PUCT1]	132.62	0.0809	19	4	4	13	606	67.6	6.35	0.844	12	11.1	0.87	12	17.4	0.94	12	14.3	0.92	12	12.4	0.985	12	5	0.983	12	8.7	1.019	12	11.8	1.044	12	10.4	1.193	12	15.9	1.085	12	17.4	1.023	12	10.8	0.867	12	6	0.892	12	11
E3KPY0	Geranylgeranyl diphosphate synthase, type III OS=Puccinia graminis f. sp. tritici (strain CRL 75-36-700-3 / race SCCL) GN=PGTG_12321 PE=3 SV=2 - [E3KPY0_PUCGT]	152.51	0.1466	11	2	4	15	348	39.4	5.68	1.14	7	12.7	1.047	7	12	0.991	7	7.6	0.9	7	8.7	1.142	7	1.6	1.053	7	10.6	1.13	7	3.1	1.032	7	13.2	0.933	7	21.7	1.142	7	6.2	0.977	7	8.7	0.997	7	9.6	0.908	7	24.3
E3KZ92	Methionyl-tRNA synthetase OS=Puccinia graminis f. sp. tritici (strain CRL 75-36-700-3 / race SCCL) GN=PGTG_15580 PE=4 SV=1 - [E3KZ92_PUCGT]	153.46	0.0953	8	3	3	11	430	46.9	6.73	1.236	8	34.6	1.082	8	26.6	1.093	8	24.6	1.086	8	18.7	1.055	8	10.2	1.026	8	8	1.092	8	14.4	1.003	8	12.7	0.915	8	26.2	0.953	8	17.4	1.019	8	12.2	1.219	8	28.3	1.164	8	21.5
E3KS51	Nicotinate phosphoribosyltransferase OS=Puccinia graminis f. sp. tritici (strain CRL 75-36-700-3 / race SCCL) GN=PGTG_13345 PE=3 SV=1 - [E3KS51_PUCGT]	42.17	0.0225	1	1	1	1	444	50.8	5.69	0.775	1		0.813	1		0.787	1		0.824	1		0.894	1		0.939	1		0.873	1		0.914	1		1.126	1		1.11	1		0.975	1		1.072	1		1.123	1
E3K2Q7	Arginyl-tRNA synthetase OS=Puccinia graminis f. sp. tritici (strain CRL 75-36-700-3 / race SCCL) GN=PGTG_04582 PE=3 SV=1 - [E3K2Q7_PUCGT]	121.6	0.0815	2	1	4	8	626	70.3	6.67	0.924	1		0.962	1		0.937	1		0.975	1		0.923	1		0.963	1		0.975	1		1.014	1		1.054	1		1.041	1		1.055	1		0.885	1		0.921	1
J3Q182	Uncharacterized protein OS=Puccinia triticina (isolate 1-1 / race 1 (BBBD)) GN=PTTG_05148 PE=3 SV=1 - [J3Q182_PUCT1]	163.11	0.0939	1	2	5	11	692	77.1	8.6	1.011	4	9.5	0.978	4	15	0.978	4	11.3	0.942	4	21.4	1.068	4	7.1	0.972	4	26.6	1.053	4	5.9	0.986	4	7.9	1.083	4	11.3	1.121	4	7.4	1.016	4	11.9	1.013	4	8	0.934	4	16.3
J3PNI0	Uncharacterized protein OS=Puccinia triticina (isolate 1-1 / race 1 (BBBD)) GN=PTTG_00696 PE=4 SV=1 - [J3PNI0_PUCT1]	191.02	0.2046	2	4	6	28	347	36.8	8.18	0.814	17	22.5	0.91	17	14.8	0.863	17	8.9	0.961	17	7.2	0.92	17	10.3	1.003	17	6.7	0.876	17	10.2	0.979	17	11.1	0.999	17	17.7	0.981	17	9.8	0.94	17	11.3	0.807	17	12.5	0.915	17	14.2
F4RXV6	Putative uncharacterized protein OS=Melampsora larici-populina (strain 98AG31 / pathotype 3-4-7) GN=MELLADRAFT_78722 PE=4 SV=1 - [F4RXV6_MELLP]	111.09	0.0916	1	1	3	23	371	38.4	9.14	0.754	5	10.4	0.842	5	2.7	0.859	5	10.2	0.942	5	19	0.855	5	17.3	1.056	5	22.7	0.816	5	4.7	0.924	5	15	1.081	5	15.1	1.022	5	10.9	0.983	5	23.5	0.938	5	7.7	1.074	5	11.8
J3QBP6	Uncharacterized protein OS=Puccinia triticina (isolate 1-1 / race 1 (BBBD)) GN=PTTG_08812 PE=3 SV=1 - [J3QBP6_PUCT1]	155.61	0.1268	1	2	4	36	339	35.8	9.58	1.036	9	8.1	0.971	9	22.2	1.081	9	8.3	1.048	9	12.2	1.16	9	8.7	1.202	9	3.1	1.136	9	10.8	1.065	9	7.1	1.15	9	16.6	1.086	9	11	0.961	9	12.7	1.12	9	18.8	1.093	9	16.7
E3KZR0	Chaperonin GroS OS=Puccinia graminis f. sp. tritici (strain CRL 75-36-700-3 / race SCCL) GN=PGTG_15441 PE=3 SV=1 - [E3KZR0_PUCGT]	253.85	0.6346	3	6	6	45	104	11.3	9.04	1.014	42	13.4	1.074	42	18.7	1.063	42	15.4	1.122	42	21.8	0.938	42	11	0.996	42	14.3	1.004	42	13.7	1.062	42	14.1	0.965	42	13.8	0.943	42	10.3	1.08	42	14.1	1.193	42	19.8	1.218	42	13.9
J3PTG3	Uncharacterized protein OS=Puccinia triticina (isolate 1-1 / race 1 (BBBD)) GN=PTTG_02429 PE=4 SV=1 - [J3PTG3_PUCT1]	24.44	0.0654	2	1	1	1	107	12.2	5.86	0.889	1		0.995	1		0.923	1		1.031	1		0.85	1		0.953	1		1.001	1		1.119	1		1.126	1		1.086	1		1.176	1		1.194	1		1.337	1
E3KH53	Putative uncharacterized protein OS=Puccinia graminis f. sp. tritici (strain CRL 75-36-700-3 / race SCCL) GN=PGTG_09341 PE=4 SV=1 - [E3KH53_PUCGT]	103.82	0.0512	4	3	3	4	586	62.7	6.84	0.798	4	23.3	0.792	4	10.7	0.884	4	5.6	0.771	4	11.7	0.873	4	26.3	0.782	4	18.3	0.917	4	7.8	0.869	4	9.2	1.16	4	14.1	1.146	4	14.7	1.182	4	27.8	0.798	4	12.9	0.799	4	12.1
E3JPS7	Signal peptidase I OS=Puccinia graminis f. sp. tritici (strain CRL 75-36-700-3 / race SCCL) GN=PGTG_00223 PE=4 SV=1 - [E3JPS7_PUCGT]	48.76	0.0515	1	1	1	8	194	21.6	9.28	0.884	8	28	0.848	8	26.8	0.877	8	18.9	0.938	8	10.5	0.921	8	26.6	1.036	8	9.6	0.986	8	25.7	1.031	8	17.8	1.214	8	22	1.11	8	11.8	1.01	8	7.2	0.873	8	17.2	0.907	8	10
E3JXG7	Sterol 24-C-methyltransferase OS=Puccinia graminis f. sp. tritici (strain CRL 75-36-700-3 / race SCCL) GN=PGTG_02203 PE=4 SV=1 - [E3JXG7_PUCGT]	211.97	0.1639	5	5	5	26	360	40.4	6.11	1.016	19	23	1.059	19	20	0.96	19	14.3	0.953	19	10	0.945	19	13.5	0.964	19	11.1	1.002	19	8.9	0.989	19	18.8	1.013	19	18.3	1.036	19	12	1.052	19	9	0.963	19	22	0.969	19	15.6
E3LA33	Ubiquitin-conjugating enzyme E2 OS=Puccinia graminis f. sp. tritici (strain CRL 75-36-700-3 / race SCCL) GN=PGTG_19485 PE=4 SV=1 - [E3LA33_PUCGT]	93.91	0.1583	3	2	2	9	139	15.6	5.58	1.03	7	12.7	1.218	7	10.6	1.026	7	4.3	1.071	7	5.7	1.069	7	3.8	1.127	7	10.5	0.964	7	7.4	1.034	7	9.4	0.896	7	8.6	0.919	7	10.4	0.941	7	10.4	0.976	7	4.3	1.061	7	3.6
E3KXW9	Putative uncharacterized protein OS=Puccinia graminis f. sp. tritici (strain CRL 75-36-700-3 / race SCCL) GN=PGTG_14896 PE=4 SV=1 - [E3KXW9_PUCGT]	84.16	0.1559	3	3	3	8	295	32.1	6.28	1.018	8	6.2	0.963	8	5.9	1.016	8	11.6	1.021	8	12.7	1.047	8	6.9	1.041	8	14.7	1.015	8	13.6	0.972	8	5.8	0.997	8	12.3	0.925	8	4.7	0.915	8	14.5	1.006	8	6.5	1.025	8	12.7
J3PT02	Uncharacterized protein OS=Puccinia triticina (isolate 1-1 / race 1 (BBBD)) GN=PTTG_02268 PE=3 SV=1 - [J3PT02_PUCT1]	49.94	0.1579	1	1	2	6	190	21.2	5.14	0.855	1		0.85	1		0.816	1		0.81	1		0.961	1		0.957	1		1.064	1		1.056	1		1.244	1		1.305	1		1.105	1		0.769	1		0.765	1
E3L3S7	Proteasome subunit beta type OS=Puccinia graminis f. sp. tritici (strain CRL 75-36-700-3 / race SCCL) GN=PGTG_16393 PE=3 SV=1 - [E3L3S7_PUCGT]	258.22	0.3627	6	6	6	24	204	22.5	5.41	0.973	21	38	0.909	21	30.8	0.953	21	18.1	0.992	21	16.7	0.968	21	13.2	0.962	21	10.7	1.066	21	13.8	1.031	21	10	1.053	21	22.3	1.028	21	19.5	1.022	21	11.8	0.969	21	18.6	0.931	21	12.9
E3KAC8	Putative uncharacterized protein OS=Puccinia graminis f. sp. tritici (strain CRL 75-36-700-3 / race SCCL) GN=PGTG_06906 PE=4 SV=1 - [E3KAC8_PUCGT]	495.33	0.2424	1	3	13	71	660	74.3	8.72	0.794	4	9.5	0.862	4	6.6	0.962	4	3.4	1.033	4	7.1	1.018	4	1.9	1.086	4	4.1	0.977	4	2.5	1.024	4	3.4	1.175	4	9.8	0.972	4	6.1	0.926	4	7.2	0.98	4	6.1	1.027	4	13.2
J3PXC8	Uncharacterized protein OS=Puccinia triticina (isolate 1-1 / race 1 (BBBD)) GN=PTTG_03794 PE=4 SV=1 - [J3PXC8_PUCT1]	491.28	0.2379	1	2	12	90	643	72.4	8.66	1.012	26	14.8	1.145	26	25.7	0.92	26	17.3	1.127	26	10.9	1.069	26	11.9	1.154	26	14.8	0.982	26	12.1	1.088	26	14.1	1.01	26	12.8	0.998	26	12.4	0.958	26	11.6	1.066	26	15	1.107	26	16.6
E3KQU0	Acyl carrier protein OS=Puccinia graminis f. sp. tritici (strain CRL 75-36-700-3 / race SCCL) GN=PGTG_13047 PE=3 SV=1 - [E3KQU0_PUCGT]	103.99	0.0719	1	2	2	23	153	16.7	5.01	0.864	22	26.6	0.973	22	24.1	0.864	22	30.7	0.917	22	19.6	0.808	22	12.8	0.908	22	15.4	0.953	22	8.7	1.075	22	8.6	1.097	22	29	1.131	22	17.6	1.134	22	12	0.935	22	28.6	0.983	22	17.4
E3KHM1	26S protease regulatory subunit 8 OS=Puccinia graminis f. sp. tritici (strain CRL 75-36-700-3 / race SCCL) GN=PGTG_09509 PE=4 SV=1 - [E3KHM1_PUCGT]	655.19	0.4791	51	3	16	72	407	45	9.33	0.97	12	20.3	0.984	12	13.9	1.041	12	16.9	1.043	12	14.2	1.007	12	12.9	1.064	12	18.3	1.044	12	21	1.055	12	18.8	1.024	12	11.1	0.996	12	3.6	1.028	12	10.4	1.085	12	16.4	1.101	12	15.5
J3Q0Y3	Uncharacterized protein OS=Puccinia triticina (isolate 1-1 / race 1 (BBBD)) GN=PTTG_05049 PE=4 SV=1 - [J3Q0Y3_PUCT1]	546.29	0.538	23	1	14	63	342	37.7	9.32	0.941	3	3.6	0.853	3	11.9	1	3	7.2	0.95	3	1.3	0.88	3	6.1	0.871	3	9.9	0.971	3	0	0.998	3	0.1	1.171	3	11.9	1.051	3	11.7	1.148	3	12.8	0.763	3	24	0.732	3	13.5
E3JZ91	40S ribosomal protein S12 OS=Puccinia graminis f. sp. tritici (strain CRL 75-36-700-3 / race SCCL) GN=PGTG_03322 PE=3 SV=1 - [E3JZ91_PUCGT]	448.26	0.4327	5	9	9	93	208	22.7	5.38	1.029	83	18.8	1.06	83	22	1.07	83	15.1	1.085	83	11.5	1.03	83	13.5	1.058	83	17.2	1.022	83	10.6	1.061	83	15.6	0.979	83	17	0.964	83	13.5	0.987	83	11.6	1.075	83	18.4	1.078	83	15
E3K8M7	CAMK/CAMK1 protein kinase OS=Puccinia graminis f. sp. tritici (strain CRL 75-36-700-3 / race SCCL) GN=PGTG_06479 PE=4 SV=2 - [E3K8M7_PUCGT]	139.4	0.1025	13	5	5	13	361	40.3	6.61	1.123	9	8.4	1.149	9	23.7	1.134	9	16.7	1.165	9	12.1	1.093	9	19.6	1.162	9	6.6	1.074	9	6.9	1.058	9	7.1	1.03	9	20.1	0.974	9	19	0.937	9	12	1.205	9	19.3	1.162	9	6.4
E3L5P8	V-type H+-transporting ATPase subunit D OS=Puccinia graminis f. sp. tritici (strain CRL 75-36-700-3 / race SCCL) GN=PGTG_18067 PE=3 SV=1 - [E3L5P8_PUCGT]	144.11	0.2314	13	6	6	19	255	28.3	8.97	0.946	9	22.5	0.877	9	16.3	1.084	9	7.2	0.984	9	6.5	1.082	9	13.3	0.987	9	15	1.017	9	14.8	1.011	9	15.4	1.152	9	16.3	0.939	9	7.3	1.005	9	9.2	1.149	9	18	1.18	9	9
E3JQ18	60S ribosomal protein L36 OS=Puccinia graminis f. sp. tritici (strain CRL 75-36-700-3 / race SCCL) GN=PGTG_00057 PE=3 SV=1 - [E3JQ18_PUCGT]	106.66	0.2072	14	2	2	19	111	12.6	12.09	0.696	17	18.8	0.75	17	20.8	1.496	17	9.9	1.468	17	13.1	0.922	17	6.3	0.928	17	8.6	0.675	17	15.4	0.666	17	21.4	0.923	17	21.1	0.463	17	33.3	0.755	17	20.8	0.716	17	13.2	0.706	17	21.2
F4RD54	Putative uncharacterized protein OS=Melampsora larici-populina (strain 98AG31 / pathotype 3-4-7) GN=MELLADRAFT_47419 PE=3 SV=1 - [F4RD54_MELLP]	886.24	0.2303	28	1	20	126	1081	118.4	6.24	0.959	8	34.8	1.044	8	10.8	0.911	8	21.9	1.029	8	13.2	0.923	8	28.1	1.078	8	16.2	0.935	8	24.6	1.092	8	6.8	1.049	8	23.7	1.026	8	17.2	1.033	8	6.5	0.962	8	21.3	1.066	8	16.5
E3KKA1	26S protease regulatory subunit 6A OS=Puccinia graminis f. sp. tritici (strain CRL 75-36-700-3 / race SCCL) GN=PGTG_10885 PE=4 SV=1 - [E3KKA1_PUCGT]	715.78	0.4152	37	15	16	73	460	50.9	5.14	0.949	54	20.8	0.984	54	24.5	0.948	54	13.2	0.979	54	16	0.897	54	17.4	0.93	54	15.7	0.954	54	18.3	0.985	54	18.3	1.009	54	23.2	0.99	54	18.6	1.072	54	16.2	1.017	54	19.4	1.067	54	19.4
J3PMU2	Uncharacterized protein OS=Puccinia triticina (isolate 1-1 / race 1 (BBBD)) GN=PTTG_00458 PE=4 SV=1 - [J3PMU2_PUCT1]	13.45	0.0367	2	1	1	1	600	64.9	6.96	1.072	1		1.151	1		1.115	1		1.195	1		0.969	1		1.043	1		0.954	1		1.023	1		0.89	1		0.857	1		0.983	1		1.127	1		1.21	1
E3L8Y2	Putative uncharacterized protein OS=Puccinia graminis f. sp. tritici (strain CRL 75-36-700-3 / race SCCL) GN=PGTG_18848 PE=4 SV=1 - [E3L8Y2_PUCGT]	334.63	0.4513	3	8	8	42	195	21.5	6.54	0.879	36	19.6	1.01	36	14.8	0.925	36	17.3	1.103	36	12.6	0.919	36	19.5	1.056	36	18	0.938	36	16.7	1.037	36	18.4	0.998	36	20.6	0.983	36	21.8	1.036	36	9.8	1.132	36	17.9	1.306	36	16.5
E3JSV2	Putative uncharacterized protein OS=Puccinia graminis f. sp. tritici (strain CRL 75-36-700-3 / race SCCL) GN=PGTG_01720 PE=4 SV=2 - [E3JSV2_PUCGT]	64.51	0.1327	1	2	2	3	196	22.5	5.11	1.018	3	50.1	0.993	3	10.5	1.001	3	2.7	0.94	3	1.1	1.002	3	3	0.92	3	1.8	1.081	3	20.6	1.09	3	5.1	1.061	3	15.8	1.161	3	7.1	1.202	3	4.1	1.238	3	35.8	1.217	3	1.2
E3KA66	Putative uncharacterized protein OS=Puccinia graminis f. sp. tritici (strain CRL 75-36-700-3 / race SCCL) GN=PGTG_07000 PE=4 SV=1 - [E3KA66_PUCGT]	88.42	0.1485	1	3	3	17	202	22.3	4.98	0.965	17	18.8	0.898	17	23.4	0.949	17	11.2	0.932	17	13.9	1.026	17	13.1	1.042	17	14.2	1	17	11.4	0.987	17	15.5	1.072	17	19.5	1.071	17	19.8	1.003	17	11.2	1.147	17	16.9	1.094	17	12.4
S8DPI6	S-adenosylmethionine synthase OS=Fomitopsis pinicola (strain FP-58527) GN=FOMPIDRAFT_1025924 PE=3 SV=1 - [S8DPI6_FOMPI]	195.22	0.112	15	2	3	36	393	42.9	6.38	0.971	12	7.7	0.887	12	13.1	1.048	12	9.1	0.954	12	10.6	0.962	12	13.5	0.936	12	8.1	1.103	12	14.3	1.025	12	19.2	1.175	12	9.5	1.067	12	11.3	1.191	12	15.8	1.072	12	13	1.018	12	15.2
J3PZA9	S-adenosylmethionine synthase OS=Puccinia triticina (isolate 1-1 / race 1 (BBBD)) GN=PTTG_04475 PE=3 SV=1 - [J3PZA9_PUCT1]	291.09	0.2707	27	7	8	35	399	43.6	6.34	0.903	11	31.3	0.861	11	29.6	1.039	11	10.9	0.968	11	2.3	1.013	11	16.3	1.04	11	9.7	1.012	11	7.4	0.98	11	10.6	1.058	11	38.4	0.971	11	11.4	0.957	11	5.4	0.924	11	17.7	0.873	11	11
I2G6H5	Peptidyl-prolyl cis-trans isomerase OS=Ustilago hordei (strain Uh4875-4) GN=UHOR_01544 PE=3 SV=1 - [I2G6H5_USTH4]	43.59	0.0431	1	1	1	10	209	22.8	6.4	1.168	9	8.7	1.271	9	8.1	1.104	9	28.4	1.135	9	18.7	1.035	9	16.1	1.065	9	9.8	1.036	9	10.7	1.041	9	18.8	0.92	9	16.3	0.879	9	32.8	0.944	9	10.4	1.217	9	14.9	1.273	9	12.6
E3KSS3	40S ribosomal protein S7 OS=Puccinia graminis f. sp. tritici (strain CRL 75-36-700-3 / race SCCL) GN=PGTG_13681 PE=4 SV=1 - [E3KSS3_PUCGT]	380.65	0.5255	26	9	9	111	196	22.6	10.07	1.187	99	27.1	1.117	99	30.9	1.149	99	20	1.195	99	22	1.09	99	16.1	1.105	99	17.7	0.974	99	12.7	0.979	99	11.2	0.824	99	30.4	0.835	99	20.8	0.861	99	15	0.913	99	21.7	0.899	99	22.5
W4KKP7	Uncharacterized protein OS=Heterobasidion irregulare TC 32-1 GN=HETIRDRAFT_122342 PE=4 SV=1 - [W4KKP7_9HOMO]	103.46	0.0253	29	2	3	7	947	100.4	7.33	1.063	3	11.1	0.996	3	4.8	1.092	3	1.4	1.163	3	5.9	1.083	3	2.8	1.157	3	25.2	0.961	3	15.4	1.127	3	10.1	0.903	3	26.9	0.888	3	23.4	0.826	3	2.3	1.023	3	1.1	1.202	3	7.2
J3PP45	Uncharacterized protein OS=Puccinia triticina (isolate 1-1 / race 1 (BBBD)) GN=PTTG_00911 PE=4 SV=1 - [J3PP45_PUCT1]	55.69	0.0957	1	1	1	9	115	13.2	6.2	0.738	3	9.1	0.743	3	23.9	0.669	3	8	0.747	3	8.4	0.606	3	14.7	0.722	3	7.7	0.956	3	8.6	1.055	3	23.2	1.218	3	0.6	1.413	3	10.3	1.628	3	3.7	1.67	3	9.1	1.843	3	10
K5VGZ8	Uncharacterized protein (Fragment) OS=Phanerochaete carnosa (strain HHB-10118-sp) GN=PHACADRAFT_263821 PE=4 SV=1 - [K5VGZ8_PHACS]	24.43	0.03	1	1	1	1	367	41.3	8.02	0.974	1		1.043	1		0.983	1		1.051	1		1.135	1		1.218	1		1.059	1		1.132	1		1.087	1		1.078	1		0.931	1		1.192	1		1.277	1
E3L757	Ornithine-oxo-acid transaminase OS=Puccinia graminis f. sp. tritici (strain CRL 75-36-700-3 / race SCCL) GN=PGTG_18367 PE=3 SV=2 - [E3L757_PUCGT]	307.48	0.1816	6	5	7	28	457	49.5	6.83	0.923	13	17.2	0.911	13	12.1	0.975	13	10.8	0.968	13	5.5	0.982	13	16.4	0.935	13	9.7	0.997	13	6.6	1.004	13	7.6	1.047	13	7.7	1.031	13	6.1	0.931	13	14	1.025	13	12.9	1.018	13	12.3
E3NXC5	Ornithine-oxo-acid transaminase OS=Puccinia graminis f. sp. tritici (strain CRL 75-36-700-3 / race SCCL) GN=PGTG_20124 PE=3 SV=2 - [E3NXC5_PUCGT]	167.11	0.1259	2	1	3	16	405	43.6	7.09
J3Q4T5	Uncharacterized protein OS=Puccinia triticina (isolate 1-1 / race 1 (BBBD)) GN=PTTG_06401 PE=4 SV=1 - [J3Q4T5_PUCT1]	41.34	0.0413	1	2	2	5	315	33.6	6.73	0.999	5	15.3	1.117	5	4.4	0.902	5	6.5	0.919	5	5.9	0.896	5	22.4	0.877	5	14.4	0.973	5	20.1	1.073	5	10.9	0.973	5	4.7	1.216	5	17.3	1.175	5	14.3	1.12	5	3.3	1.118	5	2.5
E3K8J4	Ribose-phosphate pyrophosphokinase OS=Puccinia graminis f. sp. tritici (strain CRL 75-36-700-3 / race SCCL) GN=PGTG_06559 PE=4 SV=2 - [E3K8J4_PUCGT]	258.82	0.2557	14	7	7	11	352	37.9	6.73	1.04	9	19.8	1.182	9	32.7	0.966	9	11.6	1.014	9	14.5	0.969	9	18	0.908	9	17.2	0.973	9	17.5	0.967	9	14.8	0.827	9	38.7	0.902	9	24.4	1.043	9	17.8	0.944	9	23.4	0.955	9	17.8
E3KGF8	Prohibitin-1 OS=Puccinia graminis f. sp. tritici (strain CRL 75-36-700-3 / race SCCL) GN=PGTG_08569 PE=4 SV=1 - [E3KGF8_PUCGT]	496.94	0.4404	29	5	10	58	277	30.3	7.56	1.026	12	10.5	1.143	12	20.4	1.062	12	12.4	1.059	12	8.8	0.971	12	18.4	1.063	12	17.2	0.97	12	16.3	1.006	12	16.9	0.888	12	21.9	0.938	12	14.8	0.86	12	15.2	0.973	12	13.9	1.004	12	8.2
F4R4C5	Putative uncharacterized protein OS=Melampsora larici-populina (strain 98AG31 / pathotype 3-4-7) GN=MELLADRAFT_87050 PE=4 SV=1 - [F4R4C5_MELLP]	319.19	0.317	28	1	7	41	306	33.7	8.72	1.008	4	4.8	0.984	4	14.4	1.001	4	10.1	0.975	4	10	0.982	4	19.4	0.903	4	14.7	0.916	4	7	0.966	4	15.9	0.996	4	20.7	0.95	4	11.5	1.02	4	7.8	0.91	4	13.9	0.947	4	13.3
I4YDV2	Tubulin-domain-containing protein OS=Wallemia sebi (strain ATCC MYA-4683 / CBS 633.66) GN=WALSEDRAFT_32276 PE=3 SV=1 - [I4YDV2_WALSC]	390.07	0.2417	84	1	8	135	451	50.4	4.83	0.975	3	12.3	0.993	3	0.2	1.077	3	5.8	1.022	3	2	1.122	3	0.1	1.147	3	5.7	1.005	3	4.1	1.024	3	2.1	1.046	3	2.3	0.988	3	4.2	0.873	3	0.4	0.895	3	11.8	0.913	3	7.3
Q1L4T8	Beta-tubulin (Fragment) OS=Microbotryum violaceum PE=4 SV=1 - [Q1L4T8_USTVI]	47.89	0.122	4	1	2	4	82	9	4.59	1.012	1		0.916	1		1.13	1		1.022	1		1.077	1		0.978	1		1.126	1		1.018	1		1.112	1		0.998	1		1.043	1		1.251	1		1.133	1
J3PQL3	Tubulin gamma chain OS=Puccinia triticina (isolate 1-1 / race 1 (BBBD)) GN=PTTG_01429 PE=3 SV=1 - [J3PQL3_PUCT1]	139.22	0.0772	4	3	3	4	479	53.6	6.35	1.219	2	18.8	1.12	2	8.4	1.107	2	3.4	1.016	2	6.9	0.988	2	7.9	0.911	2	18.3	0.997	2	17.3	0.915	2	7	0.817	2	1.4	0.901	2	13.9	1.007	2	25.5	1.317	2	9.6	1.21	2	0.6
E3KQ21	Peptidyl-prolyl cis-trans isomerase OS=Puccinia graminis f. sp. tritici (strain CRL 75-36-700-3 / race SCCL) GN=PGTG_12352 PE=4 SV=2 - [E3KQ21_PUCGT]	80.32	0.1563	1	1	2	25	128	13.9	8.27	0.795	1		0.98	1		0.765	1		0.942	1		0.878	1		1.085	1		0.885	1		1.089	1		1.113	1		1.157	1		1.007	1		1.576	1		1.943	1
J3PRE8	Peptidyl-prolyl cis-trans isomerase OS=Puccinia triticina (isolate 1-1 / race 1 (BBBD)) GN=PTTG_01714 PE=4 SV=1 - [J3PRE8_PUCT1]	123.36	0.2393	1	1	2	64	117	12.9	7.08	0.865	40	19.1	0.946	40	24.7	0.868	40	12.8	0.942	40	19.1	0.901	40	15.7	0.935	40	17.9	1.038	40	13.1	1.06	40	18.9	1.172	40	21	1.159	40	14.5	1.137	40	16.2	1.592	40	22.7	1.513	40	35
A8Q059	Putative uncharacterized protein OS=Malassezia globosa (strain ATCC MYA-4612 / CBS 7966) GN=MGL_1986 PE=3 SV=1 - [A8Q059_MALGO]	481.56	0.376	33	1	11	237	375	41.7	5.58	0.96	1		1.002	1		1.003	1		1.045	1		0.933	1		0.976	1		0.909	1		0.947	1		0.947	1		0.907	1		0.973	1		0.818	1		0.854	1
K5V5U7	Uncharacterized protein OS=Phanerochaete carnosa (strain HHB-10118-sp) GN=PHACADRAFT_159123 PE=4 SV=1 - [K5V5U7_PHACS]	88.18	0.0594	21	1	2	4	303	33	5.81	0.669	3	32.7	0.717	3	20.7	0.666	3	39.5	0.744	3	36.6	0.699	3	1.5	0.937	3	13.9	0.779	3	9.1	1.026	3	18.2	1.429	3	0.3	1.38	3	14.8	1.097	3	3.6	0.737	3	14.2	0.879	3	11
E3K8A4	Putative uncharacterized protein OS=Puccinia graminis f. sp. tritici (strain CRL 75-36-700-3 / race SCCL) GN=PGTG_06678 PE=4 SV=1 - [E3K8A4_PUCGT]	278.11	0.1019	3	3	9	24	1089	121.9	5.8	1.106	8	17.3	1.041	8	11.9	1.018	8	12.2	0.977	8	11.8	1.001	8	8.9	0.996	8	11.5	1.087	8	7.2	1.02	8	10.8	1	8	21.8	1.039	8	6.9	1.036	8	16.7	0.981	8	10.9	0.94	8	12.9
J3PYH9	Uncharacterized protein OS=Puccinia triticina (isolate 1-1 / race 1 (BBBD)) GN=PTTG_04195 PE=4 SV=1 - [J3PYH9_PUCT1]	282.2	0.0877	3	1	7	16	1026	114.6	5.49	0.849	3	29.3	0.98	3	0.7	1.121	3	3.2	1.13	3	8	1.034	3	15.6	1.1	3	0.5	1.019	3	6.9	1.18	3	1.6	1.2	3	39.9	1.001	3	6.3	1.083	3	1.3	0.95	3	18.4	1.012	3	31.6
E3K9Z9	Putative uncharacterized protein OS=Puccinia graminis f. sp. tritici (strain CRL 75-36-700-3 / race SCCL) GN=PGTG_07233 PE=4 SV=1 - [E3K9Z9_PUCGT]	492.75	0.1731	11	2	11	53	861	93.5	4.83	0.997	9	11.9	1.105	9	18.1	0.957	9	10.9	0.993	9	7.3	1.02	9	12	1.061	9	5.6	1.024	9	6.4	1.064	9	11.3	0.956	9	3.6	1.076	9	6.7	0.993	9	7.5	0.983	9	18.8	1.046	9	17.9
J3Q2J5	Uncharacterized protein OS=Puccinia triticina (isolate 1-1 / race 1 (BBBD)) GN=PTTG_05611 PE=4 SV=1 - [J3Q2J5_PUCT1]	726.66	0.2368	11	4	14	70	874	94.9	4.84	0.907	8	49.3	1.137	8	31.8	0.858	8	21.7	0.933	8	10.4	0.897	8	21.9	1.011	8	31.4	0.976	8	9.4	0.99	8	18.2	0.92	8	29.8	1.127	8	25.6	1.058	8	23	0.925	8	12	1.031	8	20.8
F4RWN9	Putative uncharacterized protein OS=Melampsora larici-populina (strain 98AG31 / pathotype 3-4-7) GN=MELLADRAFT_49594 PE=4 SV=1 - [F4RWN9_MELLP]	191.82	0.0549	12	1	4	29	874	95.4	4.83	0.892	6	17.6	0.924	6	24.9	1.049	6	16.2	1.066	6	25.9	1.139	6	28.5	1.475	6	47.6	0.991	6	48.6	1.21	6	59.9	1.19	6	34.2	0.922	6	31.8	0.962	6	15.2	0.732	6	30.9	0.806	6	84.5
J3Q1H5	Uncharacterized protein OS=Puccinia triticina (isolate 1-1 / race 1 (BBBD)) GN=PTTG_05241 PE=3 SV=1 - [J3Q1H5_PUCT1]	318.39	0.0764	17	2	9	28	969	106.3	5.1	0.979	9	12.7	1.01	9	17.1	0.852	9	15.1	0.895	9	3.2	1.025	9	5.9	1.077	9	13	0.983	9	4	1.083	9	6.6	1.008	9	7.4	1.165	9	7.3	0.971	9	6.1	0.947	9	13.2	1.026	9	3.9
E3KA35	U6 snRNA-associated Sm-like protein LSm3 OS=Puccinia graminis f. sp. tritici (strain CRL 75-36-700-3 / race SCCL) GN=PGTG_07269 PE=4 SV=1 - [E3KA35_PUCGT]	69.83	0.134	3	2	2	6	97	10.6	4.88	1.096	6	7.4	1.03	6	7.5	1.038	6	10.8	0.951	6	6.3	1.02	6	12.5	0.978	6	15.6	1.059	6	10.9	1.003	6	16.8	1.071	6	16.1	1.066	6	7.9	0.997	6	10.5	1.243	6	12.9	1.108	6	6.6
H6QTP7	Putative uncharacterized protein OS=Puccinia graminis f. sp. tritici (strain CRL 75-36-700-3 / race SCCL) GN=PGTG_22143 PE=4 SV=1 - [H6QTP7_PUCGT]	162.57	0.086	2	2	2	10	186	20.4	9.01	1.148	6	14.7	1.059	6	9.2	1.082	6	26.7	1.101	6	21.1	0.992	6	16.7	1.001	6	18.3	0.985	6	13.4	0.96	6	8.3	0.886	6	11.1	0.939	6	15.3	1.017	6	9.2	0.972	6	11.5	0.968	6	7.8
F4RAR9	Putative uncharacterized protein OS=Melampsora larici-populina (strain 98AG31 / pathotype 3-4-7) GN=MELLADRAFT_33688 PE=3 SV=1 - [F4RAR9_MELLP]	182.84	0.0345	13	1	3	11	1102	128.1	6.83	1.092	3	8.7	0.959	3	6	1.062	3	1.6	1.015	3	4.5	1.062	3	4	0.96	3	3.5	1.003	3	8.4	0.93	3	6.2	0.971	3	12.2	0.956	3	6.7	0.942	3	4.4	1.193	3	4	1.077	3	10.5
J3PS83	Uncharacterized protein OS=Puccinia triticina (isolate 1-1 / race 1 (BBBD)) GN=PTTG_01999 PE=4 SV=1 - [J3PS83_PUCT1]	98.04	0.1523	22	3	3	10	151	17.1	10.39	0.921	9	6.6	0.876	9	10.5	1.229	9	20.1	1.238	9	15.8	1.161	9	12.8	1.11	9	15.7	0.908	9	3.7	0.888	9	7.6	0.992	9	15	0.72	9	17	0.811	9	8.5	0.913	9	9.2	0.954	9	5.8
E3KC55	Putative uncharacterized protein OS=Puccinia graminis f. sp. tritici (strain CRL 75-36-700-3 / race SCCL) GN=PGTG_08080 PE=3 SV=1 - [E3KC55_PUCGT]	521.76	0.1474	30	12	12	35	977	108.1	5.57	0.962	33	12.6	0.998	33	15.8	0.96	33	9.1	0.994	33	10.5	0.956	33	16.5	0.98	33	18.7	1.006	33	11.5	1.03	33	12.1	1.026	33	14.9	1.031	33	12.1	1.032	33	13.7	0.996	33	15.8	0.978	33	12.6
E3KBB5	Putative uncharacterized protein OS=Puccinia graminis f. sp. tritici (strain CRL 75-36-700-3 / race SCCL) GN=PGTG_07877 PE=3 SV=2 - [E3KBB5_PUCGT]	241.28	0.1994	18	4	4	13	311	33.3	9.72	0.717	2	26.8	0.653	2	37.9	0.955	2	10.8	0.869	2	0.4	1.06	2	13.6	0.967	2	3.2	1.004	2	1.3	0.913	2	11.7	1.4	2	25.4	1.051	2	12.1	0.946	2	15	1.027	2	7.5	0.935	2	18
E3L9I1	Coproporphyrinogen III oxidase OS=Puccinia graminis f. sp. tritici (strain CRL 75-36-700-3 / race SCCL) GN=PGTG_19445 PE=4 SV=2 - [E3L9I1_PUCGT]	96.51	0.0502	4	2	2	2	438	50.9	8.1
E3K1W7	Putative uncharacterized protein OS=Puccinia graminis f. sp. tritici (strain CRL 75-36-700-3 / race SCCL) GN=PGTG_04292 PE=4 SV=1 - [E3K1W7_PUCGT]	26.99	0.0421	2	1	1	1	285	31.1	6.65
V2WLP8	Glycoside hydrolase family 85 protein OS=Moniliophthora roreri (strain MCA 2997) GN=Moror_15358 PE=4 SV=1 - [V2WLP8_MONRO]	24.43	0.0195	1	1	1	1	719	80.5	5.8	0.559	1		0.59	1		1.021	1		1.075	1		0.709	1		0.75	1		0.596	1		0.628	1		1.066	1		0.584	1		0.84	1		0.607	1		0.64	1
F8PHT2	Putative uncharacterized protein OS=Serpula lacrymans var. lacrymans (strain S7.3) GN=SERLA73DRAFT_173856 PE=3 SV=1 - [F8PHT2_SERL3]	40.57	0.0145	1	1	1	4	550	59.7	6.15	1.03	4	3.1	1.014	4	9.1	0.975	4	6.5	1.022	4	4.8	0.92	4	16.2	0.981	4	29	1.118	4	8.5	1.147	4	13.3	1.063	4	5.4	1.108	4	3.2	1.268	4	5.3	1.114	4	24.3	1.077	4	30.5
J3QA36	Uncharacterized protein OS=Puccinia triticina (isolate 1-1 / race 1 (BBBD)) GN=PTTG_08252 PE=4 SV=1 - [J3QA36_PUCT1]	88.72	0.0698	7	2	2	4	387	42.7	7.15	0.813	4	18	0.778	4	24.7	0.878	4	7.7	0.802	4	7.3	0.989	4	15.2	0.909	4	7.2	1.073	4	2.9	0.967	4	8.7	1.319	4	21	1.225	4	10.3	1.104	4	12.3	0.987	4	1.8	0.939	4	9.9
J3QAJ2	Uncharacterized protein OS=Puccinia triticina (isolate 1-1 / race 1 (BBBD)) GN=PTTG_08408 PE=4 SV=1 - [J3QAJ2_PUCT1]	195.72	0.0961	1	2	5	15	562	63.9	8.95	1.009	5	14.8	0.932	5	9.8	0.973	5	3.1	0.971	5	10	0.92	5	8.3	0.898	5	22.7	0.925	5	11.5	0.912	5	11	0.928	5	5.1	0.941	5	11.1	1.081	5	2.2	0.991	5	7.3	1.003	5	15.2
E3K845	Acyl-coenzyme A oxidase OS=Puccinia graminis f. sp. tritici (strain CRL 75-36-700-3 / race SCCL) GN=PGTG_06197 PE=3 SV=2 - [E3K845_PUCGT]	294.63	0.0894	11	2	6	28	716	80.9	7.77	0.851	6	16.9	0.895	6	6.4	0.877	6	31.5	0.86	6	3.9	0.881	6	25.5	0.916	6	5.8	0.917	6	13.8	0.962	6	7.2	1.076	6	14.9	1.134	6	14.6	1.026	6	3.2	0.745	6	15.7	0.814	6	6.4
J3PVX2	Acyl-coenzyme A oxidase OS=Puccinia triticina (isolate 1-1 / race 1 (BBBD)) GN=PTTG_03288 PE=3 SV=1 - [J3PVX2_PUCT1]	295.78	0.1062	1	3	7	30	697	79.1	7.97	1.044	8	24.1	1.061	8	23.9	0.933	8	19.9	0.964	8	6.4	1.006	8	13.3	1.059	8	7.2	0.985	8	9.6	1.049	8	10.9	0.943	8	23.4	1.067	8	19.1	0.948	8	15	0.868	8	22.6	0.836	8	13
F4R6T0	Putative uncharacterized protein OS=Melampsora larici-populina (strain 98AG31 / pathotype 3-4-7) GN=MELLADRAFT_73930 PE=4 SV=1 - [F4R6T0_MELLP]	879.59	0.2068	28	2	19	63	1233	137.3	6.7	0.899	4	7.1	0.924	4	13.2	0.853	4	5.8	0.852	4	6	0.878	4	11.2	0.856	4	4.4	0.926	4	2.5	0.911	4	8.4	1.03	4	9.7	1.088	4	5.1	1.044	4	11.3	1.081	4	10.3	1.007	4	3.7
E3KNA3	S25 ribosomal protein OS=Puccinia graminis f. sp. tritici (strain CRL 75-36-700-3 / race SCCL) GN=PGTG_11068 PE=4 SV=1 - [E3KNA3_PUCGT]	84.57	0.1782	3	2	2	11	101	11.3	10.23	1.038	3	1.6	0.9	3	7.8	1.173	3	12.5	1.094	3	9.2	1.022	3	8.5	0.878	3	11.8	0.953	3	18.3	0.87	3	8.7	0.918	3	0	0.748	3	45.4	0.88	3	23.2	1.052	3	55.1	0.902	3	67
J3PQB9	Ferrochelatase OS=Puccinia triticina (isolate 1-1 / race 1 (BBBD)) GN=PTTG_01335 PE=3 SV=1 - [J3PQB9_PUCT1]	346.16	0.3667	6	9	9	23	390	43.1	8.32	1.075	16	12.6	1.1	16	20.3	1.022	16	12.9	1.018	16	15	0.993	16	22.6	0.99	16	13	0.978	16	12.7	0.931	16	10	0.85	16	12.7	0.908	16	11.4	0.971	16	11.2	1.103	16	17.6	1.015	16	12.2
E3KRQ6	Cytochrome c oxidase subunit VIb OS=Puccinia graminis f. sp. tritici (strain CRL 75-36-700-3 / race SCCL) GN=PGTG_12722 PE=4 SV=1 - [E3KRQ6_PUCGT]	66.68	0.1383	2	1	1	12	94	11.2	6.67	0.998	7	35.9	1.006	7	6.2	0.975	7	27	1.015	7	9.1	0.999	7	19.9	0.988	7	9.5	0.98	7	20.9	1.052	7	8.9	1.015	7	16.7	0.961	7	14	1.042	7	8.3	1.052	7	6.6	1.014	7	13.7
J3QA79	Uncharacterized protein OS=Puccinia triticina (isolate 1-1 / race 1 (BBBD)) GN=PTTG_08295 PE=3 SV=1 - [J3QA79_PUCT1]	610.8	0.3892	25	4	11	227	334	35.5	7.44	0.978	79	14.7	1.015	79	14.2	0.967	79	16.4	1.039	79	13.4	1.024	79	14.2	1.079	79	12.9	0.997	79	12.2	1.061	79	11.6	1.045	79	14	1.02	79	10.8	0.995	79	10.2	0.977	79	23	1.036	79	14.5
H6QSF0	Putative uncharacterized protein OS=Puccinia graminis f. sp. tritici (strain CRL 75-36-700-3 / race SCCL) GN=PGTG_21766 PE=4 SV=1 - [H6QSF0_PUCGT]	157.12	0.0533	7	4	4	11	844	92.6	5.31	1.197	10	19	1.086	10	11.1	0.99	10	5.8	0.992	10	10.1	1.064	10	13.1	1.069	10	19.4	1.008	10	5.8	1.031	10	20.6	0.889	10	27.7	1.057	10	7.2	1.056	10	19	1.045	10	12.5	0.962	10	9.3
F4S9P5	Putative uncharacterized protein OS=Melampsora larici-populina (strain 98AG31 / pathotype 3-4-7) GN=MELLADRAFT_76055 PE=3 SV=1 - [F4S9P5_MELLP]	248.69	0.2365	13	1	4	87	296	32	8.43	1.695	2	77.5	1.418	2	43.3	1.335	2	31.7	1.115	2	3.8	1.246	2	18.7	1.045	2	8.7	1.198	2	34.4	1	2	6.3	0.706	2	36.3	0.898	2	2.6	0.959	2	15	1.33	2	44.4	1.113	2	15.4
E3JW29	Cytochrome c OS=Puccinia graminis f. sp. tritici (strain CRL 75-36-700-3 / race SCCL) GN=PGTG_02695 PE=3 SV=2 - [E3JW29_PUCGT]	288.62	0.4732	25	6	6	47	112	12.1	9.41	1.192	30	20.5	1.175	30	20.9	1.151	30	20.7	1.133	30	15.1	1.169	30	13.8	1.137	30	10.9	0.972	30	10.2	0.985	30	15.8	0.849	30	20.9	0.871	30	10.8	0.865	30	11.8	0.953	30	8.1	0.894	30	13.1
J3QAE3	Eukaryotic translation initiation factor 3 subunit H OS=Puccinia triticina (isolate 1-1 / race 1 (BBBD)) GN=PTTG_08359 PE=3 SV=1 - [J3QAE3_PUCT1]	230.4	0.1698	2	5	5	12	424	43.9	8.48	0.95	7	24.1	1.128	7	21.2	0.955	7	21.7	1.016	7	10.4	0.925	7	21.8	1.034	7	13.7	0.986	7	16	1.026	7	6.8	0.926	7	17.1	0.934	7	12	1.025	7	9.2	0.931	7	28.3	1.024	7	15.1
F4R8T1	Family 20 glycosyltransferase OS=Melampsora larici-populina (strain 98AG31 / pathotype 3-4-7) GN=MELLADRAFT_33497 PE=4 SV=1 - [F4R8T1_MELLP]	90.61	0.0521	30	2	2	4	480	54.3	6.38	1.001	3	16.8	0.969	3	15	1.151	3	42.4	1.005	3	30.9	0.927	3	20.8	0.88	3	11.7	1.106	3	8.7	1.133	3	8	1.196	3	4.8	1.042	3	43.8	1.29	3	0	1.276	3	23.3	1.304	3	8.6
E3JR32	Urease accessory protein OS=Puccinia graminis f. sp. tritici (strain CRL 75-36-700-3 / race SCCL) GN=PGTG_00386 PE=4 SV=1 - [E3JR32_PUCGT]	181.03	0.1638	2	4	4	28	354	39.4	6.37	1.023	26	26.4	1.089	26	23.5	0.938	26	11.8	0.998	26	12.4	0.974	26	16.4	0.997	26	20.4	1.006	26	12.7	1.037	26	12.7	0.944	26	22.2	1.051	26	17.4	1.008	26	20.2	1.148	26	15.8	1.144	26	18
G3JX07	C-3 sterol dehydrogenase/C-4 sterol decarboxylase OS=Puccinia striiformis f. sp. tritici PE=3 SV=1 - [G3JX07_9BASI]	117.37	0.1116	1	3	3	4	457	51	6.18	1.143	4	9.8	1.188	4	22.4	1.019	4	5.5	1.08	4	9.3	1.081	4	12.6	1.166	4	21.8	0.96	4	1	1.038	4	6.9	0.845	4	10.1	0.947	4	5.7	0.892	4	14.4	0.999	4	9.5	1.129	4	5.8
M2PEX5	Uncharacterized protein OS=Ceriporiopsis subvermispora (strain B) GN=CERSUDRAFT_117293 PE=4 SV=1 - [M2PEX5_CERS8]	294.84	0.1534	20	1	6	21	639	70.2	6.8	1.117	1		1.045	1		0.984	1		0.919	1		1.084	1		1.016	1		1.128	1		1.054	1		1.009	1		1.147	1		1.039	1		1.024	1		0.958	1
F4RRT7	Putative uncharacterized protein OS=Melampsora larici-populina (strain 98AG31 / pathotype 3-4-7) GN=MELLADRAFT_44058 PE=4 SV=1 - [F4RRT7_MELLP]	713.43	0.3673	41	0	14	84	648	70.5	6.84
E3L363	Glycerol-3-phosphate dehydrogenase OS=Puccinia graminis f. sp. tritici (strain CRL 75-36-700-3 / race SCCL) GN=PGTG_17260 PE=3 SV=2 - [E3L363_PUCGT]	938.52	0.3104	19	7	20	125	815	89.4	7.18	0.982	29	11.9	0.988	29	14.8	1.057	29	15.2	1.011	29	8.9	1.093	29	11.6	1.06	29	13.1	1.023	29	12.7	0.939	29	15.2	0.949	29	21.2	0.961	29	13	0.943	29	10.3	0.931	29	16.1	0.894	29	12.8
J3PQW5	Uncharacterized protein OS=Puccinia triticina (isolate 1-1 / race 1 (BBBD)) GN=PTTG_01531 PE=3 SV=1 - [J3PQW5_PUCT1]	912.25	0.2603	19	5	18	128	749	82	7.72	1.027	35	17.5	1.018	35	18.8	1.033	35	19.7	1.063	35	11.1	1.084	35	17.6	1.105	35	12.7	0.945	35	15.8	0.975	35	10.4	0.93	35	16.9	0.941	35	14	0.887	35	17.2	0.918	35	10.5	0.957	35	12
E3KP90	Glutamine synthetase OS=Puccinia graminis f. sp. tritici (strain CRL 75-36-700-3 / race SCCL) GN=PGTG_12071 PE=3 SV=1 - [E3KP90_PUCGT]	438.09	0.2881	5	1	9	60	361	39.4	6.62	0.866	1		0.765	1		1.202	1		1.06	1		1.048	1		0.928	1		1.034	1		0.913	1		1.194	1		0.861	1		0.986	1		0.94	1		0.831	1
J3Q237	Glutamine synthetase OS=Puccinia triticina (isolate 1-1 / race 1 (BBBD)) GN=PTTG_05453 PE=3 SV=1 - [J3Q237_PUCT1]	433.2	0.2604	3	1	9	64	361	39.6	6.64	1.143	3	12.9	0.972	3	24.7	1.035	3	10.1	0.923	3	17.3	1.112	3	6.3	1.065	3	0.8	1.096	3	5.9	0.993	3	14.9	0.959	3	7	1.06	3	2.3	0.934	3	14.1	1.03	3	1.8	0.972	3	8.9
M2R6Y5	Uncharacterized protein OS=Ceriporiopsis subvermispora (strain B) GN=CERSUDRAFT_117633 PE=3 SV=1 - [M2R6Y5_CERS8]	75.05	0.04	6	2	2	18	901	95.3	6	1.114	12	29.6	1.009	12	26.9	1.098	12	26.6	0.955	12	18.7	1.078	12	11	1.004	12	11.9	1.153	12	18.8	1.033	12	7.2	1.069	12	27.1	1.101	12	16.9	1.019	12	10.7	1.082	12	20	0.981	12	21.2
J3PXK3	Uncharacterized protein OS=Puccinia triticina (isolate 1-1 / race 1 (BBBD)) GN=PTTG_03869 PE=4 SV=1 - [J3PXK3_PUCT1]	131.78	0.0355	2	4	4	9	1184	130	7.25	0.801	7	9.5	0.729	7	28.6	0.927	7	10.1	0.856	7	6.5	0.969	7	11.9	0.953	7	11.2	0.988	7	6.3	0.93	7	18.3	1.244	7	10	1.051	7	17.1	1.054	7	13.1	1.068	7	13.3	0.942	7	21.9
F4S8F4	Putative uncharacterized protein OS=Melampsora larici-populina (strain 98AG31 / pathotype 3-4-7) GN=MELLADRAFT_50777 PE=4 SV=1 - [F4S8F4_MELLP]	367.06	0.2785	37	7	9	33	395	44.9	5.68	1.067	12	24.2	1.06	12	41.3	1.055	12	15.7	0.923	12	23.4	0.891	12	18.5	0.883	12	18.1	1.075	12	10.1	0.964	12	19.3	1.018	12	20.7	1.017	12	8.7	1.085	12	14	1.019	12	23.1	0.879	12	19.6
E3KXH1	Carbamoyl-phosphate synthase small subunit OS=Puccinia graminis f. sp. tritici (strain CRL 75-36-700-3 / race SCCL) GN=PGTG_15132 PE=3 SV=2 - [E3KXH1_PUCGT]	460.51	0.0725	11	3	15	22	2372	260.1	6.87	0.793	3	23.7	1.254	3	2.9	0.854	3	24	0.891	3	29.1	0.828	3	31.8	0.868	3	26.7	0.961	3	17.4	1.002	3	22.3	0.928	3	40.9	1.125	3	6.4	1.055	3	6.1	0.725	3	53.4	0.976	3	21
J3PUC8	Uncharacterized protein OS=Puccinia triticina (isolate 1-1 / race 1 (BBBD)) GN=PTTG_02744 PE=3 SV=1 - [J3PUC8_PUCT1]	395.32	0.07	4	2	14	21	2327	255.6	6.74	1.047	2	13.2	1.113	2	11	0.763	2	12.6	0.81	2	10.3	0.935	2	15.6	0.997	2	17.9	0.953	2	15.1	1.012	2	17.4	0.91	2	28.7	1.251	2	28	1.017	2	0.5	0.785	2	1.8	0.835	2	0.5
D8V186	Cytochrome c oxidase subunit 2 OS=Phakopsora meibomiae GN=cox2 PE=3 SV=1 - [D8V186_9BASI]	39.06	0.0398	1	1	1	12	251	28.2	4.64	1	9	8.7	1.048	9	10.3	1.059	9	7.6	1.031	9	11.6	1.043	9	21.2	1.105	9	20.2	0.931	9	5.4	0.946	9	6.2	0.945	9	9.9	0.957	9	15.8	0.917	9	15.4	0.895	9	17.4	0.926	9	6.3
E3K5C1	X-Pro aminopeptidase OS=Puccinia graminis f. sp. tritici (strain CRL 75-36-700-3 / race SCCL) GN=PGTG_06038 PE=4 SV=2 - [E3K5C1_PUCGT]	40.83	0.0342	2	2	2	2	702	79.3	6.44	0.829	2	3	0.879	2	10.8	0.798	2	12.4	0.844	2	1.3	0.896	2	19.7	0.952	2	5.8	0.929	2	17.2	0.983	2	3.3	1.12	2	14.1	1.165	2	4.6	1.035	2	2.5	1.018	2	21.2	1.078	2	7.3
E3KDS6	Putative uncharacterized protein OS=Puccinia graminis f. sp. tritici (strain CRL 75-36-700-3 / race SCCL) GN=PGTG_08468 PE=4 SV=2 - [E3KDS6_PUCGT]	86.88	0.127	2	2	2	3	189	20.7	5.44	0.993	3	13.7	1.039	3	1.8	0.875	3	4.4	0.914	3	1.8	1.059	3	16	1.13	3	14.8	1.052	3	10	1.1	3	18.1	1.059	3	24	1.204	3	19.9	1.1	3	0.6	1.07	3	8.6	1.14	3	11.2
F4R7Q4	Alanyl aminopeptidase OS=Melampsora larici-populina (strain 98AG31 / pathotype 3-4-7) GN=MELLADRAFT_33269 PE=4 SV=1 - [F4R7Q4_MELLP]	241.14	0.078	11	1	7	31	910	101.6	5.74	1.012	7	18.1	0.966	7	20.6	0.935	7	7.5	0.909	7	5.5	1.048	7	5.8	1.084	7	5	1.08	7	11.8	1.048	7	4.8	1.154	7	11.4	1.176	7	3.4	1.02	7	7.5	1.115	7	7.4	1.056	7	6.8
E3JV95	Histone H2B OS=Puccinia graminis f. sp. tritici (strain CRL 75-36-700-3 / race SCCL) GN=PGTG_01301 PE=3 SV=1 - [E3JV95_PUCGT]	168.69	0.363	70	1	5	17	146	15.9	10.14	0.952	2	41.9	0.918	2	7.5	1.397	2	19.4	1.346	2	13.5	0.804	2	18.5	0.777	2	14.4	0.6	2	17.7	0.578	2	53.6	0.63	2	62.9	0.43	2	38	0.745	2	37.1	0.873	2	18.4	0.842	2	14.5
J3Q5F5	Histone H2B OS=Puccinia triticina (isolate 1-1 / race 1 (BBBD)) GN=PTTG_06621 PE=3 SV=1 - [J3Q5F5_PUCT1]	164.29	0.3557	71	2	6	18	149	15.8	10.13	1.086	2	2.9	1.068	2	1.6	1.579	2	18.5	1.552	2	17.1	1.238	2	21.3	1.222	2	19.9	0.869	2	8.1	0.853	2	9.4	0.8	2	11	0.55	2	26.9	0.7	2	29.8	1.186	2	5.2	1.167	2	6.6
E3JYR4	Putative uncharacterized protein OS=Puccinia graminis f. sp. tritici (strain CRL 75-36-700-3 / race SCCL) GN=PGTG_03145 PE=4 SV=2 - [E3JYR4_PUCGT]	78.15	0.0208	1	4	4	5	2597	283.9	6.11	0.94	5	22	1.062	5	4	0.919	5	13	1.044	5	11.5	0.892	5	8.7	1.043	5	11.1	0.885	5	3.5	1.011	5	6.1	0.988	5	11.1	1.045	5	19.7	1.018	5	13.2	0.87	5	7.9	0.907	5	13.4
E3JUV9	T-complex protein 1 subunit alpha OS=Puccinia graminis f. sp. tritici (strain CRL 75-36-700-3 / race SCCL) GN=PGTG_01165 PE=3 SV=2 - [E3JUV9_PUCGT]	656.87	0.3799	35	11	17	58	558	60.5	6.76	0.988	30	21.5	0.995	30	11.7	0.964	30	13	0.981	30	8.6	0.968	30	12.3	1.024	30	12.5	0.994	30	10.7	1.004	30	11.9	1.021	30	16.9	1.046	30	15.3	1.004	30	15.2	0.942	30	13.9	0.969	30	14.6
F4RCH7	T-complex protein 1 subunit alpha OS=Melampsora larici-populina (strain 98AG31 / pathotype 3-4-7) GN=MELLADRAFT_47340 PE=3 SV=1 - [F4RCH7_MELLP]	293.59	0.1682	33	1	7	29	559	60.4	6.84	0.841	1		0.896	1		0.821	1		0.874	1		0.875	1		0.934	1		0.904	1		0.962	1		1.074	1		1.102	1		1.032	1		0.784	1		0.835	1
J3QDZ0	Uncharacterized protein (Fragment) OS=Puccinia triticina (isolate 1-1 / race 1 (BBBD)) GN=PTTG_09606 PE=4 SV=1 - [J3QDZ0_PUCT1]	64.33	0.0764	16	2	2	3	275	32.2	8.75	0.981	2	7.9	0.985	2	0.6	0.884	2	13	0.887	2	5.7	0.992	2	5.3	0.999	2	2	1.004	2	4.8	1.008	2	2.4	1.023	2	3	1.137	2	8.2	1.01	2	0.5	1.017	2	10.6	1.022	2	3.3
E3KM19	Putative uncharacterized protein OS=Puccinia graminis f. sp. tritici (strain CRL 75-36-700-3 / race SCCL) GN=PGTG_11537 PE=4 SV=1 - [E3KM19_PUCGT]	39.81	0.0328	1	1	1	9	335	35.5	6.57	1.057	5	21.9	1.108	5	19.4	0.984	5	12.4	0.952	5	3.3	1.013	5	7.4	0.967	5	0.7	0.967	5	4.6	1.066	5	16	0.9	5	20.1	1.014	5	17.1	1.1	5	7	1.091	5	3.6	1.135	5	14.8
E3JVW5	Succinyl-CoA:3-ketoacid-coenzyme A transferase OS=Puccinia graminis f. sp. tritici (strain CRL 75-36-700-3 / race SCCL) GN=PGTG_02631 PE=3 SV=1 - [E3JVW5_PUCGT]	408.3	0.3179	2	10	10	25	541	58	7.74	0.974	19	19.8	0.977	19	17.5	0.945	19	5.8	0.954	19	8.8	0.998	19	12.4	0.993	19	9.3	1.005	19	10.6	1.012	19	13.2	1.07	19	15.6	1.047	19	10.4	1.014	19	9.8	1.082	19	21.1	1.092	19	22.5
E3L3T7	Large subunit ribosomal protein L5e OS=Puccinia graminis f. sp. tritici (strain CRL 75-36-700-3 / race SCCL) GN=PGTG_16403 PE=3 SV=2 - [E3L3T7_PUCGT]	495.11	0.326	4	3	10	90	408	45.3	9.35	1.195	26	24.9	1.129	26	30.9	1.18	26	13.8	1.074	26	15.7	1.143	26	14.4	1.028	26	24.2	1.088	26	13	0.962	26	12.9	0.917	26	22.6	0.883	26	18.9	0.961	26	20	1.095	26	21.1	1.041	26	15.9
J3Q9J0	Uncharacterized protein OS=Puccinia triticina (isolate 1-1 / race 1 (BBBD)) GN=PTTG_08056 PE=3 SV=1 - [J3Q9J0_PUCT1]	353.77	0.3401	3	1	8	64	297	33.6	9.31	0.782	1		0.875	1		1.378	1		1.54	1		1.286	1		1.443	1		1.003	1		1.121	1		1.282	1		0.729	1		0.779	1		0.797	1		0.893	1
E3KS89	Putative uncharacterized protein OS=Puccinia graminis f. sp. tritici (strain CRL 75-36-700-3 / race SCCL) GN=PGTG_13383 PE=4 SV=1 - [E3KS89_PUCGT]	194.44	0.151	2	4	5	45	351	37	9.11	0.963	22	19.1	0.998	22	17.4	1.008	22	13.5	1.053	22	16.3	1.037	22	8	1.063	22	9.1	1.006	22	9.8	1.017	22	9.8	1.043	22	16.1	1.002	22	14.9	0.953	22	6.9	0.919	22	16.3	0.953	22	19.3
J3PLU2	Uncharacterized protein OS=Puccinia triticina (isolate 1-1 / race 1 (BBBD)) GN=PTTG_00108 PE=4 SV=1 - [J3PLU2_PUCT1]	134.59	0.0653	1	3	5	13	873	97.3	6.96	0.896	10	13	0.913	10	7.8	0.964	10	7.9	0.98	10	9.2	0.885	10	16.2	0.961	10	10.8	0.943	10	14.6	0.918	10	8.9	1.029	10	19.6	0.97	10	10.8	0.99	10	11.3	0.932	10	12.5	0.96	10	11
E3JZX0	Putative uncharacterized protein OS=Puccinia graminis f. sp. tritici (strain CRL 75-36-700-3 / race SCCL) GN=PGTG_03551 PE=4 SV=2 - [E3JZX0_PUCGT]	28.08	0.2083	1	1	1	2	48	5.3	9.7	0.741	1		1.006	1		1.108	1		1.504	1		0.668	1		0.909	1		0.803	1		1.089	1		1.083	1		0.725	1		1.201	1		0.803	1		1.091	1
J3PWY6	Uncharacterized protein OS=Puccinia triticina (isolate 1-1 / race 1 (BBBD)) GN=PTTG_03652 PE=4 SV=1 - [J3PWY6_PUCT1]	310.84	0.236	3	6	6	34	356	38	5.68	0.999	34	14.3	0.977	34	18.4	0.969	34	10.8	0.954	34	9.2	0.979	34	6.2	0.935	34	12.2	1.044	34	11.1	1.004	34	11.4	1.011	34	13	1.083	34	8.6	1.049	34	10.6	1.103	34	12.5	1.061	34	15.8
M7WRD8	Heat shock 70kDa protein 1/8 OS=Rhodosporidium toruloides (strain NP11) GN=RHTO_02569 PE=3 SV=1 - [M7WRD8_RHOT1]	532.72	0.1638	6	0	8	140	629	68.5	5.47
E3KYL9	Putative uncharacterized protein OS=Puccinia graminis f. sp. tritici (strain CRL 75-36-700-3 / race SCCL) GN=PGTG_15257 PE=3 SV=1 - [E3KYL9_PUCGT]	422.09	0.2922	3	1	7	59	308	32.8	6.3	0.973	8	6.3	0.934	8	17.9	0.944	8	11.9	0.912	8	7.8	1.122	8	7.1	1.094	8	10.3	1.116	8	4.5	1.062	8	5.2	1.152	8	7	1.163	8	6.7	1.01	8	4.1	0.801	8	4.4	0.811	8	11.2
J3PXY2	Uncharacterized protein OS=Puccinia triticina (isolate 1-1 / race 1 (BBBD)) GN=PTTG_03998 PE=3 SV=1 - [J3PXY2_PUCT1]	413.05	0.3149	2	1	7	59	308	32.9	6.79	0.932	8	15.7	0.952	8	12	0.792	8	21	0.855	8	11.1	1.029	8	11	1.079	8	5.5	1.076	8	5	1.049	8	10	1.122	8	10	1.373	8	10.2	1.054	8	14.8	0.746	8	11.1	0.796	8	21.4
D0F0C3	Fuz7 OS=Puccinia striiformis f. sp. tritici PE=4 SV=1 - [D0F0C3_9BASI]	628.62	0.4415	25	14	14	47	419	46.4	6.8	0.982	40	18	1.008	40	17.8	0.98	40	15	1.008	40	13.4	1.06	40	16.1	1.084	40	14.6	0.979	40	13.4	1.013	40	13.9	0.986	40	20.5	1.022	40	10.6	0.94	40	14.2	0.909	40	15.8	0.939	40	11.3
E3L1C8	Putative uncharacterized protein OS=Puccinia graminis f. sp. tritici (strain CRL 75-36-700-3 / race SCCL) GN=PGTG_16113 PE=3 SV=2 - [E3L1C8_PUCGT]	305.67	0.2491	5	5	5	70	293	31.2	6.29	1.015	61	19.1	1.004	61	17	1.017	61	13.3	1.046	61	15.6	1.05	61	10.2	1.085	61	17.2	0.97	61	10.7	1.019	61	14.4	1.005	61	20.1	0.953	61	17.4	0.926	61	12.5	0.965	61	15.9	0.996	61	11.8
U5H4I7	Uncharacterized protein OS=Microbotryum violaceum (strain p1A1 Lamole) GN=MVLG_02227 PE=4 SV=1 - [U5H4I7_USTV1]	282.22	0.0632	21	1	7	14	1235	136.7	6.84
E3L058	Putative uncharacterized protein OS=Puccinia graminis f. sp. tritici (strain CRL 75-36-700-3 / race SCCL) GN=PGTG_16233 PE=4 SV=1 - [E3L058_PUCGT]	83.52	0.1	2	2	2	5	310	33.4	6.44	0.925	5	18	1.064	5	13.1	1.026	5	3.5	1.065	5	11.6	1.078	5	9.4	0.993	5	1.6	1.033	5	8.6	1.019	5	12	1.116	5	16.9	1.006	5	2.9	1.021	5	4	1.143	5	10.3	1.077	5	13.6
E3KJT2	Putative uncharacterized protein OS=Puccinia graminis f. sp. tritici (strain CRL 75-36-700-3 / race SCCL) GN=PGTG_10716 PE=4 SV=2 - [E3KJT2_PUCGT]	222.23	0.0675	1	2	5	22	993	108.5	5.14	0.947	2	41.3	1.174	2	47.9	0.868	2	3.8	1.074	2	9.6	0.533	2	62.7	0.663	2	55.5	0.766	2	33.4	0.948	2	27.2	0.809	2	82.8	0.883	2	37.6	1.434	2	25.4	0.99	2	27.7	1.227	2	33.8
J3QB84	Uncharacterized protein OS=Puccinia triticina (isolate 1-1 / race 1 (BBBD)) GN=PTTG_08650 PE=4 SV=1 - [J3QB84_PUCT1]	184.53	0.062	1	2	5	30	952	104.1	5.11	0.934	12	7.9	0.895	12	19.8	0.835	12	6.4	0.855	12	9.2	0.929	12	12.7	0.955	12	10.9	1.012	12	8.3	1.052	12	11.3	1.072	12	12	1.175	12	16.5	1.047	12	3.8	1.033	12	9.5	1.125	12	10
E3JTG9	Putative uncharacterized protein OS=Puccinia graminis f. sp. tritici (strain CRL 75-36-700-3 / race SCCL) GN=PGTG_01887 PE=3 SV=2 - [E3JTG9_PUCGT]	140.5	0.0913	3	3	3	17	241	27.6	7.02	0.933	17	8.3	1.006	17	12.8	0.893	17	9.4	0.962	17	6.5	0.951	17	10.1	0.966	17	13.7	1.009	17	6.5	1.049	17	10.1	1.084	17	8.7	1.169	17	15	1.059	17	5	0.867	17	11.4	0.945	17	13.5
E3KG90	Protein transporter SEC61 subunit alpha OS=Puccinia graminis f. sp. tritici (strain CRL 75-36-700-3 / race SCCL) GN=PGTG_09138 PE=3 SV=2 - [E3KG90_PUCGT]	130.5	0.1218	33	4	4	15	476	52.2	8.47	0.818	7	11	0.805	7	10.7	0.927	7	10.7	0.836	7	17.7	0.899	7	7.6	0.856	7	13	0.921	7	13.1	0.937	7	13.6	1.034	7	10.4	1.018	7	21.7	1.027	7	3.7	0.861	7	29.5	0.8	7	25.4
E3L9W0	Putative uncharacterized protein OS=Puccinia graminis f. sp. tritici (strain CRL 75-36-700-3 / race SCCL) GN=PGTG_19290 PE=4 SV=1 - [E3L9W0_PUCGT]	32.59	0.0337	3	1	1	3	356	39.4	6.02	3.081	2	44.2	3.554	2	52.3	1.066	2	15.6	1.228	2	8.6	1.002	2	3.9	1.159	2	10.9	0.927	2	2	1.068	2	9	0.301	2	41.9	0.871	2	17.6	0.924	2	1.9	1.121	2	10.8	1.294	2	3.8
A7KMZ4	Putative uncharacterized protein (Fragment) OS=Melampsora medusae f. sp. deltoidis PE=2 SV=1 - [A7KMZ4_9BASI]	106.37	0.1858	13	1	4	13	226	23.6	9.41	1.139	1		1.038	1		0.944	1		0.859	1		0.923	1		0.843	1		0.886	1		0.806	1		0.777	1		0.94	1		0.959	1		0.925	1		0.843	1
E3KWI0	Putative uncharacterized protein (Fragment) OS=Puccinia graminis f. sp. tritici (strain CRL 75-36-700-3 / race SCCL) GN=PGTG_14860 PE=4 SV=2 - [E3KWI0_PUCGT]	322.78	0.2767	23	5	8	38	365	38	8.69	1.057	24	23.7	1.017	24	24.2	0.998	24	16.8	1.061	24	17	0.966	24	16.7	1.002	24	16.4	1.035	24	9.9	1.007	24	7.9	0.99	24	21.5	0.998	24	17.1	1.08	24	17.9	1.136	24	12.6	1.12	24	20.2
E3KG58	UV excision repair protein Rad23 OS=Puccinia graminis f. sp. tritici (strain CRL 75-36-700-3 / race SCCL) GN=PGTG_09270 PE=4 SV=1 - [E3KG58_PUCGT]	196.92	0.1271	9	6	6	21	409	42.8	4.64	0.833	13	22.3	0.868	13	18.6	0.872	13	20.8	0.954	13	10.2	0.926	13	21.6	0.985	13	18.4	0.996	13	10.7	1.087	13	9.5	1.252	13	14.1	1.174	13	14.4	1.032	13	19.8	0.93	13	14.8	1.025	13	15.6
E3K300	Putative uncharacterized protein OS=Puccinia graminis f. sp. tritici (strain CRL 75-36-700-3 / race SCCL) GN=PGTG_04276 PE=4 SV=2 - [E3K300_PUCGT]	165.96	0.0497	3	5	5	7	1046	115.8	5.94	1.13	6	13.4	1.267	6	16.7	1.107	6	12.8	1.176	6	27.3	1.188	6	14.8	1.317	6	9.3	1.039	6	9.9	1.13	6	7.3	0.861	6	12.9	0.964	6	10.2	0.894	6	12.8	1.083	6	20.2	1.198	6	24.7
Q4PFQ7	Putative uncharacterized protein OS=Ustilago maydis (strain 521 / FGSC 9021) GN=UM01056.1 PE=4 SV=1 - [Q4PFQ7_USTMA]	380.71	0.0937	8	1	8	54	822	90.3	5.14	1.32	1		1.21	1		1.13	1		1.034	1		0.889	1		0.817	1		1.018	1		0.932	1		0.771	1		0.901	1		1.143	1		1.219	1		1.117	1
E3JRU8	Putative uncharacterized protein OS=Puccinia graminis f. sp. tritici (strain CRL 75-36-700-3 / race SCCL) GN=PGTG_00504 PE=4 SV=2 - [E3JRU8_PUCGT]	433.63	0.1275	11	2	10	55	910	101.4	6	0.974	15	29.3	0.885	15	6.3	0.868	15	21.4	0.862	15	15.3	0.943	15	7.2	0.939	15	22.7	1.087	15	13.4	1.028	15	34.8	1.082	15	21.1	1.298	15	16.8	1.165	15	11	1.033	15	10.5	1.052	15	10.1
J3PZX9	Uncharacterized protein OS=Puccinia triticina (isolate 1-1 / race 1 (BBBD)) GN=PTTG_04695 PE=4 SV=1 - [J3PZX9_PUCT1]	333.33	0.0826	11	1	9	46	896	99.3	5.6	1.078	3	16.3	1.169	3	5.5	0.818	3	11.4	0.921	3	6.3	0.892	3	22.6	0.935	3	1.2	1.028	3	14.2	1.135	3	6.1	0.972	3	11.6	1.234	3	0.2	1.15	3	8.3	1.057	3	5.5	1.097	3	6.6
E3K387	Ketol-acid reductoisomerase, mitochondrial OS=Puccinia graminis f. sp. tritici (strain CRL 75-36-700-3 / race SCCL) GN=PGTG_04900 PE=4 SV=1 - [E3K387_PUCGT]	544.02	0.4029	39	13	13	76	407	44.4	9.14	1.008	70	22.6	0.998	70	18.1	1.025	70	13.1	0.978	70	11.4	1.002	70	11.2	0.993	70	11.3	1.052	70	9.9	1.049	70	12.6	1.06	70	23.5	1.049	70	14.6	1.044	70	10.7	1.055	70	19.7	1.009	70	15.6
E3JR58	RuvB-like helicase 2 OS=Puccinia graminis f. sp. tritici (strain CRL 75-36-700-3 / race SCCL) GN=PGTG_00680 PE=4 SV=2 - [E3JR58_PUCGT]	118.12	0.0871	3	2	4	7	505	55.1	6.32	1.171	3	2.6	1.058	3	5	0.971	3	2.9	0.964	3	5.4	1.132	3	2	1.021	3	5.6	1.065	3	2.7	0.948	3	0.7	0.926	3	5.3	1.013	3	4.2	0.956	3	4.7	1.011	3	11.7	1.025	3	25.1
F4RFT2	Putative uncharacterized protein OS=Melampsora larici-populina (strain 98AG31 / pathotype 3-4-7) GN=MELLADRAFT_84452 PE=4 SV=1 - [F4RFT2_MELLP]	114.99	0.082	1	1	3	5	488	53.6	6.65	1.183	2	15.1	0.96	2	31.9	1.129	2	12.3	0.915	2	3.9	1.139	2	20.5	0.927	2	37.7	1.077	2	2.2	0.873	2	18.5	0.91	2	12.8	0.955	2	14.6	0.944	2	18.2	1.146	2	11.9	0.931	2	28.5
E3K280	Carbamoyl-phosphate synthase arginine-specific large chain OS=Puccinia graminis f. sp. tritici (strain CRL 75-36-700-3 / race SCCL) GN=PGTG_04405 PE=4 SV=1 - [E3K280_PUCGT]	822.2	0.2326	17	3	21	79	1178	130.3	6.16	0.914	15	17.7	0.871	15	19.7	0.997	15	10.4	0.958	15	11.3	0.931	15	13.2	0.836	15	19.3	0.984	15	16.9	0.9	15	18.1	1.061	15	26.2	0.957	15	20.7	1.049	15	14.9	0.969	15	7.4	0.964	15	13.5
J3PT12	Uncharacterized protein OS=Puccinia triticina (isolate 1-1 / race 1 (BBBD)) GN=PTTG_02278 PE=4 SV=1 - [J3PT12_PUCT1]	849.73	0.2328	18	2	20	66	1177	130	5.94	1.032	4	16.2	1.111	4	15.7	1.062	4	23.7	1.089	4	22.8	0.989	4	9.1	1.072	4	7.6	0.988	4	11.6	1.074	4	10.9	0.966	4	3	0.957	4	10.2	1.022	4	5.4	1.016	4	18.4	1.095	4	20.7
E3L3Y7	Putative uncharacterized protein OS=Puccinia graminis f. sp. tritici (strain CRL 75-36-700-3 / race SCCL) GN=PGTG_17119 PE=4 SV=2 - [E3L3Y7_PUCGT]	872.12	0.4675	7	16	16	119	477	51.6	7.61	0.942	76	22	0.992	76	27.1	0.988	76	13.6	1.014	76	16.8	0.987	76	14.9	0.988	76	20.8	0.994	76	12.4	1.006	76	15.3	1.026	76	23.6	1.02	76	17.3	1.042	76	14	1.001	76	17.3	1.061	76	19
J3QFK7	Uncharacterized protein (Fragment) OS=Puccinia triticina (isolate 1-1 / race 1 (BBBD)) GN=PTTG_10173 PE=4 SV=1 - [J3QFK7_PUCT1]	39.29	0.0601	2	1	1	1	183	20.2	5.73
E3KAU0	Putative uncharacterized protein OS=Puccinia graminis f. sp. tritici (strain CRL 75-36-700-3 / race SCCL) GN=PGTG_07087 PE=4 SV=1 - [E3KAU0_PUCGT]	235.83	0.1976	2	5	5	29	339	35.6	4.94	0.996	21	27.9	1.001	21	20.4	0.943	21	18.8	0.986	21	22.5	0.923	21	16.7	0.917	21	16.7	1.018	21	10.3	1.049	21	17	1.044	21	22	1.14	21	17.3	1.134	21	12.6	1.178	21	16.7	1.201	21	10.7
E3KDD8	Putative uncharacterized protein OS=Puccinia graminis f. sp. tritici (strain CRL 75-36-700-3 / race SCCL) GN=PGTG_07544 PE=4 SV=2 - [E3KDD8_PUCGT]	150.53	0.1088	2	4	4	26	487	52.4	4.82	0.96	20	21.5	0.891	20	30.5	0.804	20	20.1	0.838	20	26.2	0.87	20	16.4	0.79	20	26.1	0.976	20	15.8	0.947	20	17.4	1.039	20	16	1.186	20	14.3	1.163	20	9.2	1.084	20	19.5	1.087	20	45.4
F4RT18	Family 13 glycoside hydrolase OS=Melampsora larici-populina (strain 98AG31 / pathotype 3-4-7) GN=MELLADRAFT_44211 PE=4 SV=1 - [F4RT18_MELLP]	189.02	0.0997	22	2	5	19	682	78.2	6.18	1.11	8	16.1	1.078	8	21.2	0.972	8	16.7	1.052	8	10.9	0.993	8	5.1	1.015	8	23.7	0.937	8	4.8	0.988	8	5	0.967	8	20.5	1.014	8	15.7	1.014	8	11.5	1.087	8	24.4	1.127	8	15.5
E3KTD1	Putative uncharacterized protein OS=Puccinia graminis f. sp. tritici (strain CRL 75-36-700-3 / race SCCL) GN=PGTG_13927 PE=4 SV=1 - [E3KTD1_PUCGT]	87.21	0.069	1	2	2	22	261	27.1	4.32	0.762	22	23.9	0.809	22	26.8	0.625	22	16.1	0.747	22	23.3	0.793	22	11	0.891	22	17.3	0.999	22	16.5	1.103	22	8.8	1.343	22	22	1.509	22	32	1.271	22	18.7	1.11	22	28	1.265	22	15.5
J3PM19	CTP synthase OS=Puccinia triticina (isolate 1-1 / race 1 (BBBD)) GN=PTTG_00185 PE=3 SV=1 - [J3PM19_PUCT1]	70.81	0.0475	1	1	2	5	547	59.5	6.39	0.959	3	18.3	0.891	3	18	0.891	3	0.5	0.83	3	0.8	0.712	3	16.5	0.679	3	3.6	1.068	3	8.8	0.989	3	0.9	1.181	3	27.4	1.199	3	8.3	1.451	3	3.1	0.895	3	1.7	0.839	3	0.5
F4RM50	CTP synthase OS=Melampsora larici-populina (strain 98AG31 / pathotype 3-4-7) GN=MELLADRAFT_52583 PE=3 SV=1 - [F4RM50_MELLP]	60.18	0.0398	1	1	2	3	553	61.6	7.24	0.856	1		0.934	1		1.028	1		1.122	1		1.005	1		1.1	1		0.992	1		1.082	1		1.159	1		0.965	1		0.986	1		0.878	1		0.958	1
E3JXM5	Large subunit ribosomal protein L7e OS=Puccinia graminis f. sp. tritici (strain CRL 75-36-700-3 / race SCCL) GN=PGTG_02261 PE=3 SV=1 - [E3JXM5_PUCGT]	342.26	0.416	2	9	9	74	250	28.8	10.21	1.063	68	22.5	1.023	68	18.5	1.037	68	17.1	1.05	68	16.6	1.082	68	22.7	1.053	68	15.7	0.986	68	14.2	0.989	68	14	0.975	68	20.2	0.905	68	21.3	0.924	68	13.3	1.029	68	20.8	1.039	68	28
E3K4U9	Leucyl-tRNA synthetase OS=Puccinia graminis f. sp. tritici (strain CRL 75-36-700-3 / race SCCL) GN=PGTG_05585 PE=3 SV=2 - [E3K4U9_PUCGT]	552.33	0.1586	4	3	12	27	1135	128	6.43	0.987	4	1.2	0.91	4	15.2	0.962	4	4.3	0.854	4	4.4	0.995	4	3.1	0.922	4	13.5	1.111	4	11.9	1.016	4	19.1	1.117	4	12	1.123	4	16	1.105	4	9.5	0.988	4	3.6	0.916	4	10.6
J3QEU8	Uncharacterized protein (Fragment) OS=Puccinia triticina (isolate 1-1 / race 1 (BBBD)) GN=PTTG_09914 PE=3 SV=1 - [J3QEU8_PUCT1]	453.45	0.1427	3	1	10	24	1058	118.8	7.59	0.921	1		0.869	1		1.082	1		1.018	1		1.102	1		1.041	1		1.073	1		1.01	1		1.164	1		0.993	1		0.972	1		1.01	1		0.952	1
J3Q4G6	Uncharacterized protein OS=Puccinia triticina (isolate 1-1 / race 1 (BBBD)) GN=PTTG_06282 PE=3 SV=1 - [J3Q4G6_PUCT1]	233.94	0.1885	35	4	4	22	244	27	6.21	1.116	19	22.8	1.084	19	14.2	1.063	19	13.5	0.983	19	15.3	1.013	19	15.6	0.936	19	8.2	0.987	19	21.7	0.966	19	18.1	0.915	19	26.7	1.064	19	15.4	1.013	19	12.6	1.073	19	15.8	0.984	19	13.1
J3QCM4	Uncharacterized protein OS=Puccinia triticina (isolate 1-1 / race 1 (BBBD)) GN=PTTG_09140 PE=4 SV=1 - [J3QCM4_PUCT1]	181.51	0.1622	7	5	5	9	376	40.2	8	0.854	7	13.5	0.906	7	15.2	0.791	7	4.4	0.923	7	14.1	0.999	7	16.7	1.039	7	6	0.923	7	22.8	1.043	7	11.1	1.151	7	18.3	1.168	7	19.1	0.998	7	5.7	0.864	7	13.1	0.996	7	7.3
E3JVK4	Putative uncharacterized protein OS=Puccinia graminis f. sp. tritici (strain CRL 75-36-700-3 / race SCCL) GN=PGTG_02520 PE=4 SV=2 - [E3JVK4_PUCGT]	305.07	0.093	2	6	8	26	946	103.8	7.06	1.063	20	16.2	1.069	20	20.6	1.075	20	12.8	1.063	20	11.7	1.103	20	9.2	1.106	20	16.7	1.026	20	7.2	1.018	20	14.2	0.976	20	12.1	0.942	20	11.5	0.922	20	13.5	0.949	20	13.2	0.978	20	14.1
F4S6U6	Putative uncharacterized protein OS=Melampsora larici-populina (strain 98AG31 / pathotype 3-4-7) GN=MELLADRAFT_50645 PE=4 SV=1 - [F4S6U6_MELLP]	141.83	0.045	1	2	4	8	934	102.9	8.05	0.891	4	13.3	0.79	4	7.4	1.115	4	7.3	0.989	4	1.1	1.148	4	7.7	0.981	4	14.8	1.109	4	17.3	0.974	4	20.1	1.399	4	12.5	1.045	4	10.1	1.011	4	9.6	1.21	4	8.4	1.032	4	15.6
E3K732	Putative uncharacterized protein OS=Puccinia graminis f. sp. tritici (strain CRL 75-36-700-3 / race SCCL) GN=PGTG_05200 PE=3 SV=2 - [E3K732_PUCGT]	289.19	0.2138	1	3	7	26	435	47.9	8.38	1.005	7	6.5	1.06	7	8.7	1.074	7	8.8	1.129	7	10.5	1.053	7	16.2	1.079	7	20.1	0.96	7	5.1	0.957	7	7.2	0.917	7	7.4	0.85	7	7.5	0.886	7	17.4	0.942	7	3.1	0.975	7	9.8
G3JX04	Sterol 24-C-methyltransferase OS=Puccinia striiformis f. sp. tritici PE=4 SV=1 - [G3JX04_9BASI]	441.04	0.3677	36	12	13	37	359	40.5	6.47	0.896	22	16.4	0.871	22	22.8	0.936	22	8.6	0.895	22	12	0.929	22	12.9	0.915	22	12.9	1.01	22	12.5	1.013	22	10.9	1.123	22	16.5	1.138	22	12.4	1.089	22	11.4	0.955	22	18.9	0.93	22	12.4
R9P7F2	Uncharacterized protein OS=Pseudozyma hubeiensis (strain SY62) GN=PHSY_004898 PE=3 SV=1 - [R9P7F2_PSEHS]	180.86	0.0913	9	1	4	48	690	74.3	5.26	0.788	1		0.571	1		0.905	1		0.655	1		1.206	1		0.876	1		0.945	1		0.684	1		1.199	1		1.044	1		0.782	1		1.219	1		0.883	1
U5GXY7	Uncharacterized protein OS=Microbotryum violaceum (strain p1A1 Lamole) GN=MVLG_00062 PE=3 SV=1 - [U5GXY7_USTV1]	386.33	0.2003	6	0	8	75	634	69.1	5.59
G7E8L1	Uncharacterized protein OS=Mixia osmundae (strain CBS 9802 / IAM 14324 / JCM 22182 / KY 12970) GN=Mo06178 PE=4 SV=1 - [G7E8L1_MIXOS]	472.02	0.1624	7	2	9	99	696	77.2	6.83	1.308	13	25.9	1.336	13	19.9	1.111	13	23.8	1.186	13	13.9	1.161	13	16.6	1.196	13	12.8	1.156	13	20.6	1.173	13	12.1	0.892	13	16.7	1.014	13	7.1	0.958	13	8.5	1.186	13	23.5	1.211	13	17.3
E3JRN0	Putative uncharacterized protein OS=Puccinia graminis f. sp. tritici (strain CRL 75-36-700-3 / race SCCL) GN=PGTG_00725 PE=4 SV=2 - [E3JRN0_PUCGT]	285.05	0.0602	1	1	5	23	1130	127.7	6.19	0.849	5	10.7	1.029	5	23.9	1.063	5	16.1	1.088	5	2.3	0.926	5	18.1	0.871	5	3.3	1.074	5	10.6	1.007	5	10.8	1.105	5	18.9	0.912	5	2.3	1.158	5	6.4	0.87	5	31.3	0.922	5	12.5
E3K1M0	AGC/NDR/NDR protein kinase OS=Puccinia graminis f. sp. tritici (strain CRL 75-36-700-3 / race SCCL) GN=PGTG_04151 PE=4 SV=1 - [E3K1M0_PUCGT]	103.89	0.0617	13	3	3	24	486	55.6	6.77	0.936	14	8.2	1.016	14	19.1	0.857	14	10.5	0.917	14	6.5	0.963	14	9.4	1.01	14	12.7	0.901	14	6.3	0.945	14	11.5	0.946	14	4.3	0.997	14	9.1	0.956	14	7.1	0.887	14	26.5	0.947	14	13.8
E3L748	40S ribosomal protein S26E OS=Puccinia graminis f. sp. tritici (strain CRL 75-36-700-3 / race SCCL) GN=PGTG_18358 PE=4 SV=1 - [E3L748_PUCGT]	202.22	0.254	2	3	3	47	126	14	11.15	0.969	32	20.4	0.954	32	30.2	1.052	32	14.6	1.053	32	9.5	1.029	32	11.2	1.032	32	13.8	0.96	32	15.1	0.956	32	11.4	1.063	32	20	0.941	32	15.5	0.985	32	16.8	1.042	32	13.6	1.048	32	12.1
J3Q9L4	Uncharacterized protein OS=Puccinia triticina (isolate 1-1 / race 1 (BBBD)) GN=PTTG_08080 PE=3 SV=1 - [J3Q9L4_PUCT1]	30.11	0.0372	1	1	1	2	188	21.2	5.91	1.271	2	5.9	1.386	2	6.5	1.033	2	3.9	1.124	2	4.6	1.039	2	6.8	1.135	2	6.1	1.032	2	5.1	1.124	2	5.8	0.812	2	0.7	1	2	1.2	0.992	2	11.9	1.099	2	4.6	1.198	2	3.9
E3JRG6	Putative uncharacterized protein OS=Puccinia graminis f. sp. tritici (strain CRL 75-36-700-3 / race SCCL) GN=PGTG_00211 PE=4 SV=2 - [E3JRG6_PUCGT]	218.72	0.128	14	5	5	11	547	57.2	5.41	1.075	8	26.2	1.174	8	25	1.102	8	19.4	1.096	8	6.8	1.139	8	17.3	1.1	8	11.9	1.028	8	6.4	1.058	8	7.7	0.926	8	30.3	0.933	8	15	0.898	8	7.1	1.102	8	20.9	1.102	8	8.7
J3PQ06	Uncharacterized protein OS=Puccinia triticina (isolate 1-1 / race 1 (BBBD)) GN=PTTG_01222 PE=3 SV=1 - [J3PQ06_PUCT1]	157.22	0.0808	2	3	3	20	619	66.4	5.58	1.151	18	20	1.216	18	14.6	1.108	18	14.3	1.12	18	10.6	1.035	18	17.6	1.067	18	5.3	1	18	16.1	1.036	18	11.4	0.874	18	18.9	0.893	18	8.2	0.974	18	11.7	1.083	18	9.2	1.094	18	12
E3L347	Putative uncharacterized protein OS=Puccinia graminis f. sp. tritici (strain CRL 75-36-700-3 / race SCCL) GN=PGTG_17244 PE=4 SV=2 - [E3L347_PUCGT]	121.81	0.0465	1	1	2	4	645	69	9.33	0.855	3	19	0.899	3	23.6	1.013	3	17.7	0.926	3	3	1.051	3	9.2	0.906	3	30.4	0.964	3	6.7	0.881	3	13.9	1.077	3	38.5	0.952	3	8.5	0.921	3	7.6	1.049	3	31.1	0.823	3	8.6
J3PQX5	Uncharacterized protein OS=Puccinia triticina (isolate 1-1 / race 1 (BBBD)) GN=PTTG_01541 PE=4 SV=1 - [J3PQX5_PUCT1]	87.91	0.0417	1	1	2	2	671	72.5	9.36	0.816	1		0.781	1		0.813	1		0.777	1		0.626	1		0.601	1		0.918	1		0.877	1		1.124	1		1.13	1		1.463	1		0.926	1		0.886	1
E3KB23	Minichromosome maintenance protein 5 (Cell division control protein 46) OS=Puccinia graminis f. sp. tritici (strain CRL 75-36-700-3 / race SCCL) GN=PGTG_07804 PE=3 SV=2 - [E3KB23_PUCGT]	288.97	0.1381	38	1	8	11	753	83.7	6.79	1.035	1		0.959	1		0.983	1		0.91	1		0.966	1		0.898	1		0.932	1		0.862	1		0.9	1		0.948	1		0.963	1		1.118	1		1.036	1
J3PYB8	Uncharacterized protein OS=Puccinia triticina (isolate 1-1 / race 1 (BBBD)) GN=PTTG_04134 PE=3 SV=1 - [J3PYB8_PUCT1]	313.58	0.1436	38	1	8	13	745	82.9	6.64	1.158	2	10.5	1.129	2	16.8	1.025	2	0.7	0.998	2	6.9	1.045	2	0.3	1.021	2	6.6	0.974	2	4.4	0.948	2	1.8	0.84	2	14.9	0.95	2	5.1	0.93	2	4.7	0.986	2	6.1	0.962	2	0.1
J3QE27	Uncharacterized protein OS=Puccinia triticina (isolate 1-1 / race 1 (BBBD)) GN=PTTG_09643 PE=4 SV=1 - [J3QE27_PUCT1]	21	0.0203	2	1	1	1	543	60.1	6.02	0.91	1		0.841	1		1	1		0.923	1		1.015	1		0.941	1		1.122	1		1.036	1		1.233	1		1.123	1		1.103	1		1.113	1		1.029	1
J3Q5I9	Uncharacterized protein OS=Puccinia triticina (isolate 1-1 / race 1 (BBBD)) GN=PTTG_06655 PE=4 SV=1 - [J3Q5I9_PUCT1]	113.76	0.0768	3	4	4	13	482	51.8	4.61	1.064	12	15.2	1.052	12	12	0.993	12	9.3	0.947	12	14	1.003	12	16.2	0.966	12	17.6	1.014	12	8	0.995	12	15.4	0.963	12	18.5	1.035	12	6.9	0.985	12	9.4	0.983	12	9.5	0.998	12	8.6
E3JVS1	Glycine dehydrogenase subunit 2 OS=Puccinia graminis f. sp. tritici (strain CRL 75-36-700-3 / race SCCL) GN=PGTG_02587 PE=4 SV=2 - [E3JVS1_PUCGT]	306.63	0.1075	3	8	8	18	1051	114.8	7.39	1.017	14	9.1	1.028	14	15.1	1.11	14	10.8	1.051	14	6.2	1.094	14	8.1	1.039	14	12.8	1.061	14	10.9	1.004	14	7	1.005	14	13.6	0.965	14	10.8	0.939	14	8.6	0.988	14	14.2	0.943	14	11.3
E3L5P6	Putative uncharacterized protein OS=Puccinia graminis f. sp. tritici (strain CRL 75-36-700-3 / race SCCL) GN=PGTG_18065 PE=3 SV=1 - [E3L5P6_PUCGT]	145.31	0.1833	1	5	6	33	360	38.8	8.02	1.076	30	21.7	1.136	30	16.8	1.023	30	7.1	1.092	30	12.3	1.052	30	12.8	1.152	30	12.5	0.967	30	9	1.071	30	5.6	0.909	30	13.2	0.96	30	11.9	0.929	30	8.9	0.956	30	9.1	1.031	30	10.3
J3PWL2	Uncharacterized protein OS=Puccinia triticina (isolate 1-1 / race 1 (BBBD)) GN=PTTG_03528 PE=3 SV=1 - [J3PWL2_PUCT1]	325.11	0.1725	21	5	9	20	632	71.9	6.93	0.939	10	12.6	0.993	10	23.5	0.959	10	10.6	0.969	10	6.4	0.945	10	10.3	0.947	10	10.3	1.003	10	9.7	1.029	10	8.1	1.039	10	19.4	1.037	10	7.3	1.051	10	7.5	0.932	10	10.9	0.99	10	16.7
F4RRT5	Putative uncharacterized protein (Fragment) OS=Melampsora larici-populina (strain 98AG31 / pathotype 3-4-7) GN=MELLADRAFT_37217 PE=3 SV=1 - [F4RRT5_MELLP]	193.21	0.0961	20	1	5	12	687	78.6	7.05	0.956	2	3	0.87	2	13.5	1.056	2	12.2	0.96	2	1.7	1.064	2	4.6	0.971	2	5.9	1.048	2	3.9	0.952	2	6.5	1.096	2	7	0.993	2	8.3	0.983	2	0.7	1.127	2	17.6	1.026	2	7
E3JUB4	Putative uncharacterized protein OS=Puccinia graminis f. sp. tritici (strain CRL 75-36-700-3 / race SCCL) GN=PGTG_00970 PE=4 SV=1 - [E3JUB4_PUCGT]	131.38	0.1063	3	3	3	14	254	27	8.44	1.283	14	18.4	1.37	14	21.5	1.015	14	9.1	1.125	14	11.7	1.275	14	17.1	1.515	14	19.7	1.045	14	13.6	1.118	14	17.1	0.881	14	25.9	1.027	14	10.4	0.813	14	10.2	1.324	14	11.8	1.485	14	22.4
E3K4L0	Coronin OS=Puccinia graminis f. sp. tritici (strain CRL 75-36-700-3 / race SCCL) GN=PGTG_05497 PE=3 SV=2 - [E3K4L0_PUCGT]	429.04	0.2801	3	11	11	44	539	59.1	6.43	1.047	29	24.5	1.038	29	24.6	0.97	29	15.9	0.986	29	14.5	0.975	29	11.3	0.958	29	10.7	1.062	29	11.2	1.095	29	14.8	1.024	29	22.5	1.11	29	15.5	1.082	29	13	0.977	29	16.7	0.985	29	17.4
J3Q1C9	Uncharacterized protein OS=Puccinia triticina (isolate 1-1 / race 1 (BBBD)) GN=PTTG_05195 PE=3 SV=1 - [J3Q1C9_PUCT1]	123.53	0.1073	3	3	3	12	466	49.9	7.27	0.813	12	19.9	0.779	12	44.6	1.056	12	26.6	0.998	12	34.7	0.88	12	25.4	0.848	12	30	0.94	12	21.6	0.867	12	17.4	1.061	12	33.8	0.936	12	20.4	0.953	12	16	0.821	12	43.1	0.75	12	32.5
J3Q2G9	Uncharacterized protein OS=Puccinia triticina (isolate 1-1 / race 1 (BBBD)) GN=PTTG_05585 PE=4 SV=1 - [J3Q2G9_PUCT1]	66.44	0.1478	22	2	2	10	115	12.9	11.36	0.876	10	8.1	0.906	10	5.1	1.175	10	11.5	1.239	10	10.2	0.961	10	15.9	1.053	10	15.2	0.741	10	16.7	0.777	10	15.6	0.875	10	11.7	0.581	10	21.5	0.736	10	11.4	0.729	10	23	0.791	10	16.8
R7SV86	Dihydrolipoamide succinyltransferase OS=Dichomitus squalens (strain LYAD-421) GN=DICSQDRAFT_181779 PE=3 SV=1 - [R7SV86_DICSQ]	217.6	0.1148	38	5	5	22	453	49.1	6.61	1.044	22	15.9	0.988	22	13.4	1.098	22	8.3	1.038	22	13.7	1.099	22	12.8	1.061	22	12.9	1.012	22	13.7	0.978	22	15.4	0.953	22	13.4	0.939	22	15.8	0.92	22	12.5	0.935	22	10.8	0.939	22	9.6
E3K5I2	Glucose-6-phosphate 1-dehydrogenase OS=Puccinia graminis f. sp. tritici (strain CRL 75-36-700-3 / race SCCL) GN=PGTG_06079 PE=3 SV=2 - [E3K5I2_PUCGT]	459.7	0.2851	40	12	12	35	498	56.5	7.75	0.93	30	13.1	0.898	30	9.2	1.032	30	14.8	1	30	12.2	0.975	30	13.5	0.985	30	10.5	1.037	30	10.8	0.993	30	12.8	1.077	30	17.1	0.967	30	14.8	1.034	30	12.6	0.973	30	22	0.949	30	18.5
F4RBL9	Putative uncharacterized protein (Fragment) OS=Melampsora larici-populina (strain 98AG31 / pathotype 3-4-7) GN=MELLADRAFT_26225 PE=4 SV=1 - [F4RBL9_MELLP]	38.84	0.0337	3	1	1	1	297	33.5	5.78	0.999	1		1.038	1		1.031	1		1.07	1		0.893	1		0.93	1		0.878	1		0.911	1		0.878	1		0.852	1		0.981	1		1.024	1		1.064	1
E3K2A8	GTP-binding nuclear protein spi1 OS=Puccinia graminis f. sp. tritici (strain CRL 75-36-700-3 / race SCCL) GN=PGTG_04433 PE=4 SV=2 - [E3K2A8_PUCGT]	317.24	0.4491	34	8	8	67	216	24.1	6.68	0.959	56	21.7	0.979	56	20.1	1.001	56	14	0.996	56	13	1.089	56	14.8	1.088	56	17.5	1.075	56	10.6	1.073	56	16.3	1.09	56	19.5	1.07	56	12.8	0.983	56	13	1.142	56	13.3	1.151	56	12.9
J3QA33	Uncharacterized protein OS=Puccinia triticina (isolate 1-1 / race 1 (BBBD)) GN=PTTG_08249 PE=3 SV=1 - [J3QA33_PUCT1]	172.17	0.1006	2	1	5	18	527	56.6	5.88	1.001	7	12.6	0.956	7	21	0.956	7	10.9	0.928	7	6.2	0.944	7	7.6	0.821	7	18.5	1.006	7	8.2	0.921	7	19.7	0.995	7	13.4	1.016	7	8	1.179	7	15.2	1.143	7	14	1.037	7	16.1
E3KHV0	Putative uncharacterized protein OS=Puccinia graminis f. sp. tritici (strain CRL 75-36-700-3 / race SCCL) GN=PGTG_09588 PE=4 SV=2 - [E3KHV0_PUCGT]	48	0.0604	1	1	1	10	182	20.8	6.57	0.985	10	21.9	1.007	10	30.9	1.011	10	10.6	1.001	10	10.4	0.896	10	16	0.894	10	14.7	0.929	10	18.3	0.907	10	16.4	0.814	10	31.9	0.877	10	12.6	1.008	10	9.9	1.119	10	13.9	1.126	10	14.3
K5WCM3	Uncharacterized protein OS=Phanerochaete carnosa (strain HHB-10118-sp) GN=PHACADRAFT_254465 PE=4 SV=1 - [K5WCM3_PHACS]	30.86	0.0162	3	1	1	2	677	74.1	5.57	1.305	2	7.9	1.211	2	0.4	1.1	2	19.4	1.019	2	11.7	1.079	2	8.3	1.004	2	0.8	0.983	2	10.7	0.911	2	3.2	0.753	2	2.7	0.895	2	8.5	0.91	2	2.4	1.178	2	39.2	1.093	2	31.1
Q5U936	Beta-actin (Fragment) OS=Pleurotus ostreatus PE=2 SV=1 - [Q5U936_PLEOS]	72.67	0.1429	3	1	2	2	133	14.7	7.24
V2Y4Z9	Actin OS=Moniliophthora roreri (strain MCA 2997) GN=Moror_15219 PE=3 SV=1 - [V2Y4Z9_MONRO]	227.7	0.2067	7	1	6	89	358	39.9	5.39	2.196	1		1.538	1		1.636	1		1.144	1		1.236	1		0.868	1		1.231	1		0.861	1		0.56	1		0.753	1		0.994	1		1.332	1		0.932	1
I2FMX2	Probable ATP dependent RNA helicase OS=Ustilago hordei (strain Uh4875-4) GN=UHOR_05961 PE=4 SV=1 - [I2FMX2_USTH4]	24.21	0.0083	1	1	1	2	1206	134.2	7.75	1.016	2	17.2	1.075	2	26.8	0.988	2	19	1.045	2	28.7	0.824	2	42.1	0.874	2	52.9	0.83	2	24.8	0.877	2	34.7	0.816	2	7.4	0.84	2	5.6	1.005	2	16.1	0.92	2	30	0.974	2	40.2
J3Q189	Uncharacterized protein OS=Puccinia triticina (isolate 1-1 / race 1 (BBBD)) GN=PTTG_05155 PE=4 SV=1 - [J3Q189_PUCT1]	73.98	0.1294	1	1	2	7	170	18.3	8.25	1.11	6	20.6	1.121	6	2.4	1.093	6	8.9	1.207	6	18.6	1.006	6	7.3	1.092	6	4	0.967	6	10.4	1.075	6	2.9	0.946	6	16.5	0.892	6	22.6	0.959	6	6.4	1.125	6	13.5	1.096	6	19
J3PLW0	Uncharacterized protein OS=Puccinia triticina (isolate 1-1 / race 1 (BBBD)) GN=PTTG_00126 PE=4 SV=1 - [J3PLW0_PUCT1]	55.71	0.0124	2	2	2	3	1617	178.3	5.52	0.994	3	4.9	1.034	3	1.4	0.878	3	15.1	1.028	3	4.8	0.896	3	3.5	1.027	3	7.7	0.932	3	8.7	0.994	3	3.9	0.968	3	0.4	1.001	3	9.9	1.003	3	5.2	0.943	3	1.5	0.991	3	3.9
J3PRI1	Eukaryotic translation initiation factor 3 subunit B OS=Puccinia triticina (isolate 1-1 / race 1 (BBBD)) GN=PTTG_01747 PE=3 SV=1 - [J3PRI1_PUCT1]	660.44	0.227	5	5	15	51	727	83.4	5.82	1.166	15	22.3	1.021	15	18.1	1.111	15	10.6	0.997	15	8.3	1.118	15	5.8	0.998	15	15	1.045	15	12.3	0.944	15	25.2	0.859	15	26.7	0.902	15	20	0.931	15	16.3	1.087	15	30.8	0.936	15	13.3
F4RJI0	Triosephosphate isomerase OS=Melampsora larici-populina (strain 98AG31 / pathotype 3-4-7) GN=MELLADRAFT_85707 PE=3 SV=1 - [F4RJI0_MELLP]	142.97	0.1333	7	1	3	44	255	27.6	6.8	0.856	25	34.2	0.929	25	26.1	0.935	25	21.8	1.018	25	27.2	0.892	25	13.3	1.005	25	9.7	0.972	25	14.9	1.023	25	10.7	1.093	25	30	1.031	25	20.9	1.018	25	19.7	0.88	25	24.8	0.89	25	22.1
E3L7N3	Putative uncharacterized protein OS=Puccinia graminis f. sp. tritici (strain CRL 75-36-700-3 / race SCCL) GN=PGTG_18556 PE=4 SV=2 - [E3L7N3_PUCGT]	136.06	0.0607	18	2	5	11	708	78.2	7.11	1.134	4	18.9	1.058	4	12.8	1.096	4	5.2	1.021	4	8.8	1.076	4	12.6	1.007	4	12.2	0.986	4	15.6	0.958	4	14.4	0.849	4	22.8	0.967	4	3.3	0.947	4	13.2	0.941	4	19.4	0.915	4	20.3
J3PUE6	Uncharacterized protein OS=Puccinia triticina (isolate 1-1 / race 1 (BBBD)) GN=PTTG_02762 PE=4 SV=1 - [J3PUE6_PUCT1]	139.2	0.064	17	1	4	8	750	82.1	7.53	1.017	1		1.084	1		0.977	1		1.039	1		0.889	1		0.95	1		0.966	1		1.027	1		0.949	1		0.989	1		1.084	1		0.973	1		1.036	1
J3PN70	Uncharacterized protein OS=Puccinia triticina (isolate 1-1 / race 1 (BBBD)) GN=PTTG_00586 PE=4 SV=1 - [J3PN70_PUCT1]	442.59	0.222	9	7	10	74	527	56.1	7.18	1.038	54	20.7	1.071	54	20.7	1.045	54	15	1.109	54	13.5	1.058	54	15	1.074	54	14.6	1.008	54	9.7	1.026	54	10.4	0.956	54	26.9	0.938	54	18.7	0.976	54	15	1.014	54	14.1	1.05	54	11
J3PMX9	Uncharacterized protein OS=Puccinia triticina (isolate 1-1 / race 1 (BBBD)) GN=PTTG_00495 PE=4 SV=1 - [J3PMX9_PUCT1]	34.04	0.0249	1	1	1	8	281	30.6	9.5	1.35	8	11.2	1.27	8	4.2	1.329	8	11.7	1.245	8	5.7	1.432	8	10.2	1.312	8	11.4	1.058	8	6.9	1.003	8	6.2	0.818	8	10.4	0.827	8	7.2	0.734	8	5	0.871	8	12.3	0.81	8	8.8
H6QU53	Putative uncharacterized protein OS=Puccinia graminis f. sp. tritici (strain CRL 75-36-700-3 / race SCCL) GN=PGTG_16505 PE=3 SV=1 - [H6QU53_PUCGT]	126.18	0.0856	4	3	3	6	409	45.6	9.13	1.005	6	8.1	1.135	6	7	0.985	6	5.7	1.101	6	5.2	0.935	6	8.3	1.036	6	3.1	0.968	6	4.8	1.061	6	5.2	0.951	6	9	0.986	6	5.3	1.041	6	11.6	0.852	6	7.6	0.916	6	5.1
E3L514	Putative uncharacterized protein OS=Puccinia graminis f. sp. tritici (strain CRL 75-36-700-3 / race SCCL) GN=PGTG_17495 PE=4 SV=1 - [E3L514_PUCGT]	147.84	0.254	2	4	4	23	126	13.4	6.32	0.723	23	22.9	0.75	23	21.1	0.839	23	17.4	0.854	23	17.7	0.81	23	7.9	0.832	23	11.4	0.918	23	19.6	0.904	23	13	1.262	23	20.4	1.078	23	26.7	1.134	23	8	0.933	23	16.4	0.968	23	12.1
E3KGE8	Putative uncharacterized protein OS=Puccinia graminis f. sp. tritici (strain CRL 75-36-700-3 / race SCCL) GN=PGTG_08559 PE=4 SV=2 - [E3KGE8_PUCGT]	635.94	0.078	29	3	16	46	2435	272.1	7.08	0.901	7	24.7	0.992	7	30.3	1.103	7	4.8	1.078	7	17.6	1.202	7	17.5	1.236	7	20.7	1.017	7	7.7	0.969	7	8.6	1.085	7	29.3	0.964	7	10.6	0.85	7	14.1	1.119	7	19.8	1.071	7	20.9
J3PYF7	Uncharacterized protein OS=Puccinia triticina (isolate 1-1 / race 1 (BBBD)) GN=PTTG_04173 PE=4 SV=1 - [J3PYF7_PUCT1]	642.55	0.0776	24	3	16	43	2397	267.2	6.89	1.092	2	15.3	0.754	2	43.6	1.032	2	17.3	0.711	2	41.5	1.026	2	21.4	0.71	2	37	1.209	2	54.8	0.833	2	5.7	1.106	2	37.2	1.172	2	35.1	1.176	2	30.8	1.384	2	91.3	0.955	2	21.1
E3NXC3	Putative uncharacterized protein OS=Puccinia graminis f. sp. tritici (strain CRL 75-36-700-3 / race SCCL) GN=PGTG_20122 PE=3 SV=1 - [E3NXC3_PUCGT]	407.85	0.4091	2	4	9	55	352	38.3	6.77	0.943	26	23	0.952	26	22.2	0.928	26	15.5	0.955	26	9.3	1.031	26	12.4	1.056	26	9.7	1.092	26	11.4	1.086	26	10.7	1.077	26	22.8	1.096	26	16.6	1.035	26	8.7	1.043	26	18.1	1.041	26	16.7
J3QDG2	Uncharacterized protein (Fragment) OS=Puccinia triticina (isolate 1-1 / race 1 (BBBD)) GN=PTTG_09428 PE=4 SV=1 - [J3QDG2_PUCT1]	286.01	0.3601	6	1	6	37	286	31.3	7.3	0.918	1		0.965	1		0.97	1		1.019	1		1.052	1		1.109	1		1.144	1		1.202	1		1.246	1		1.18	1		1.085	1		1.122	1		1.18	1
E3KVM4	Putative uncharacterized protein OS=Puccinia graminis f. sp. tritici (strain CRL 75-36-700-3 / race SCCL) GN=PGTG_14448 PE=4 SV=2 - [E3KVM4_PUCGT]	89.34	0.0404	6	2	2	6	693	76.2	5.95	1.345	4	65.1	1.147	4	52.8	0.984	4	16.4	0.855	4	4.1	1.082	4	31.8	1.061	4	37.6	0.971	4	12.6	0.948	4	18	1.01	4	8.2	1.012	4	30.1	0.896	4	18.7	1.168	4	44.6	1.112	4	46.1
E3L2G7	Putative uncharacterized protein OS=Puccinia graminis f. sp. tritici (strain CRL 75-36-700-3 / race SCCL) GN=PGTG_16708 PE=4 SV=2 - [E3L2G7_PUCGT]	177.82	0.0469	4	1	6	8	1620	180.4	5.54	0.928	1		1.175	1		0.884	1		1.118	1		1.035	1		1.314	1		0.942	1		1.191	1		1.015	1		1.066	1		0.908	1		0.992	1		1.256	1
J3PSE5	Uncharacterized protein OS=Puccinia triticina (isolate 1-1 / race 1 (BBBD)) GN=PTTG_02061 PE=4 SV=1 - [J3PSE5_PUCT1]	187.34	0.0474	4	1	6	9	1646	181	6.18	0.7	2	6	0.709	2	13.9	0.809	2	0.2	0.818	2	7.7	0.88	2	8.1	0.894	2	16.1	0.835	2	5.2	0.845	2	2.6	1.193	2	11.3	1.033	2	5.1	0.947	2	13.4	0.764	2	15.5	0.775	2	7.6
F4R8W8	Putative uncharacterized protein OS=Melampsora larici-populina (strain 98AG31 / pathotype 3-4-7) GN=MELLADRAFT_46902 PE=3 SV=1 - [F4R8W8_MELLP]	133.8	0.0824	17	1	3	15	352	38.5	6.77	0.929	2	8.7	0.903	2	5.9	0.845	2	5.2	0.82	2	2.5	0.925	2	4.7	0.902	2	7.4	0.98	2	0.1	0.951	2	2.8	1.054	2	8.8	1.16	2	5.3	1.057	2	4.6	0.947	2	7.7	0.921	2	10.4
E3JXB4	Protein transporter SEC23 OS=Puccinia graminis f. sp. tritici (strain CRL 75-36-700-3 / race SCCL) GN=PGTG_02150 PE=4 SV=2 - [E3JXB4_PUCGT]	701.47	0.3058	39	13	18	66	762	84.8	6.6	0.973	44	13.3	0.994	44	19.4	1	44	12.6	0.99	44	10.1	1.062	44	15	0.993	44	14.6	0.998	44	9.6	0.974	44	9.6	0.997	44	15.6	1.013	44	13.8	0.97	44	12.2	0.982	44	13	0.985	44	10.6
M5G908	Uncharacterized protein OS=Dacryopinax sp. (strain DJM 731) GN=DACRYDRAFT_22029 PE=4 SV=1 - [M5G908_DACSP]	251.3	0.0946	31	1	6	23	761	84.8	6.49	0.967	5	54.5	0.889	5	61	1.324	5	33	1.034	5	31.5	0.894	5	28.9	0.785	5	27.5	1.092	5	20.3	0.77	5	48.4	0.899	5	18.4	0.766	5	7.9	1.116	5	1.9	1.186	5	133.9	0.977	5	41.9
E3KZ31	Putative uncharacterized protein OS=Puccinia graminis f. sp. tritici (strain CRL 75-36-700-3 / race SCCL) GN=PGTG_15705 PE=4 SV=2 - [E3KZ31_PUCGT]	77.74	0.019	1	2	2	4	1103	122.2	6.35	1.186	4	15.3	1.134	4	25.5	1.049	4	17.2	0.936	4	7.8	1.048	4	5.2	0.993	4	8.3	1.053	4	9.3	1.009	4	9.7	0.837	4	15.9	1.024	4	20.1	0.955	4	8.5	1.22	4	6	1.164	4	16.3
M5GAZ9	Uncharacterized protein OS=Dacryopinax sp. (strain DJM 731) GN=DACRYDRAFT_19397 PE=4 SV=1 - [M5GAZ9_DACSP]	48.59	0.0202	18	1	2	3	741	82.7	5.55	0.924	2	24.4	0.992	2	14.9	0.945	2	12.8	1.012	2	3.5	0.926	2	9.5	0.996	2	0.2	1.034	2	1.6	1.108	2	10.9	1.119	2	26.1	1.096	2	14.4	1.115	2	11.1	0.892	2	23.8	0.957	2	14.3
E3K0C0	Putative uncharacterized protein OS=Puccinia graminis f. sp. tritici (strain CRL 75-36-700-3 / race SCCL) GN=PGTG_03701 PE=4 SV=2 - [E3K0C0_PUCGT]	108.84	0.037	3	3	3	4	1216	133.1	8.25	0.599	2	92.2	0.586	2	178.7	1.013	2	17.6	0.99	2	24.2	0.91	2	36.7	0.892	2	5.7	0.659	2	26.4	0.644	2	75.6	1.101	2	56.3	0.651	2	45.5	0.723	2	67.8	0.732	2	40.1	0.716	2	94.5
S8EZH2	Uncharacterized protein OS=Fomitopsis pinicola (strain FP-58527) GN=FOMPIDRAFT_1169112 PE=3 SV=1 - [S8EZH2_FOMPI]	266.05	0.1489	31	2	7	19	524	56.3	5.66	0.908	3	0.8	0.812	3	25.7	1.022	3	3.6	0.896	3	22.8	1.074	3	5.3	0.968	3	32.2	1.089	3	2.4	0.978	3	29.1	1.18	3	3.2	1.049	3	6	1.013	3	2.8	1.02	3	3.6	0.896	3	22.8
J3PTX9	Aminomethyltransferase OS=Puccinia triticina (isolate 1-1 / race 1 (BBBD)) GN=PTTG_02595 PE=3 SV=1 - [J3PTX9_PUCT1]	43.54	0.0665	2	2	2	3	331	35.6	9.11	0.953	2	4.4	0.861	2	7.3	1.049	2	10.7	0.947	2	7.7	0.873	2	12.1	0.791	2	9.1	1.061	2	6.8	0.957	2	9.7	1.112	2	2.3	1.012	2	17.6	1.213	2	19	1.066	2	21.6	0.964	2	18.6
H6QRH0	Putative uncharacterized protein OS=Puccinia graminis f. sp. tritici (strain CRL 75-36-700-3 / race SCCL) GN=PGTG_08291 PE=4 SV=1 - [H6QRH0_PUCGT]	293.2	0.0754	4	1	9	12	1856	200.4	5.26	1.199	1		1.109	1		0.911	1		0.841	1		0.924	1		0.857	1		0.977	1		0.903	1		0.815	1		1.074	1		1.056	1		1.091	1		1.01	1
J3PXP5	Uncharacterized protein OS=Puccinia triticina (isolate 1-1 / race 1 (BBBD)) GN=PTTG_03911 PE=4 SV=1 - [J3PXP5_PUCT1]	332.83	0.0749	3	2	10	14	1988	214.3	5.41	0.892	3	6	0.783	3	1.5	1.113	3	7.7	1.016	3	12.2	0.943	3	2.5	0.835	3	7	1.044	3	10	0.968	3	14.5	1.123	3	7.4	0.954	3	2.3	1.13	3	3.2	1.092	3	8.2	1.002	3	12.7
J3Q075	Uncharacterized protein OS=Puccinia triticina (isolate 1-1 / race 1 (BBBD)) GN=PTTG_04791 PE=4 SV=1 - [J3Q075_PUCT1]	214.26	0.336	18	1	4	45	125	14.5	9.92	1.02	13	36.9	1.182	13	17.9	1.073	13	21.8	1.222	13	16.2	0.981	13	31.9	1.101	13	18	0.833	13	24.5	0.961	13	15.6	0.843	13	15.3	0.751	13	7.5	0.888	13	11.7	0.901	13	32.4	1.048	13	21.9
F4SCS5	Putative uncharacterized protein OS=Melampsora larici-populina (strain 98AG31 / pathotype 3-4-7) GN=MELLADRAFT_51169 PE=3 SV=1 - [F4SCS5_MELLP]	46.78	0.0233	1	1	1	5	559	59.6	8.29	0.934	4	31.7	1.048	4	18.9	1.079	4	28.2	1.194	4	17.7	0.907	4	18.3	1.024	4	16.5	0.968	4	15.2	1.03	4	9.4	1.036	4	18.6	0.812	4	8.9	1.051	4	20.4	1.099	4	3.1	1.281	4	4.9
J3QDV6	Uncharacterized protein OS=Puccinia triticina (isolate 1-1 / race 1 (BBBD)) GN=PTTG_09572 PE=4 SV=1 - [J3QDV6_PUCT1]	50.33	0.0442	1	2	2	6	498	56.2	5.95	1.01	6	18.8	1.06	6	7.5	0.91	6	16.3	0.948	6	6.1	1.036	6	11.9	1.065	6	9.4	1	6	9.1	1.038	6	5	1.036	6	10.2	1.091	6	6.5	0.952	6	2.4	0.972	6	8.7	1.048	6	9.8
F4RH09	Putative uncharacterized protein OS=Melampsora larici-populina (strain 98AG31 / pathotype 3-4-7) GN=MELLADRAFT_42943 PE=3 SV=1 - [F4RH09_MELLP]	67.36	0.057	1	1	3	7	702	74.7	6.46	1.315	1		1.287	1		1.199	1		1.171	1		1.14	1		1.119	1		1.102	1		1.077	1		0.838	1		0.92	1		0.964	1		1.131	1		1.107	1
E3KC59	Electron-transferring-flavoprotein dehydrogenase OS=Puccinia graminis f. sp. tritici (strain CRL 75-36-700-3 / race SCCL) GN=PGTG_08084 PE=4 SV=2 - [E3KC59_PUCGT]	238.31	0.1118	13	1	5	20	653	71.8	7.08	1.071	5	16.3	0.942	5	11.7	1.109	5	11.8	0.958	5	19.1	1.088	5	4.9	1.029	5	12.7	1.066	5	12.9	0.965	5	6.7	0.956	5	19	0.944	5	15.6	0.977	5	4.3	1.052	5	14.7	0.918	5	13.2
J3PVQ3	Uncharacterized protein OS=Puccinia triticina (isolate 1-1 / race 1 (BBBD)) GN=PTTG_03219 PE=4 SV=1 - [J3PVQ3_PUCT1]	241.33	0.0649	13	1	5	23	1048	116.2	7.08	1.176	8	21.7	1.087	8	30.2	1.032	8	11.4	0.88	8	20.9	1.03	8	14.8	0.959	8	19.4	1.099	8	12.1	0.941	8	6.5	0.892	8	24.1	1.075	8	6.1	1.116	8	5.8	1.157	8	4.8	1.036	8	25.6
J3Q2R4	Uncharacterized protein OS=Puccinia triticina (isolate 1-1 / race 1 (BBBD)) GN=PTTG_05680 PE=3 SV=1 - [J3Q2R4_PUCT1]	235.21	0.1595	1	1	5	26	439	48.4	8.85	1.154	8	42.5	1.174	8	14.3	1.018	8	26.8	1.033	8	8.9	1.067	8	15.8	1.022	8	8.6	0.817	8	46	0.789	8	48.6	0.757	8	54.8	0.773	8	45.1	0.923	8	29.3	1.1	8	16.1	0.982	8	14.8
E3KXK0	Enolase OS=Puccinia graminis f. sp. tritici (strain CRL 75-36-700-3 / race SCCL) GN=PGTG_14903 PE=3 SV=1 - [E3KXK0_PUCGT]	1049.26	0.4787	12	10	15	355	445	47.3	6.21	1.023	199	33.1	1.007	199	31	1.018	201	21.6	1.008	201	20.5	1.037	201	22.1	0.994	201	20.6	1.076	201	14.9	1.074	201	16.8	1.013	199	32.4	1.063	201	19.2	1.037	201	15.9	1.135	201	21.3	1.142	201	22.2
G7E1B6	Uncharacterized protein OS=Mixia osmundae (strain CBS 9802 / IAM 14324 / JCM 22182 / KY 12970) GN=Mo03296 PE=3 SV=1 - [G7E1B6_MIXOS]	326.04	0.1071	10	1	5	98	579	61.7	6.35	0.767	9	29	0.939	9	12.4	1.018	9	15.1	0.947	9	10.7	0.971	9	12.3	0.995	9	22	1.026	9	10.8	1.038	9	7.7	1.165	9	21.6	1.075	9	9.8	1.003	9	16	1.079	9	22.7	1.153	9	14
H6QSZ3	E3 ubiquitin-protein ligase NEDD4 OS=Puccinia graminis f. sp. tritici (strain CRL 75-36-700-3 / race SCCL) GN=PGTG_21963 PE=4 SV=1 - [H6QSZ3_PUCGT]	120.26	0.0738	18	3	4	5	718	80.3	6.61	1.162	2	5.8	1.049	2	3.3	1.193	2	0	1.076	2	9.2	1.089	2	2.9	0.986	2	12.1	1.03	2	3.5	0.929	2	12.6	0.886	2	9.3	0.864	2	3.4	0.944	2	0.6	1.177	2	5.5	1.063	2	14.6
F4RI52	Putative uncharacterized protein OS=Melampsora larici-populina (strain 98AG31 / pathotype 3-4-7) GN=MELLADRAFT_35287 PE=3 SV=1 - [F4RI52_MELLP]	187.2	0.1696	22	4	4	23	224	26	5.67	1.041	20	18.9	1.077	20	19.3	1.057	20	9.7	1.1	20	21	1.034	20	10.1	0.988	20	14.4	0.994	20	9.3	0.987	20	9.7	0.958	20	23.8	0.905	20	9.5	0.989	20	7.9	0.992	20	15.6	0.992	20	14
E3KPI6	Putative uncharacterized protein OS=Puccinia graminis f. sp. tritici (strain CRL 75-36-700-3 / race SCCL) GN=PGTG_12177 PE=4 SV=2 - [E3KPI6_PUCGT]	309.43	0.1069	22	2	7	18	861	98.4	6	1.077	4	26.4	1.061	4	44.1	1.006	4	23.9	0.996	4	21.4	0.951	4	7.8	0.994	4	23.4	1.014	4	6.6	1.015	4	12.8	0.898	4	33.4	0.963	4	17.2	1.023	4	8	1.286	4	42.8	1.413	4	6.8
E3KS85	Putative uncharacterized protein OS=Puccinia graminis f. sp. tritici (strain CRL 75-36-700-3 / race SCCL) GN=PGTG_13379 PE=4 SV=1 - [E3KS85_PUCGT]	105.23	0.0724	3	2	2	3	290	31.5	9.2	1.083	2	4.9	1.12	2	10.2	1.021	2	4.6	1.054	2	10.5	1.1	2	10.6	1.14	2	4.5	1.117	2	0.8	1.154	2	16	1.031	2	5.7	1.095	2	5.5	1.014	2	11.4	0.952	2	4.3	0.985	2	10.8
E3KSZ3	Trehalose-phosphatase OS=Puccinia graminis f. sp. tritici (strain CRL 75-36-700-3 / race SCCL) GN=PGTG_13607 PE=4 SV=2 - [E3KSZ3_PUCGT]	219.33	0.062	21	6	6	10	1146	127.3	6.81	0.97	6	36.9	1.051	6	9.6	1.033	6	12.2	1.013	6	7.4	1.03	6	18.5	1.022	6	27.2	1.025	6	21.3	0.956	6	12.7	0.969	6	22.2	0.967	6	11.6	1.011	6	6.6	1.014	6	9.5	1.038	6	14.9
J3PU55	Uncharacterized protein OS=Puccinia triticina (isolate 1-1 / race 1 (BBBD)) GN=PTTG_02671 PE=4 SV=1 - [J3PU55_PUCT1]	62.62	0.0358	1	2	2	5	503	56.3	8.53	0.789	3	21.5	0.8	3	0.4	0.835	3	33.9	0.843	3	3.2	1.018	3	12.9	1.093	3	0.7	0.94	3	1.6	1.076	3	11.4	1.35	3	10.9	1.277	3	14.6	0.958	3	7.3	0.776	3	10.7	0.893	3	11.1
J3PSK3	Uncharacterized protein OS=Puccinia triticina (isolate 1-1 / race 1 (BBBD)) GN=PTTG_02119 PE=3 SV=1 - [J3PSK3_PUCT1]	63.28	0.0639	2	1	1	21	219	23.7	9.25	0.887	10	32.1	0.934	10	35.2	0.908	10	15.2	0.901	10	17.7	0.792	10	18.2	0.784	10	20.6	0.874	10	22.4	0.883	10	35.1	1.05	10	24.2	0.995	10	15.5	1.071	10	14.8	0.904	10	17	0.938	10	24.6
U5H561	Uncharacterized protein OS=Microbotryum violaceum (strain p1A1 Lamole) GN=MVLG_02439 PE=3 SV=1 - [U5H561_USTV1]	23.69	0.0268	1	1	1	1	299	33.4	6.27	0.687	1		0.644	1		0.609	1		0.57	1		0.734	1		0.69	1		0.929	1		0.87	1		1.351	1		1.527	1		1.263	1		0.829	1		0.777	1
J3PRE6	Uncharacterized protein OS=Puccinia triticina (isolate 1-1 / race 1 (BBBD)) GN=PTTG_01712 PE=4 SV=1 - [J3PRE6_PUCT1]	277.33	0.1849	18	4	4	31	292	31.4	5.95	1.051	20	19.6	1.042	20	16.3	1.038	20	17.1	0.972	20	13.6	1.005	20	14.5	0.958	20	15.7	0.981	20	13.2	0.937	20	17.5	0.905	20	14.7	0.981	20	16.4	0.979	20	12.6	1.059	20	20.4	1.031	20	15.5
J3PXJ4	Uncharacterized protein OS=Puccinia triticina (isolate 1-1 / race 1 (BBBD)) GN=PTTG_03860 PE=4 SV=1 - [J3PXJ4_PUCT1]	526.15	0.0926	4	4	10	57	1458	155.9	5.83	1.004	23	40.5	1.063	23	21.5	1.011	23	39.9	0.973	23	22	1.002	23	26.8	0.941	23	13.6	0.999	23	18	0.939	23	16.1	0.88	23	36.2	1.019	23	28.4	1.011	23	20	1.159	23	28.4	1.022	23	15.2
S7QI63	60S ribosomal protein L6 OS=Gloeophyllum trabeum (strain ATCC 11539 / FP-39264 / Madison 617) GN=GLOTRDRAFT_125765 PE=3 SV=1 - [S7QI63_GLOTA]	68.89	0.1111	13	2	2	8	198	21.8	10.02	0.724	8	14.4	0.649	8	27.8	0.927	8	6.9	0.87	8	7.1	0.999	8	5.9	0.946	8	6.7	0.89	8	8.5	0.826	8	19.4	1.16	8	7.9	0.967	8	14.6	0.874	8	15.2	0.769	8	16.9	0.73	8	23.7
J3Q9W5	Uncharacterized protein OS=Puccinia triticina (isolate 1-1 / race 1 (BBBD)) GN=PTTG_08181 PE=3 SV=1 - [J3Q9W5_PUCT1]	42.69	0.0192	1	1	1	2	468	51.5	8.53	1.121	2	24.3	1.086	2	12.4	0.987	2	7	0.955	2	4.7	1.039	2	18.5	1.009	2	6.7	0.922	2	18.3	0.892	2	6.5	0.822	2	5.8	0.934	2	11.2	0.885	2	0.2	1.01	2	21.5	0.978	2	9.7
F4S418	Putative uncharacterized protein OS=Melampsora larici-populina (strain 98AG31 / pathotype 3-4-7) GN=MELLADRAFT_50347 PE=4 SV=1 - [F4S418_MELLP]	72.51	0.0354	14	1	2	8	622	66.3	5.57	0.955	5	7.6	0.914	5	16.3	0.934	5	17.6	0.893	5	24.7	1.002	5	8.7	0.983	5	6.6	1.227	5	4.1	1.172	5	1.4	1.284	5	16.2	1.314	5	17.7	1.185	5	8.8	1.168	5	6.8	1.068	5	7.8
J3PRJ9	Uncharacterized protein OS=Puccinia triticina (isolate 1-1 / race 1 (BBBD)) GN=PTTG_01765 PE=4 SV=1 - [J3PRJ9_PUCT1]	227.45	0.0772	3	4	5	58	725	80.7	6.13	1.004	40	17.8	1.094	40	20	0.975	40	12.8	1.052	40	15.9	0.967	40	14.2	1.062	40	15.6	0.982	40	13.3	1.038	40	8.4	0.993	40	17.4	0.968	40	12.5	0.97	40	11.3	1.036	40	16.8	1.095	40	12.6
Q4PAG4	Putative uncharacterized protein OS=Ustilago maydis (strain 521 / FGSC 9021) GN=UM02899.1 PE=4 SV=1 - [Q4PAG4_USTMA]	164.89	0.0616	9	1	4	38	796	86	6.9	0.755	1		0.688	1		0.955	1		0.869	1		0.934	1		0.853	1		1.05	1		0.955	1		1.391	1		1.1	1		1.123	1		1.114	1		1.015	1
E3KBL0	Ubiquitin-activating enzyme E1 OS=Puccinia graminis f. sp. tritici (strain CRL 75-36-700-3 / race SCCL) GN=PGTG_07941 PE=4 SV=2 - [E3KBL0_PUCGT]	506.58	0.1382	19	2	13	41	1071	119.8	5.43	1.088	7	3.4	1.03	7	6.4	0.993	7	9.1	1.025	7	13.2	1.011	7	11.8	0.909	7	14.7	1.029	7	10.6	0.971	7	15.2	1.005	7	12.4	1.032	7	8.5	1.059	7	6.1	1.089	7	14.9	1.074	7	11.5
J3PPD9	Uncharacterized protein OS=Puccinia triticina (isolate 1-1 / race 1 (BBBD)) GN=PTTG_01005 PE=4 SV=1 - [J3PPD9_PUCT1]	478.19	0.1498	18	2	13	40	1028	115.3	5.44	0.69	6	7.7	0.751	6	11.6	0.863	6	5.7	0.958	6	21.5	0.919	6	8.5	0.987	6	19	0.955	6	5	1.128	6	7.8	1.396	6	8.9	1.11	6	3.2	1.098	6	14.4	0.879	6	16.6	0.87	6	8.2
E3KVP2	Putative uncharacterized protein OS=Puccinia graminis f. sp. tritici (strain CRL 75-36-700-3 / race SCCL) GN=PGTG_14466 PE=4 SV=1 - [E3KVP2_PUCGT]	72.17	0.0795	1	2	2	5	327	35.9	6.27	0.838	2	21.4	0.762	2	3.5	0.946	2	38.5	0.859	2	12.5	0.827	2	21	0.754	2	3.9	0.958	2	40.8	0.87	2	14.7	1.142	2	18.3	1.014	2	2.1	1.157	2	18.7	1.353	2	26.5	1.23	2	1.3
J3PSR1	Uncharacterized protein OS=Puccinia triticina (isolate 1-1 / race 1 (BBBD)) GN=PTTG_02177 PE=4 SV=1 - [J3PSR1_PUCT1]	21.41	0.0952	2	1	1	3	105	11.8	8.16	0.871	3	28.1	1.011	3	6	0.897	3	12.4	0.9	3	34.1	0.988	3	15.7	0.972	3	17.5	1.219	3	7.5	1.303	3	12.1	1.4	3	18.2	1.406	3	4.6	1.182	3	1.3	1.143	3	7.8	1.089	3	13
E3K5R1	Vacuolar protein sorting-associated protein 4 OS=Puccinia graminis f. sp. tritici (strain CRL 75-36-700-3 / race SCCL) GN=PGTG_05803 PE=4 SV=2 - [E3K5R1_PUCGT]	307.52	0.3107	13	8	8	12	441	48.8	6.27	1.028	12	9	1.042	12	19.2	1.016	12	10	0.956	12	13.5	1.003	12	16.7	0.961	12	14.5	0.997	12	12.4	0.985	12	11.3	0.936	12	19.9	0.97	12	9.1	1.049	12	12.7	1.017	12	11.5	0.972	12	13
E3JTZ5	Acetyl-CoA synthetase OS=Puccinia graminis f. sp. tritici (strain CRL 75-36-700-3 / race SCCL) GN=PGTG_00847 PE=4 SV=2 - [E3JTZ5_PUCGT]	168.28	0.1343	1	1	6	8	670	74.3	6.8	1.182	1		1.066	1		1.262	1		1.136	1		1.041	1		0.941	1		0.972	1		0.875	1		0.821	1		0.771	1		0.931	1		1.12	1		1.01	1
J3Q164	Uncharacterized protein OS=Puccinia triticina (isolate 1-1 / race 1 (BBBD)) GN=PTTG_05130 PE=4 SV=1 - [J3Q164_PUCT1]	168.82	0.1244	1	1	6	10	651	72.2	7.53
I4YGH1	Pyruvate carboxylase OS=Wallemia sebi (strain ATCC MYA-4683 / CBS 633.66) GN=WALSEDRAFT_27737 PE=3 SV=1 - [I4YGH1_WALSC]	171.18	0.0379	4	1	4	24	1188	129.9	6.55	1.007	11	42.3	0.98	11	23.8	1.032	11	12.1	0.968	11	5.2	1.018	11	5.3	0.962	11	14.5	1.083	11	24.4	1.013	11	23.5	1.007	11	24.3	0.989	11	14.9	1.024	11	14.6	1.059	11	21.4	1.021	11	17.1
J3Q5T8	Catalase OS=Puccinia triticina (isolate 1-1 / race 1 (BBBD)) GN=PTTG_06754 PE=3 SV=1 - [J3Q5T8_PUCT1]	232.22	0.1305	1	3	6	44	498	55.8	6.62	0.918	23	13.8	0.89	23	17.3	0.937	23	11.2	0.889	23	12.3	1.051	23	12	1.009	23	10.4	1.111	23	11.7	1.08	23	8.6	1.199	23	12.4	1.183	23	15.2	1.1	23	8.5	1.069	23	13.9	1.051	23	12.6
J3QB26	3-isopropylmalate dehydrogenase OS=Puccinia triticina (isolate 1-1 / race 1 (BBBD)) GN=PTTG_08592 PE=3 SV=1 - [J3QB26_PUCT1]	250.41	0.1926	1	2	7	19	379	39.9	5.58	1.075	3	5.8	0.751	3	7.5	0.908	3	8.7	0.764	3	20.3	0.866	3	12.4	0.842	3	16.8	1.176	3	11.3	1.132	3	17.9	1.18	3	58.5	1.296	3	20.1	1.347	3	1.1	0.992	3	19.2	1.078	3	20.7
E3JXF2	3-isopropylmalate dehydrogenase OS=Puccinia graminis f. sp. tritici (strain CRL 75-36-700-3 / race SCCL) GN=PGTG_02188 PE=3 SV=1 - [E3JXF2_PUCGT]	293.83	0.2427	2	2	7	52	379	39.8	5.73	0.874	31	42.2	0.958	31	30.6	0.874	31	30.2	0.861	31	21.3	0.922	31	31.4	0.928	31	30.7	1.046	31	25.3	1.035	31	27.4	1.203	31	35.2	1.157	31	25.7	1.202	31	18.6	1.038	31	38.8	0.993	31	19.8
J3PSQ4	Uncharacterized protein OS=Puccinia triticina (isolate 1-1 / race 1 (BBBD)) GN=PTTG_02170 PE=4 SV=1 - [J3PSQ4_PUCT1]	111.1	0.125	2	3	3	26	272	29.2	7.96	0.983	20	11.2	1.018	20	15.1	0.944	20	12.3	0.935	20	13.8	1.049	20	17.2	1.059	20	15.8	1.047	20	13.5	1.076	20	5.9	1.063	20	7.5	1.134	20	8.1	0.988	20	11.3	1.147	20	11.8	1.13	20	9.8
J3QFS7	Uncharacterized protein OS=Puccinia triticina (isolate 1-1 / race 1 (BBBD)) GN=PTTG_10243 PE=4 SV=1 - [J3QFS7_PUCT1]	35.54	0.0357	2	1	1	1	224	24.6	9.09	0.961	1		0.849	1		1.102	1		0.972	1		1.353	1		1.198	1		1.14	1		1.006	1		1.186	1		1.036	1		0.842	1		1.292	1		1.141	1
H6QPF9	Chitin synthase, variant OS=Puccinia graminis f. sp. tritici (strain CRL 75-36-700-3 / race SCCL) GN=PGTG_20839 PE=4 SV=1 - [H6QPF9_PUCGT]	337.17	0.1157	54	1	8	27	743	83.2	7.37	0.817	3	14.5	1.418	3	29.8	0.864	3	15.8	1.006	3	1	0.79	3	24.3	0.931	3	1.3	0.841	3	8.8	0.928	3	7.8	0.691	3	57.1	0.93	3	6.9	0.96	3	10.2	0.841	3	47.7	1.128	3	24.8
J3PQT4	Uncharacterized protein OS=Puccinia triticina (isolate 1-1 / race 1 (BBBD)) GN=PTTG_01500 PE=4 SV=1 - [J3PQT4_PUCT1]	244.9	0.0822	14	1	6	17	852	94.7	6.6	1.052	1		1.087	1		1.056	1		1.091	1		1.004	1		1.04	1		0.951	1		0.981	1		0.903	1		0.901	1		0.945	1		1.224	1		1.266	1
J6F4T3	Sterol 24-C-methyltransferase OS=Trichosporon asahii var. asahii (strain ATCC 90039 / CBS 2479 / JCM 2466 / KCTC 7840 / NCYC 2677 / UAMH 7654) GN=A1Q1_06727 PE=4 SV=1 - [J6F4T3_TRIAS]	75.79	0.0759	33	1	2	9	316	35	6.8	1.124	3	2.4	0.986	3	17.3	1.062	3	1.6	1.038	3	8.3	1.095	3	1	1.068	3	2.4	1.164	3	7.2	1.084	3	9.1	1.183	3	9.8	1.108	3	8.8	1.061	3	6.3	1.074	3	17.1	1.052	3	11
J3PXQ7	Uncharacterized protein OS=Puccinia triticina (isolate 1-1 / race 1 (BBBD)) GN=PTTG_03923 PE=4 SV=1 - [J3PXQ7_PUCT1]	250.24	0.3172	7	2	6	19	309	33.6	8.92	1.029	4	11.4	0.997	4	17.9	1.005	4	5.8	0.944	4	3.8	1.124	4	16.1	1	4	8.5	1.083	4	14.9	1.067	4	4.2	0.968	4	4.9	1.09	4	9.9	0.96	4	14.7	1.061	4	11.4	0.958	4	10.7
M5G2U2	Uncharacterized protein OS=Dacryopinax sp. (strain DJM 731) GN=DACRYDRAFT_47658 PE=3 SV=1 - [M5G2U2_DACSP]	62.15	0.0595	6	1	1	6	185	20.3	7.34	0.895	6	18.7	0.931	6	6.7	1.104	6	17.6	1.022	6	11.2	0.92	6	18.7	0.924	6	14.1	0.877	6	17.3	0.913	6	12.9	1.001	6	6.8	0.798	6	20.2	1.01	6	18.8	1.158	6	27.3	1.056	6	4.4
E3K459	Putative uncharacterized protein OS=Puccinia graminis f. sp. tritici (strain CRL 75-36-700-3 / race SCCL) GN=PGTG_05701 PE=4 SV=2 - [E3K459_PUCGT]	214.87	0.1106	2	5	6	32	669	75.3	6.73	0.892	16	10.9	0.902	16	15.5	1.003	16	10.5	1.026	16	10.3	1.023	16	16.8	1.027	16	14.6	0.992	16	9.6	0.983	16	7.4	1.059	16	16.8	0.965	16	8.2	0.929	16	9.7	0.926	16	20.1	0.953	16	13.2
J3PZ60	Uncharacterized protein OS=Puccinia triticina (isolate 1-1 / race 1 (BBBD)) GN=PTTG_04426 PE=3 SV=1 - [J3PZ60_PUCT1]	257.47	0.298	5	6	6	57	151	17.1	10.59	0.927	46	26.1	0.912	46	24.5	1.166	46	16.2	1.205	46	18.5	1.041	46	17.3	1.086	46	16.3	0.849	46	14.6	0.882	46	13.5	0.958	46	15	0.693	46	20	0.797	46	13.2	0.881	46	17.5	0.927	46	17.6
J3PR34	Uncharacterized protein OS=Puccinia triticina (isolate 1-1 / race 1 (BBBD)) GN=PTTG_01600 PE=4 SV=1 - [J3PR34_PUCT1]	88.97	0.1371	3	2	2	5	197	21.7	7.17	1.12	5	42.3	1.016	5	25.4	1.104	5	7.2	1.013	5	8	1.058	5	3.1	0.962	5	5	1.077	5	3.5	0.998	5	9.6	0.983	5	7.8	0.978	5	5.5	0.995	5	3	1.103	5	4.5	1.067	5	9
I4Y690	Vitamin B6 biosynthesis protein OS=Wallemia sebi (strain ATCC MYA-4683 / CBS 633.66) GN=WALSEDRAFT_34047 PE=3 SV=1 - [I4Y690_WALSC]	301.57	0.2075	32	2	6	34	318	33.9	6.65	1.079	7	10.3	1.112	7	12.6	1.018	7	30.9	1.038	7	10.7	1.044	7	15.5	1.019	7	17.1	0.964	7	8.7	0.905	7	34.9	0.934	7	27.7	1.038	7	32.6	0.922	7	17.1	1.043	7	37	1.101	7	14
E3JTI4	RuvB-like helicase 1 OS=Puccinia graminis f. sp. tritici (strain CRL 75-36-700-3 / race SCCL) GN=PGTG_01902 PE=4 SV=1 - [E3JTI4_PUCGT]	247.71	0.2106	5	6	6	21	470	51.3	5.94	1.01	20	18.1	0.984	20	21.3	1.001	20	9.7	0.986	20	13.3	0.971	20	12.9	0.945	20	15.1	0.959	20	7	0.96	20	9.8	0.952	20	18.7	0.969	20	10.2	1.023	20	8.5	1.085	20	12.1	1.034	20	17.9
E3KA23	Glycyl-tRNA synthetase OS=Puccinia graminis f. sp. tritici (strain CRL 75-36-700-3 / race SCCL) GN=PGTG_07257 PE=4 SV=2 - [E3KA23_PUCGT]	602.84	0.2312	4	12	14	59	718	81.1	6.81	0.967	44	13.5	0.929	44	15.5	0.96	44	13	0.952	44	11.4	0.943	44	10.7	0.975	44	11.4	0.988	44	15.4	0.981	44	10.6	1.048	44	23.2	1.034	44	12.2	1.023	44	15.9	1.04	44	14	1.034	44	13.5
E3K2F5	Ribosomal protein OS=Puccinia graminis f. sp. tritici (strain CRL 75-36-700-3 / race SCCL) GN=PGTG_04480 PE=3 SV=2 - [E3K2F5_PUCGT]	393.82	0.2746	20	9	9	114	284	31.2	9.92	0.92	86	13.4	0.998	86	17.1	0.974	88	11.1	1.051	88	12.1	0.932	88	11.3	0.972	88	13.2	0.921	88	10.8	0.974	88	10.7	1.006	86	14.8	0.915	88	12.8	0.978	88	10.4	0.845	88	20.1	0.932	88	17
E3KN57	Putative uncharacterized protein OS=Puccinia graminis f. sp. tritici (strain CRL 75-36-700-3 / race SCCL) GN=PGTG_11022 PE=4 SV=1 - [E3KN57_PUCGT]	181.91	0.103	3	1	7	13	767	87.3	7.44	1.044	4	16.1	0.887	4	6.2	0.953	4	8.5	0.929	4	12	0.997	4	14.9	0.886	4	5	1.035	4	8.7	0.911	4	12.8	0.984	4	8.1	1.078	4	8.7	1.03	4	6.2	0.979	4	7.9	0.861	4	14
J3PZ71	Uncharacterized protein OS=Puccinia triticina (isolate 1-1 / race 1 (BBBD)) GN=PTTG_04437 PE=4 SV=1 - [J3PZ71_PUCT1]	172.44	0.0565	4	1	7	13	1362	150.3	9.36	1.092	4	18.1	1.037	4	31.6	1.007	4	15.6	1.008	4	11.9	1.04	4	14.6	1.042	4	8.8	0.877	4	12	0.985	4	6.4	0.872	4	28.9	1.007	4	9.6	0.899	4	11	0.943	4	13.9	1.025	4	4.6
E3KD83	Nascent polypeptide-associated complex subunit beta OS=Puccinia graminis f. sp. tritici (strain CRL 75-36-700-3 / race SCCL) GN=PGTG_07706 PE=4 SV=1 - [E3KD83_PUCGT]	154.05	0.3575	2	4	4	12	179	19.1	6.55	0.892	11	22.2	0.928	11	18.2	1.058	11	7.6	1.085	11	7.4	0.98	11	9	1.003	11	9.6	1.012	11	12.3	1.001	11	12.6	1.027	11	21.2	0.913	11	13.8	0.958	11	6.9	1.116	11	5.2	1.056	11	6.5
J3Q8N2	Uncharacterized protein OS=Puccinia triticina (isolate 1-1 / race 1 (BBBD)) GN=PTTG_07748 PE=4 SV=1 - [J3Q8N2_PUCT1]	211.39	0.1663	34	7	7	22	517	57.3	9.45	0.99	20	9.3	0.916	20	14.5	0.941	20	8.5	0.923	20	7.7	1	20	11.7	0.935	20	9.9	1.049	20	10.1	1.015	20	10.1	1.073	20	8.7	1.088	20	7.4	1.047	20	4.9	1.089	20	11.8	1.009	20	11.8
E3JXY4	Serine/threonine-protein phosphatase PP1 OS=Puccinia graminis f. sp. tritici (strain CRL 75-36-700-3 / race SCCL) GN=PGTG_02370 PE=4 SV=1 - [E3JXY4_PUCGT]	362.05	0.4036	40	9	10	34	332	38.2	5.99	1.027	32	13.9	1.032	32	18.2	0.985	32	10.7	0.981	32	12.2	1.054	32	12.1	1.068	32	11.3	1.05	32	13.3	1.013	32	8.4	1.06	32	20	1.075	32	9.5	0.979	32	12.5	1.127	32	15.1	1.086	32	9.4
M5FTW6	Calmodulin OS=Dacryopinax sp. (strain DJM 731) GN=DACRYDRAFT_23674 PE=4 SV=1 - [M5FTW6_DACSP]	106.69	0.1745	8	1	3	15	149	16.8	4.28	0.757	2	9.2	0.779	2	6.9	0.892	2	5.6	0.917	2	10.5	1.045	2	4.3	1.078	2	11.7	1.157	2	1	1.188	2	17.1	1.527	2	10.1	1.297	2	6.5	1.105	2	5.3	1.21	2	5.3	1.245	2	10.7
J3PQZ6	Uncharacterized protein OS=Puccinia triticina (isolate 1-1 / race 1 (BBBD)) GN=PTTG_01562 PE=3 SV=1 - [J3PQZ6_PUCT1]	178.15	0.2293	10	4	4	11	266	28.8	5.45	1.115	11	26	1.012	11	25.8	1.053	11	21.4	1.035	11	18.3	1.008	11	16.8	0.979	11	18	0.972	11	7.1	0.93	11	12.6	0.92	11	12	0.997	11	21.3	0.993	11	11.4	1.055	11	13.7	1.014	11	12
E3KSV9	Putative uncharacterized protein OS=Puccinia graminis f. sp. tritici (strain CRL 75-36-700-3 / race SCCL) GN=PGTG_13573 PE=4 SV=1 - [E3KSV9_PUCGT]	230.32	0.147	3	2	5	36	347	38.6	8.28	1.039	6	17.3	0.973	6	9.7	0.985	6	11.9	0.951	6	4	1.05	6	7.6	1.015	6	14	1.065	6	14.2	1.029	6	6.1	1.066	6	12.8	1.074	6	4.3	1.027	6	9.4	1.042	6	13.1	1.019	6	9
E3KB62	Putative uncharacterized protein OS=Puccinia graminis f. sp. tritici (strain CRL 75-36-700-3 / race SCCL) GN=PGTG_08014 PE=3 SV=1 - [E3KB62_PUCGT]	171.47	0.1534	15	2	4	12	313	33.8	9.67	1.103	4	7.3	0.909	4	6.2	1.004	4	1.5	0.941	4	24.5	1.028	4	16.5	1.042	4	5.5	1.04	4	14.6	0.979	4	33.2	1.011	4	30.2	1.048	4	7.7	1.023	4	14.5	0.963	4	28.3	0.997	4	5.4
E3KVL7	Putative uncharacterized protein OS=Puccinia graminis f. sp. tritici (strain CRL 75-36-700-3 / race SCCL) GN=PGTG_14441 PE=4 SV=1 - [E3KVL7_PUCGT]	69.06	0.0502	1	1	3	8	558	59.5	6.64	1.093	6	1.7	1.137	6	10.7	0.989	6	10.6	1.035	6	16.6	1.112	6	3.8	1.221	6	10.9	0.985	6	4.5	1.084	6	3.2	0.901	6	6	1.005	6	6.1	0.878	6	4.7	1.143	6	7.2	1.211	6	11.1
J3PX76	Uncharacterized protein OS=Puccinia triticina (isolate 1-1 / race 1 (BBBD)) GN=PTTG_03742 PE=4 SV=1 - [J3PX76_PUCT1]	82.53	0.0687	1	1	3	5	568	59.9	6.13	0.988	3	30	1.067	3	8.4	0.993	3	14.6	1.029	3	23.5	0.988	3	21.9	1.132	3	21.4	1.087	3	21.5	1.229	3	59.3	1.445	3	13.1	0.962	3	2	1.102	3	23.4	1.544	3	4.7	1.766	3	5.1
E3KJR8	Aspartate aminotransferase OS=Puccinia graminis f. sp. tritici (strain CRL 75-36-700-3 / race SCCL) GN=PGTG_10702 PE=3 SV=1 - [E3KJR8_PUCGT]	187.12	0.1583	5	1	5	29	417	46.4	7.05	0.982	5	6	1.033	5	12.8	1.152	5	17.5	1.16	5	27.3	0.989	5	8.7	0.938	5	7	1.155	5	11	1.148	5	26.5	1.101	5	6.1	1.003	5	28.8	1.17	5	14.4	1.278	5	6.2	1.231	5	13
E3JV36	Eukaryotic translation initiation factor 3 subunit J OS=Puccinia graminis f. sp. tritici (strain CRL 75-36-700-3 / race SCCL) GN=HCR1 PE=3 SV=2 - [E3JV36_PUCGT]	125.58	0.1811	1	1	4	20	254	27.7	5.1	1.02	1		1.176	1		1.018	1		1.173	1		1.026	1		1.186	1		0.945	1		1.088	1		0.926	1		0.929	1		0.919	1		1.17	1		1.349	1
J3QDI0	Uncharacterized protein OS=Puccinia triticina (isolate 1-1 / race 1 (BBBD)) GN=PTTG_09446 PE=4 SV=1 - [J3QDI0_PUCT1]	148.77	0.3534	1	1	4	26	116	12.6	8.35	1.014	4	10.6	0.995	4	19.1	0.932	4	0.3	0.865	4	15.2	0.807	4	8.9	0.769	4	8	0.958	4	23.2	0.87	4	7.4	0.964	4	22.4	1.075	4	17.3	1.186	4	12	1.236	4	18	1.174	4	19.5
E3K1H4	26S protease subunit rpt4 OS=Puccinia graminis f. sp. tritici (strain CRL 75-36-700-3 / race SCCL) GN=PGTG_04105 PE=4 SV=1 - [E3K1H4_PUCGT]	699.22	0.4758	57	15	16	59	393	44.1	6.34	1.024	26	16.2	1.006	26	22.4	0.946	26	11.4	0.977	26	10.3	0.921	26	7.3	0.951	26	12.2	0.974	26	10.6	0.938	26	14.9	0.923	26	16.1	1	26	8.9	1.033	26	10.8	0.956	26	12.3	1.007	26	13.7
J3PVK4	Uncharacterized protein OS=Puccinia triticina (isolate 1-1 / race 1 (BBBD)) GN=PTTG_03170 PE=4 SV=1 - [J3PVK4_PUCT1]	100.97	0.0231	4	2	2	9	996	109.9	6.04
J3Q500	Isocitrate lyase OS=Puccinia triticina (isolate 1-1 / race 1 (BBBD)) GN=PTTG_06466 PE=3 SV=1 - [J3Q500_PUCT1]	76.08	0.035	2	2	2	8	572	63.8	7.42	1.175	7	9.6	1.111	7	16.3	1.118	7	10	1.096	7	16.7	1.055	7	7.7	1.035	7	7.6	1.093	7	8.1	1.085	7	10.6	1.012	7	6	0.943	7	11.8	0.993	7	11	1.232	7	10.7	1.069	7	23.2
E3L1H8	Putative uncharacterized protein OS=Puccinia graminis f. sp. tritici (strain CRL 75-36-700-3 / race SCCL) GN=PGTG_16163 PE=4 SV=2 - [E3L1H8_PUCGT]	52.88	0.0187	3	1	1	5	589	64.2	7.62
G3JX09	Argonaute-like protein OS=Puccinia striiformis f. sp. tritici PE=4 SV=1 - [G3JX09_9BASI]	1040.31	0.4195	4	29	29	81	882	96.9	9.6	1.053	70	15.8	1.031	70	22.6	1.037	70	13.4	1.012	70	19.1	1.089	70	11.7	1.036	70	15.5	1.036	70	8.6	1.011	70	12.7	0.989	70	21.6	0.986	70	12.7	0.96	70	10.5	1.055	70	11.4	1.01	70	14.7
J3PMF9	Uncharacterized protein OS=Puccinia triticina (isolate 1-1 / race 1 (BBBD)) GN=PTTG_00325 PE=4 SV=1 - [J3PMF9_PUCT1]	51.37	0.0855	1	2	2	4	152	16.3	7.02	0.758	4	3.1	0.826	4	15.8	0.878	4	9.5	0.869	4	8.8	0.802	4	3.3	0.819	4	13.1	0.971	4	10.4	1.047	4	11.7	1.268	4	20.6	1.207	4	17.8	1.177	4	6.3	1.285	4	8.9	1.404	4	14.4
F4RCN2	Putative uncharacterized protein OS=Melampsora larici-populina (strain 98AG31 / pathotype 3-4-7) GN=MELLADRAFT_71096 PE=4 SV=1 - [F4RCN2_MELLP]	180.46	0.1751	16	1	4	25	257	28.6	7.93	1.199	3	2.4	1.17	3	15.7	1.168	3	8	1.121	3	26.4	0.865	3	8.8	0.886	3	9.2	0.882	3	6.4	0.904	3	8.1	0.735	3	8.8	0.723	3	1.5	0.975	3	5.2	1.191	3	9.1	1.051	3	0.6
J3Q446	Uncharacterized protein OS=Puccinia triticina (isolate 1-1 / race 1 (BBBD)) GN=PTTG_06162 PE=4 SV=1 - [J3Q446_PUCT1]	258.05	0.1826	2	5	5	28	438	47.9	9.11	1.079	25	15	1.042	25	18.9	1.084	25	7.4	1.091	25	8.8	1.13	25	19.6	1.127	25	17.8	0.999	25	10.7	0.989	25	10.5	0.964	25	16.6	0.947	25	10.2	0.964	25	12.2	1.019	25	12.2	1	25	10.3
J3QD16	Uncharacterized protein OS=Puccinia triticina (isolate 1-1 / race 1 (BBBD)) GN=PTTG_09282 PE=3 SV=1 - [J3QD16_PUCT1]	203.05	0.1675	10	2	6	38	418	46.9	4.58	1.042	21	33.7	1.107	21	17.8	1.051	21	18.5	1.134	21	13.2	1.01	21	17	1.03	21	20	1.002	21	13.6	1.039	21	12.5	1.002	21	27.8	0.96	21	16.9	0.993	21	18.7	1.055	21	14	1.133	21	15.5
J3QCT3	Uncharacterized protein OS=Puccinia triticina (isolate 1-1 / race 1 (BBBD)) GN=PTTG_09199 PE=4 SV=1 - [J3QCT3_PUCT1]	52.94	0.0805	2	2	2	4	236	26.3	5.82	1.067	4	25.9	1.105	4	36.9	1.045	4	3.6	1.077	4	10.1	1.017	4	4.7	1.118	4	2.4	0.947	4	1.9	0.996	4	6.7	0.886	4	24	0.906	4	3.2	0.932	4	3.5	1.043	4	8.2	1.117	4	9.3
E3KG83	Actin-like protein 2/3 complex subunit 4 OS=Puccinia graminis f. sp. tritici (strain CRL 75-36-700-3 / race SCCL) GN=PGTG_09132 PE=4 SV=1 - [E3KG83_PUCGT]	205.68	0.3964	2	4	5	11	169	19.4	8.72	0.877	9	16	0.852	9	38.2	0.944	9	14.5	0.848	9	15.5	0.852	9	7	0.83	9	19	1.036	9	18	0.952	9	4.6	1.065	9	30.8	1.127	9	3.7	1.149	9	20	0.883	9	25.7	0.869	9	18.9
E3K200	Synaptobrevin YKT6 OS=Puccinia graminis f. sp. tritici (strain CRL 75-36-700-3 / race SCCL) GN=PGTG_04325 PE=4 SV=1 - [E3K200_PUCGT]	281.99	0.401	36	7	7	20	207	23.2	7.94	1.033	14	12.9	1.036	14	17.9	1.013	14	7.7	0.975	14	16.9	1.06	14	11.3	1.041	14	16.1	1.098	14	10.9	1.018	14	9.3	1.018	14	9.6	1.056	14	10.8	1.013	14	6.6	1.045	14	8.8	1.005	14	9.1
E3KCQ9	Putative uncharacterized protein OS=Puccinia graminis f. sp. tritici (strain CRL 75-36-700-3 / race SCCL) GN=PGTG_07608 PE=4 SV=1 - [E3KCQ9_PUCGT]	116.54	0.0638	1	1	4	15	596	68.6	8.95	0.969	6	6.4	0.914	6	18.5	1.09	6	19.5	0.986	6	8.8	1.147	6	9.5	1.07	6	16.2	1.078	6	5.3	0.989	6	11.8	1.065	6	4.9	0.971	6	10.1	0.941	6	7.6	1.218	6	11.3	1.052	6	5.9
E3K3N0	Putative uncharacterized protein OS=Puccinia graminis f. sp. tritici (strain CRL 75-36-700-3 / race SCCL) GN=PGTG_04638 PE=4 SV=1 - [E3K3N0_PUCGT]	204.77	0.0274	2	4	4	5	2117	228.2	8.28	0.99	4	21	0.938	4	5.1	1.047	4	2	0.971	4	8	1.065	4	11.9	0.966	4	13.7	1.089	4	16.4	0.943	4	10	1.1	4	11.6	1.027	4	16.7	0.975	4	7	1.202	4	27.9	1.017	4	12.2
E3K7P6	Putative uncharacterized protein OS=Puccinia graminis f. sp. tritici (strain CRL 75-36-700-3 / race SCCL) GN=PGTG_06300 PE=4 SV=1 - [E3K7P6_PUCGT]	250.62	0.2786	3	6	6	18	280	32.4	9.06	1.111	17	12.3	1.089	17	17.5	1.101	17	10.1	1.085	17	11.4	1.164	17	11.5	1.155	17	11.5	1.034	17	10.7	0.968	17	6.6	0.858	17	15.1	0.914	17	13.9	0.842	17	7.9	1.092	17	12.2	1.008	17	5.4
F4S085	ATP-dependent 26S proteasome regulatory subunit OS=Melampsora larici-populina (strain 98AG31 / pathotype 3-4-7) GN=MELLADRAFT_44990 PE=4 SV=1 - [F4S085_MELLP]	476.03	0.3485	35	1	12	49	439	48.9	6.71	0.964	3	7.3	1.089	3	11.8	1.008	3	13.1	1.064	3	9.8	0.933	3	2.7	0.982	3	2.2	1.138	3	5.4	1.143	3	0.1	1.05	3	11.9	1.074	3	9.6	1.183	3	6.9	0.996	3	4.3	1.036	3	0.2
E3KJF1	Putative uncharacterized protein OS=Puccinia graminis f. sp. tritici (strain CRL 75-36-700-3 / race SCCL) GN=PGTG_10146 PE=4 SV=1 - [E3KJF1_PUCGT]	215.81	0.0423	2	6	6	17	1394	152.3	8.43	0.996	13	20.2	0.954	13	23.3	0.988	13	18.5	0.94	13	10.2	1.078	13	12.2	1.009	13	11.6	0.924	13	6.2	0.953	13	8.2	1.028	13	17.3	0.976	13	18.3	0.931	13	7	0.981	13	11.8	1.014	13	17.6
E3JR61	Putative uncharacterized protein OS=Puccinia graminis f. sp. tritici (strain CRL 75-36-700-3 / race SCCL) GN=PGTG_00683 PE=3 SV=1 - [E3JR61_PUCGT]	44.07	0.0265	2	1	1	1	452	49.5	7.06
E3K3C9	Actin-related protein 2/3 complex subunit 5 OS=Puccinia graminis f. sp. tritici (strain CRL 75-36-700-3 / race SCCL) GN=PGTG_04942 PE=3 SV=2 - [E3K3C9_PUCGT]	215.46	0.2141	11	4	4	9	313	34.2	7.56	1.055	5	21.8	1.005	5	15.4	1.101	5	10.4	1.045	5	11.6	0.848	5	3.2	0.934	5	9.2	0.916	5	15.7	0.908	5	22.3	0.864	5	38.3	0.771	5	10.6	1.017	5	28.1	1.079	5	12.4	1.116	5	3.6
E3KU32	Glycerol kinase OS=Puccinia graminis f. sp. tritici (strain CRL 75-36-700-3 / race SCCL) GN=PGTG_14522 PE=3 SV=2 - [E3KU32_PUCGT]	71.92	0.0231	2	1	1	1	650	70.7	5.69
M5E8W9	Isocitrate lyase OS=Malassezia sympodialis (strain ATCC 42132) GN=MSY001_1621 PE=3 SV=1 - [M5E8W9_MALS4]	231.96	0.1259	35	3	8	35	540	60.3	7.31	1.119	6	8.8	1.144	6	13.4	1.034	6	7.8	1.036	6	22.3	1.126	6	9	1.139	6	12.6	1.028	6	6.9	1.052	6	10.5	0.971	6	9.3	1.044	6	9.8	0.907	6	19	0.999	6	18.9	0.96	6	21.8
E3K1A7	26S protease regulatory subunit 4 OS=Puccinia graminis f. sp. tritici (strain CRL 75-36-700-3 / race SCCL) GN=PGTG_04038 PE=4 SV=1 - [E3K1A7_PUCGT]	481.76	0.3417	12	1	12	46	439	49	6.71	0.888	1		0.843	1		1.006	1		0.955	1		0.932	1		0.887	1		0.985	1		0.934	1		1.109	1		0.979	1		1.055	1		0.886	1		0.841	1
E3KRN2	Putative uncharacterized protein OS=Puccinia graminis f. sp. tritici (strain CRL 75-36-700-3 / race SCCL) GN=PGTG_12698 PE=4 SV=2 - [E3KRN2_PUCGT]	163.94	0.0629	1	3	5	11	811	91.4	6.7	0.893	7	17.8	0.942	7	21.8	0.937	7	16.6	0.975	7	9.8	1.076	7	17.6	1.016	7	12.8	0.973	7	11.5	0.935	7	13.8	1.127	7	3.5	0.956	7	12.1	0.902	7	11.9	0.963	7	19.6	0.937	7	24.3
E3KQR9	Putative uncharacterized protein OS=Puccinia graminis f. sp. tritici (strain CRL 75-36-700-3 / race SCCL) GN=PGTG_13026 PE=3 SV=2 - [E3KQR9_PUCGT]	340.04	0.2176	8	4	7	37	478	50.1	8.59	1.211	20	17.8	1.151	20	21.4	1.149	20	12.9	1.154	20	21.9	1.122	20	11.1	1.065	20	31.8	1.058	20	15.8	0.973	20	19.7	0.875	20	17.3	0.926	20	6.3	0.908	20	17.7	1.13	20	10.6	1.06	20	11.7
E3JT29	Putative uncharacterized protein OS=Puccinia graminis f. sp. tritici (strain CRL 75-36-700-3 / race SCCL) GN=PGTG_01849 PE=4 SV=2 - [E3JT29_PUCGT]	389.8	0.1798	6	9	9	31	751	83.2	5.21	1.108	22	11.6	1.01	22	11.8	1.113	22	14.9	1.007	22	9.2	1.041	22	12.2	0.993	22	7	1.06	22	15.1	1.003	22	9.1	0.956	22	11.3	0.956	22	10.8	0.998	22	10.5	1.081	22	13.3	1.022	22	12.7
E3L7R4	3-hydroxybutyryl-CoA dehydrogenase OS=Puccinia graminis f. sp. tritici (strain CRL 75-36-700-3 / race SCCL) GN=PGTG_18721 PE=4 SV=2 - [E3L7R4_PUCGT]	72.34	0.0945	10	2	2	6	307	33.1	6.79	0.833	6	11	0.901	6	14.8	0.988	6	22.1	1.032	6	11.5	0.996	6	11.8	1.067	6	16.1	0.92	6	18.3	0.99	6	23.3	1.228	6	17.8	0.923	6	13.1	0.896	6	12.1	0.833	6	17	0.903	6	19.1
E3JXV5	Putative uncharacterized protein OS=Puccinia graminis f. sp. tritici (strain CRL 75-36-700-3 / race SCCL) GN=PGTG_02341 PE=4 SV=1 - [E3JXV5_PUCGT]	41.82	0.0635	2	1	1	2	189	21.5	6.68	1.222	2	68.5	1.212	2	69.8	0.893	2	7.4	0.885	2	8.3	0.871	2	16.9	0.866	2	17.9	0.906	2	7.2	0.897	2	8.2	0.741	2	59.2	1.015	2	0.2	1.038	2	9.6	0.952	2	10.4	0.944	2	11.3
E3KPV1	Branched-chain-amino-acid aminotransferase OS=Puccinia graminis f. sp. tritici (strain CRL 75-36-700-3 / race SCCL) GN=PGTG_12292 PE=3 SV=1 - [E3KPV1_PUCGT]	169.1	0.0918	2	3	3	15	425	46.6	8.47	1.018	13	22.1	0.965	13	23.1	0.982	13	11.4	0.962	13	15	0.924	13	14.4	0.947	13	17.2	0.992	13	9.2	0.979	13	4.2	1.066	13	19	0.979	13	11.5	1.031	13	13.4	0.975	13	15.1	0.979	13	14.7
E3KBJ0	Putative uncharacterized protein OS=Puccinia graminis f. sp. tritici (strain CRL 75-36-700-3 / race SCCL) GN=PGTG_07937 PE=4 SV=2 - [E3KBJ0_PUCGT]	425.71	0.0544	1	1	12	21	3215	359.2	6.19
J3PPE4	Uncharacterized protein OS=Puccinia triticina (isolate 1-1 / race 1 (BBBD)) GN=PTTG_01010 PE=4 SV=1 - [J3PPE4_PUCT1]	427.33	0.0605	2	1	12	20	3060	341.2	6.05	0.293	1		0.502	1		0.82	1		1.403	1		1.08	1		1.855	1		0.333	1		0.57	1		1.136	1		0.406	1		0.308	1		1.129	1		1.935	1
E3K9F8	Putative uncharacterized protein OS=Puccinia graminis f. sp. tritici (strain CRL 75-36-700-3 / race SCCL) GN=PGTG_07330 PE=4 SV=1 - [E3K9F8_PUCGT]	46.81	0.0191	1	1	1	3	629	69.8	6.55	1.052	2	9.2	1.035	2	7.4	0.806	2	26.3	0.792	2	24.5	0.834	2	11.1	0.822	2	9.4	0.955	2	1.3	0.939	2	3	0.907	2	10.5	1.186	2	27.6	1.144	2	12.4	0.826	2	8.1	0.812	2	6.3
A8QAL6	T-complex protein 1 subunit alpha OS=Malassezia globosa (strain ATCC MYA-4612 / CBS 7966) GN=MGL_3775 PE=3 SV=1 - [A8QAL6_MALGO]	49.55	0.0376	4	1	2	6	558	60.2	6.77	1.013	1		0.968	1		1.154	1		1.102	1		0.955	1		0.916	1		0.931	1		0.889	1		0.919	1		0.808	1		0.973	1		0.961	1		0.919	1
J3Q3Q1	Uncharacterized protein OS=Puccinia triticina (isolate 1-1 / race 1 (BBBD)) GN=PTTG_06017 PE=4 SV=1 - [J3Q3Q1_PUCT1]	343.66	0.1208	2	3	7	55	679	74.5	6.23	0.897	15	31.2	0.919	15	10.1	0.946	15	18.5	1.006	15	16	1.077	15	13.6	1.102	15	5.1	0.957	15	14.1	1.003	15	8.5	1.086	15	21	1.056	15	16.4	0.949	15	8.6	0.903	15	13.4	0.901	15	8.6
E3L4J4	Glutamyl-tRNA synthetase OS=Puccinia graminis f. sp. tritici (strain CRL 75-36-700-3 / race SCCL) GN=PGTG_17719 PE=3 SV=2 - [E3L4J4_PUCGT]	241.88	0.1006	12	7	7	11	815	91.7	7.05	0.926	10	25.6	0.886	10	11.9	0.954	10	18.1	0.915	10	8.4	1.006	10	3.9	0.975	10	9.1	0.989	10	5.2	0.981	10	14	1.056	10	21.7	1.035	10	14.2	0.985	10	7.7	0.957	10	13.5	0.923	10	9.2
J3Q4E1	Uncharacterized protein OS=Puccinia triticina (isolate 1-1 / race 1 (BBBD)) GN=PTTG_06257 PE=4 SV=1 - [J3Q4E1_PUCT1]	45.84	0.1275	1	1	1	5	102	11.8	10.24	0.86	5	19.8	0.917	5	15.8	1.047	5	15.2	0.962	5	9.3	0.951	5	15.6	0.899	5	9	1.047	5	11.6	0.958	5	12.4	1.011	5	21.7	0.917	5	6	1.068	5	3.4	0.922	5	41	0.908	5	35.9
E3K438	Putative uncharacterized protein OS=Puccinia graminis f. sp. tritici (strain CRL 75-36-700-3 / race SCCL) GN=PGTG_04796 PE=4 SV=1 - [E3K438_PUCGT]	70.03	0.0952	2	2	2	8	189	21.7	9.73	0.868	8	10.3	0.902	8	22.4	1.079	8	6.6	1.143	8	11.5	1.055	8	10	1.071	8	4.4	1.009	8	7.8	1.02	8	10.2	1.236	8	17.6	0.937	8	8.6	0.932	8	2.8	0.868	8	10.8	0.917	8	11.9
F4S2V2	Putative uncharacterized protein OS=Melampsora larici-populina (strain 98AG31 / pathotype 3-4-7) GN=MELLADRAFT_50198 PE=4 SV=1 - [F4S2V2_MELLP]	53.74	0.0341	1	1	1	2	410	45.7	7.14	0.954	2	3.2	1.002	2	4.5	0.943	2	14.3	0.989	2	22.3	0.94	2	12.3	0.991	2	20.2	0.856	2	27.1	0.898	2	35.5	0.896	2	30.6	0.908	2	12.5	0.908	2	14.5	1.001	2	9.7	1.051	2	17.6
D8QC11	Putative uncharacterized protein OS=Schizophyllum commune (strain H4-8 / FGSC 9210) GN=SCHCODRAFT_78186 PE=4 SV=1 - [D8QC11_SCHCM]	31.94	0.0238	1	1	1	4	504	57.1	7.39	1.037	4	1.3	0.978	4	2.3	1.079	4	1.6	1.061	4	3.5	0.996	4	9.4	0.965	4	1.8	1.04	4	7.6	1.06	4	7.6	1.045	4	13.1	0.976	4	8.4	1.085	4	3.4	1.124	4	2	1.097	4	2.5
E3JTI5	Homocitrate synthase, mitochondrial OS=Puccinia graminis f. sp. tritici (strain CRL 75-36-700-3 / race SCCL) GN=PGTG_01903 PE=3 SV=2 - [E3JTI5_PUCGT]	228.13	0.1639	14	5	6	7	476	52.1	6.44	0.916	4	12.1	0.839	4	25.2	1.053	4	11.9	0.941	4	15	0.987	4	10.6	0.959	4	6.2	0.977	4	6.7	0.882	4	5.2	1.052	4	21.3	0.961	4	13.6	0.944	4	6.2	0.992	4	12.2	0.837	4	8.2
J3QA17	Uncharacterized protein OS=Puccinia triticina (isolate 1-1 / race 1 (BBBD)) GN=PTTG_08233 PE=4 SV=1 - [J3QA17_PUCT1]	150.57	0.1901	2	2	3	6	342	37	5.53	0.852	3	1	0.915	3	24.3	0.873	3	10.4	0.842	3	16	0.894	3	20.4	0.963	3	4.7	1.041	3	13.1	0.932	3	14.5	1.166	3	6.9	1.193	3	2.7	0.977	3	5.8	0.985	3	3.8	1.033	3	21.5
E3KXV4	Phospho-2-dehydro-3-deoxyheptonate aldolase OS=Puccinia graminis f. sp. tritici (strain CRL 75-36-700-3 / race SCCL) GN=PGTG_14881 PE=3 SV=1 - [E3KXV4_PUCGT]	134.53	0.1126	15	3	3	7	373	40.3	7.3	0.935	5	8.7	0.837	5	14.6	0.963	5	4.3	0.947	5	3.2	0.957	5	4.5	0.917	5	7.8	1.126	5	1.9	0.984	5	10.1	1.147	5	7.3	1.041	5	15.1	1.101	5	15.7	0.929	5	12.3	0.907	5	5.9
E3KJE6	Putative uncharacterized protein OS=Puccinia graminis f. sp. tritici (strain CRL 75-36-700-3 / race SCCL) GN=PGTG_10141 PE=4 SV=2 - [E3KJE6_PUCGT]	83.82	0.0471	1	2	2	6	446	50.6	5.53	0.926	1		1.007	1		0.866	1		0.94	1		0.856	1		0.934	1		0.907	1		0.985	1		0.979	1		1.049	1		1.058	1		0.926	1		1.008	1
E3KDN8	Phosphomannomutase OS=Puccinia graminis f. sp. tritici (strain CRL 75-36-700-3 / race SCCL) GN=PGTG_08430 PE=4 SV=2 - [E3KDN8_PUCGT]	356.92	0.2335	8	7	7	47	257	29.1	6.43	1.074	43	20.5	1.106	43	19.9	1.064	43	12.1	1.084	43	13.8	1.008	43	10.5	1.019	43	9.9	1.041	43	9.5	1.038	43	13.3	0.935	43	15.6	0.97	43	11.2	1.016	43	9.7	1.048	43	15.4	1.026	43	13.3
F4S621	Putative uncharacterized protein OS=Melampsora larici-populina (strain 98AG31 / pathotype 3-4-7) GN=MELLADRAFT_79368 PE=3 SV=1 - [F4S621_MELLP]	73.38	0.0594	29	1	2	11	303	33	6.35	0.933	8	11.4	1.004	8	19.6	0.952	8	22.1	0.94	8	11.5	0.864	8	24	0.911	8	8.8	0.89	8	36	0.894	8	10.7	0.937	8	34.6	0.953	8	19.1	1.016	8	10	1.061	8	17.1	1.012	8	10.9
L8X8P7	PfkB domain-containing protein OS=Thanatephorus cucumeris (strain AG1-IA) GN=AG1IA_00502 PE=4 SV=1 - [L8X8P7_THACA]	35.99	0.0309	1	1	1	4	388	41.1	6.87	1.119	4	1.4	1.189	4	1.1	1.133	4	2.9	1.198	4	2.6	1.019	4	4.7	1.087	4	3.4	1.053	4	2.9	1.119	4	1.6	0.927	4	4.6	0.941	4	2.9	1.031	4	0.9	1.162	4	6.9	1.234	4	6.3
J6F9P6	Uncharacterized protein OS=Trichosporon asahii var. asahii (strain ATCC 90039 / CBS 2479 / JCM 2466 / KCTC 7840 / NCYC 2677 / UAMH 7654) GN=A1Q1_06778 PE=4 SV=1 - [J6F9P6_TRIAS]	22.89	0.0717	2	1	1	1	307	32.8	9.07	1.097	1		0.859	1		1.079	1		0.844	1		1.346	1		1.057	1		1.139	1		0.89	1		1.037	1		1.056	1		0.844	1		1.083	1		0.848	1
E3JRQ8	Putative uncharacterized protein OS=Puccinia graminis f. sp. tritici (strain CRL 75-36-700-3 / race SCCL) GN=PGTG_00590 PE=4 SV=1 - [E3JRQ8_PUCGT]	345.27	0.2556	2	2	8	22	356	38.2	9.03	0.977	7	30.3	1.009	7	20.8	0.96	7	20.1	0.928	7	19.1	0.994	7	21.1	1.039	7	21.1	0.91	7	10.7	0.853	7	8.6	0.827	7	25.7	0.967	7	10.7	0.909	7	15.1	0.971	7	15.7	0.992	7	18
J3PZC2	Uncharacterized protein OS=Puccinia triticina (isolate 1-1 / race 1 (BBBD)) GN=PTTG_04488 PE=4 SV=1 - [J3PZC2_PUCT1]	269.74	0.191	2	1	7	18	356	38.4	8.95	0.965	4	4.7	0.753	4	1.5	1.066	4	1.6	0.867	4	7.5	1.127	4	4.6	0.941	4	5.2	1.064	4	9.5	0.869	4	3	1.138	4	3.7	0.99	4	8.4	0.923	4	9.8	0.886	4	9.1	0.748	4	8
E3JW12	Putative uncharacterized protein OS=Puccinia graminis f. sp. tritici (strain CRL 75-36-700-3 / race SCCL) GN=PGTG_02678 PE=4 SV=2 - [E3JW12_PUCGT]	165.67	0.116	2	4	4	14	595	64.2	7.49	1.068	14	10.9	1.073	14	7.3	1.031	14	11	1.035	14	9.5	1.051	14	11.7	1.049	14	10.6	1.003	14	17.6	1.023	14	18	0.905	14	19	1.004	14	6.4	1.002	14	10.1	1.115	14	9.8	1.084	14	21
J3PT36	Uncharacterized protein OS=Puccinia triticina (isolate 1-1 / race 1 (BBBD)) GN=PTTG_02302 PE=3 SV=1 - [J3PT36_PUCT1]	171.16	0.0722	2	4	4	14	651	73.5	8.21	1.085	13	7.1	1.021	13	10.4	1.14	13	14.6	1.173	13	10.2	1.12	13	14.5	1.138	13	12.2	1.01	13	4.8	0.976	13	9.7	0.889	13	12.7	0.85	13	8.1	0.9	13	16.4	1.028	13	10.6	0.995	13	15.4
J3Q9D9	UDP-glucose 6-dehydrogenase OS=Puccinia triticina (isolate 1-1 / race 1 (BBBD)) GN=PTTG_08005 PE=3 SV=1 - [J3Q9D9_PUCT1]	432.81	0.2505	38	11	11	37	479	52.6	7.03	0.897	28	20.9	0.896	28	21.4	0.952	28	18.3	0.931	28	20.6	0.99	28	18.2	0.977	28	19.7	1.074	28	16.6	1.032	28	17.3	1.132	28	22.8	1.066	28	13.2	1.05	28	11.4	1.082	28	27.9	1.102	28	15.3
E3K8G6	Putative uncharacterized protein OS=Puccinia graminis f. sp. tritici (strain CRL 75-36-700-3 / race SCCL) GN=PGTG_06704 PE=4 SV=2 - [E3K8G6_PUCGT]	202.9	0.1059	2	3	3	11	444	48.2	8.12	0.957	6	13	1.012	6	17.7	0.959	6	5.9	0.979	6	7.9	0.947	6	9.9	0.986	6	6.8	1.025	6	11.9	1.031	6	10.7	1.069	6	4	1.077	6	10.1	1.026	6	4	1.021	6	2.6	1.054	6	8.8
E3K302	Putative uncharacterized protein OS=Puccinia graminis f. sp. tritici (strain CRL 75-36-700-3 / race SCCL) GN=PGTG_04815 PE=3 SV=2 - [E3K302_PUCGT]	672.29	0.196	2	5	15	43	959	105	6.7	1.023	6	11.2	0.954	6	6.5	1.051	6	9	1.095	6	6.5	1.006	6	9	0.958	6	25.1	1.056	6	6.1	1.02	6	10.8	1.041	6	9.2	0.983	6	12.3	1.079	6	12.9	1.125	6	31.5	1.1	6	26.2
J3PRN7	Uncharacterized protein OS=Puccinia triticina (isolate 1-1 / race 1 (BBBD)) GN=PTTG_01803 PE=3 SV=1 - [J3PRN7_PUCT1]	533.72	0.1692	2	2	12	41	987	109.2	7.25	0.876	3	12.7	0.905	3	20.1	0.91	3	12.3	0.939	3	1.9	1.128	3	3.3	1.045	3	19.5	0.996	3	1	1.05	3	9.4	1.129	3	13.7	1.106	3	11.3	0.881	3	4.3	0.894	3	6.3	1.006	3	3.6
E3K8N7	Putative uncharacterized protein OS=Puccinia graminis f. sp. tritici (strain CRL 75-36-700-3 / race SCCL) GN=PGTG_06574 PE=4 SV=2 - [E3K8N7_PUCGT]	146.6	0.036	2	2	4	5	1167	124	5.21	1.044	3	21	1.121	3	1.3	1.074	3	12.3	1.122	3	4.7	0.965	3	7.1	1.033	3	5	0.958	3	0.6	1.036	3	21.8	0.917	3	20.4	0.893	3	11.7	0.968	3	10.6	0.828	3	11.8	1.101	3	22.5
E7A1W4	Probable acetyl-CoA synthetase OS=Sporisorium reilianum (strain SRZ2) GN=sr14128 PE=4 SV=1 - [E7A1W4_SPORE]	54.51	0.0407	6	1	2	2	664	73.3	6.51	1.392	1		1.356	1		1.186	1		1.153	1		1.18	1		1.152	1		1.102	1		1.071	1		0.791	1		0.93	1		0.932	1		0.963	1		0.938	1
J3QDA7	Uncharacterized protein OS=Puccinia triticina (isolate 1-1 / race 1 (BBBD)) GN=PTTG_09373 PE=3 SV=1 - [J3QDA7_PUCT1]	377.3	0.4424	13	3	10	43	330	34.6	7.56	1	8	12.7	0.972	8	20.2	1.062	8	12	1.033	8	10.4	1.106	8	20.1	0.996	8	8.8	1.092	8	12.5	1.01	8	10.8	1.099	8	15	1.02	8	8.8	0.979	8	9.2	1.284	8	10.1	1.315	8	9.2
F4RPZ7	Putative uncharacterized protein OS=Melampsora larici-populina (strain 98AG31 / pathotype 3-4-7) GN=MELLADRAFT_48766 PE=3 SV=1 - [F4RPZ7_MELLP]	279.82	0.2948	11	1	7	33	346	36.3	7.01	0.627	1		0.759	1		0.704	1		0.852	1		0.607	1		0.737	1		0.651	1		0.788	1		1.039	1		0.926	1		1.071	1		0.686	1		0.831	1
J3PMQ3	Uncharacterized protein OS=Puccinia triticina (isolate 1-1 / race 1 (BBBD)) GN=PTTG_00419 PE=4 SV=1 - [J3PMQ3_PUCT1]	329.7	0.0727	36	11	11	27	1981	221.3	7.11	1.025	23	7.4	0.981	23	17.5	0.96	23	18.4	0.926	23	12.1	0.957	23	13.3	0.9	23	16.9	1.03	23	12.8	0.982	23	16.1	0.985	23	9.3	1.016	23	8.8	1.063	23	9.1	0.97	23	16.6	0.962	23	13.1
E3KWU0	1-pyrroline-5-carboxylate dehydrogenase OS=Puccinia graminis f. sp. tritici (strain CRL 75-36-700-3 / race SCCL) GN=PGTG_14723 PE=3 SV=1 - [E3KWU0_PUCGT]	101.06	0.0775	6	1	4	5	555	60.3	7.06	0.838	1		0.835	1		0.901	1		0.896	1		0.932	1		0.93	1		0.932	1		0.927	1		1.112	1		1.036	1		0.998	1		0.874	1		0.87	1
J3Q436	Uncharacterized protein OS=Puccinia triticina (isolate 1-1 / race 1 (BBBD)) GN=PTTG_06152 PE=3 SV=1 - [J3Q436_PUCT1]	138.98	0.1047	7	1	4	12	506	55	7.08	1.146	8	11.9	1.131	8	12.3	1.016	8	6	1.034	8	11	1.087	8	12.1	1.075	8	9.6	1.129	8	16.3	1.181	8	9.2	1.023	8	4.1	1.137	8	6.4	1.085	8	8.5	1.219	8	22.9	1.239	8	10.8
E3KAN2	20S proteasome subunit beta 2 OS=Puccinia graminis f. sp. tritici (strain CRL 75-36-700-3 / race SCCL) GN=PGTG_07060 PE=4 SV=1 - [E3KAN2_PUCGT]	205.26	0.2218	36	5	5	14	293	31	6.93	0.992	14	24.9	0.915	14	15.7	1.034	14	13.1	1.004	14	9.1	1.043	14	13.4	1.015	14	15.4	1.033	14	14.2	0.994	14	11.9	1.057	14	21.3	1.003	14	16.5	1.018	14	14.4	1.049	14	14	0.999	14	11.8
J3PLR1	Isocitrate dehydrogenase [NADP] OS=Puccinia triticina (isolate 1-1 / race 1 (BBBD)) GN=PTTG_00077 PE=3 SV=1 - [J3PLR1_PUCT1]	152.39	0.1024	9	3	4	12	420	47.2	7.87	0.968	7	7.5	0.915	7	27.7	0.923	7	3.1	0.955	7	21.8	1.045	7	11.7	1.085	7	17.1	0.968	7	15.3	0.978	7	19.1	1.017	7	19.8	1.045	7	14.5	0.904	7	4.3	0.951	7	13.5	0.96	7	13.3
E3KZT9	26S protease regulatory subunit 7 OS=Puccinia graminis f. sp. tritici (strain CRL 75-36-700-3 / race SCCL) GN=PGTG_15776 PE=4 SV=2 - [E3KZT9_PUCGT]	882.15	0.462	21	20	20	76	474	52.4	6.32	0.977	60	18.2	0.962	60	21.8	0.954	60	10.7	0.96	60	12.8	0.967	60	12.1	0.962	60	14.4	0.993	60	10.4	1.029	60	9	1.082	60	22.5	1.065	60	13.9	1.044	60	9.6	1.012	60	12.2	1.014	60	15.3
J3QA08	Uncharacterized protein OS=Puccinia triticina (isolate 1-1 / race 1 (BBBD)) GN=PTTG_08224 PE=4 SV=1 - [J3QA08_PUCT1]	165.07	0.1176	32	5	5	15	663	73.9	6.9	0.968	14	17.2	0.991	14	14	0.935	14	10.1	0.959	14	20.5	0.916	14	18	0.943	14	23	1.013	14	20.6	0.992	14	19.1	1.061	14	26.8	1.002	14	10.4	0.997	14	16.8	1.064	14	16.5	1.04	14	14.4
E3KAQ6	Putative uncharacterized protein OS=Puccinia graminis f. sp. tritici (strain CRL 75-36-700-3 / race SCCL) GN=PGTG_07084 PE=4 SV=1 - [E3KAQ6_PUCGT]	48.49	0.0364	1	1	1	3	330	35.6	4.63	0.968	3	7.9	0.92	3	15.1	0.918	3	1.9	0.872	3	4.3	0.893	3	4.2	0.943	3	0.9	1.053	3	1.5	1.049	3	8.6	1.076	3	6.4	1.136	3	0.5	1.198	3	7	1.036	3	8.6	1.03	3	6.7
E3KNW6	Profilin OS=Puccinia graminis f. sp. tritici (strain CRL 75-36-700-3 / race SCCL) GN=PGTG_11747 PE=3 SV=1 - [E3KNW6_PUCGT]	71.19	0.1508	1	2	2	5	126	13.1	5.1	0.971	5	22	0.954	5	12.3	0.783	5	19.3	0.837	5	16.2	0.913	5	11.2	0.901	5	9.7	0.922	5	16.3	1.115	5	29	1.162	5	31.1	1.238	5	11.9	1.136	5	18.1	1.143	5	27.9	1.292	5	26
E6RA36	60S acidic ribosomal protein, putative OS=Cryptococcus gattii serotype B (strain WM276 / ATCC MYA-4071) GN=CGB_G6400C PE=3 SV=1 - [E6RA36_CRYGW]	201.87	0.1186	24	1	4	49	312	33.4	5.27	1.316	2	21.8	1.165	2	2.3	1.296	2	12	1.146	2	7.4	1.298	2	23.7	1.152	2	4.1	1.02	2	32	0.902	2	12	0.774	2	9.7	0.787	2	19.5	0.785	2	7.9	1.04	2	4.7	0.921	2	14.7
F4R3M9	Putative uncharacterized protein OS=Melampsora larici-populina (strain 98AG31 / pathotype 3-4-7) GN=MELLADRAFT_73814 PE=3 SV=1 - [F4R3M9_MELLP]	234.72	0.2194	5	1	4	48	310	33.2	5.4	1.11	1		1.194	1		1.008	1		1.082	1		1.006	1		1.084	1		1.012	1		1.086	1		0.911	1		1.005	1		1.004	1		0.866	1		0.931	1
E3KKY2	Putative uncharacterized protein OS=Puccinia graminis f. sp. tritici (strain CRL 75-36-700-3 / race SCCL) GN=PGTG_10428 PE=4 SV=1 - [E3KKY2_PUCGT]	311.52	0.135	6	6	8	14	763	85.4	6.07	0.686	5	46.9	0.735	5	37.7	0.777	5	13.8	0.926	5	2.1	0.794	5	9.6	0.897	5	0.5	0.919	5	13.6	1.078	5	4.6	1.467	5	33.6	1.182	5	2.4	1.205	5	6.8	0.836	5	9.8	0.938	5	6.8
F4RAB7	Putative uncharacterized protein OS=Melampsora larici-populina (strain 98AG31 / pathotype 3-4-7) GN=MELLADRAFT_33807 PE=4 SV=1 - [F4RAB7_MELLP]	102.08	0.0519	2	1	3	4	732	82.1	6.01	0.444	1		0.452	1		0.91	1		0.925	1		0.745	1		0.76	1		0.73	1		0.742	1		1.644	1		0.803	1		0.979	1		0.95	1		0.967	1
F4R9W6	Putative uncharacterized protein (Fragment) OS=Melampsora larici-populina (strain 98AG31 / pathotype 3-4-7) GN=MELLADRAFT_47108 PE=4 SV=1 - [F4R9W6_MELLP]	36.73	0.0594	4	1	1	1	219	24.1	9.19
E3L9U2	Putative uncharacterized protein OS=Puccinia graminis f. sp. tritici (strain CRL 75-36-700-3 / race SCCL) GN=PGTG_19272 PE=4 SV=1 - [E3L9U2_PUCGT]	51.98	0.0588	3	1	1	2	221	24.6	9.35	1.004	2	20.2	1.098	2	18.2	0.988	2	7.8	1.08	2	5.8	1.008	2	5.8	1.105	2	7.8	0.915	2	1.4	0.999	2	0.6	0.911	2	18.8	0.926	2	6.4	0.906	2	7.2	0.997	2	39.7	1.09	2	37.5
J3Q4X2	Uncharacterized protein OS=Puccinia triticina (isolate 1-1 / race 1 (BBBD)) GN=PTTG_06438 PE=4 SV=1 - [J3Q4X2_PUCT1]	236.36	0.1415	18	5	5	29	516	52.8	9.09	1.045	26	14.8	1.071	26	17.1	1.044	26	8.3	1.116	26	11	1	26	7.7	1.037	26	10.7	0.978	26	16.3	1.03	26	16.8	0.912	26	16.1	0.934	26	15	1.027	26	13.7	1.015	26	12.8	1.066	26	17
J3QD07	Uncharacterized protein OS=Puccinia triticina (isolate 1-1 / race 1 (BBBD)) GN=PTTG_09273 PE=4 SV=1 - [J3QD07_PUCT1]	16.32	0.1268	1	1	1	2	71	7.4	6.71	0.732	2	38.8	0.797	2	42.6	0.898	2	4.3	0.976	2	7.6	0.775	2	9.3	0.845	2	12.6	0.939	2	8.3	1.02	2	11.7	1.282	2	29.8	1.046	2	4	1.209	2	0.9	1.55	2	9.2	1.687	2	12.6
J3Q330	Uncharacterized protein OS=Puccinia triticina (isolate 1-1 / race 1 (BBBD)) GN=PTTG_05796 PE=3 SV=1 - [J3Q330_PUCT1]	203.27	0.1173	4	3	3	10	392	42.3	6.98	0.878	4	42.4	0.843	4	35.4	0.898	4	7	0.898	4	4.8	0.762	4	17.6	0.742	4	18.2	0.912	4	2.8	0.883	4	10.2	0.887	4	32.5	0.953	4	19.5	1.119	4	7.2	1.018	4	17.5	0.987	4	14.5
E3KLD6	Calcium binding protein 39 OS=Puccinia graminis f. sp. tritici (strain CRL 75-36-700-3 / race SCCL) GN=PGTG_11280 PE=4 SV=2 - [E3KLD6_PUCGT]	164.02	0.1129	35	4	4	16	372	42.8	8.24	0.906	9	10.7	1.012	9	28	0.979	9	13.7	0.995	9	12.9	1.056	9	19.2	1.092	9	6.6	0.969	9	18.9	1.013	9	14.7	1.149	9	20.4	0.962	9	13.2	0.91	9	16.8	0.892	9	14.5	0.92	9	8
E3JV94	Apoptosis regulator BCL-W OS=Puccinia graminis f. sp. tritici (strain CRL 75-36-700-3 / race SCCL) GN=PGTG_01300 PE=4 SV=1 - [E3JV94_PUCGT]	94.18	0.2256	3	3	3	4	195	21.8	9.29	0.924	4	12.6	0.925	4	17.8	1.043	4	2	1.044	4	13.5	0.95	4	14.4	0.95	4	1.2	0.834	4	6	0.919	4	6.6	0.994	4	11.2	0.842	4	9.7	0.927	4	7.7	0.852	4	22.1	0.911	4	22.5
E3KQW3	Eukaryotic translation initiation factor 3 subunit B OS=Puccinia graminis f. sp. tritici (strain CRL 75-36-700-3 / race SCCL) GN=PRT1 PE=3 SV=2 - [E3KQW3_PUCGT]	499.53	0.1904	4	1	11	51	751	86	5.82	1.27	8	6.6	1.38	8	18.1	1.116	8	5.6	1.18	8	7	1.108	8	7.2	1.176	8	12.4	1.078	8	3.9	1.106	8	11.3	0.858	8	12.3	0.929	8	8.6	0.965	8	12.7	1.031	8	6.6	1.104	8	6.2
E3K906	Glutamine synthetase OS=Puccinia graminis f. sp. tritici (strain CRL 75-36-700-3 / race SCCL) GN=PGTG_06623 PE=3 SV=1 - [E3K906_PUCGT]	63.62	0.0265	1	1	1	2	490	54.9	6.6
F4S4W8	Putative uncharacterized protein OS=Melampsora larici-populina (strain 98AG31 / pathotype 3-4-7) GN=MELLADRAFT_39835 PE=4 SV=1 - [F4S4W8_MELLP]	129.88	0.041	1	1	2	14	658	74.8	6.28	0.782	6	13	0.921	6	8.8	0.826	6	7.9	0.889	6	13.2	0.876	6	6.2	0.976	6	18.5	0.964	6	8.6	1.063	6	10.3	1.213	6	14.2	1.208	6	14.3	1.083	6	4	0.788	6	6.4	0.898	6	7.8
E3JTT1	Putative uncharacterized protein OS=Puccinia graminis f. sp. tritici (strain CRL 75-36-700-3 / race SCCL) GN=PGTG_00744 PE=4 SV=2 - [E3JTT1_PUCGT]	557.5	0.0613	6	5	17	33	4174	452.1	5.02	0.965	7	10.5	1.02	7	23	0.954	7	4.9	1.041	7	6.1	0.863	7	10.3	0.978	7	4.3	0.973	7	8.1	1.086	7	18.8	1.095	7	14.5	1.11	7	9.1	1.178	7	11.5	1.015	7	6.5	1.054	7	26.9
J3PQH7	Uncharacterized protein OS=Puccinia triticina (isolate 1-1 / race 1 (BBBD)) GN=PTTG_01393 PE=4 SV=1 - [J3PQH7_PUCT1]	444.82	0.0546	2	1	13	25	3973	429.8	5.2	1.07	2	6.7	0.982	2	31.2	1.053	2	6.5	0.965	2	17.5	1.018	2	2	0.936	2	26.2	1.217	2	3.2	1.116	2	20.9	1.137	2	9.9	1.156	2	3.3	1.194	2	5.1	1.08	2	11.5	0.991	2	36.4
E3KCH2	Putative uncharacterized protein OS=Puccinia graminis f. sp. tritici (strain CRL 75-36-700-3 / race SCCL) GN=PGTG_08169 PE=3 SV=1 - [E3KCH2_PUCGT]	201.77	0.1219	3	5	5	20	402	43.8	6.33	1.071	18	9.1	1.079	18	11.8	1.177	18	10.5	1.097	18	16.5	1.109	18	12.2	1.103	18	9.2	1.044	18	7.4	1.012	18	14	0.967	18	9.4	0.908	18	16	0.95	18	10.4	0.986	18	16	0.957	18	9.4
F4S381	Putative uncharacterized protein OS=Melampsora larici-populina (strain 98AG31 / pathotype 3-4-7) GN=MELLADRAFT_50276 PE=4 SV=1 - [F4S381_MELLP]	49.55	0.055	3	1	1	5	218	25.3	6.79	0.781	4	15	0.931	4	12.9	0.853	4	9	0.997	4	3.1	0.778	4	13.6	0.948	4	7.3	0.789	4	5.2	0.962	4	6	1.078	4	13.6	0.966	4	3.6	1.013	4	4.6	0.799	4	10.9	0.945	4	9.6
E3KB79	T-complex protein 1 subunit eta OS=Puccinia graminis f. sp. tritici (strain CRL 75-36-700-3 / race SCCL) GN=PGTG_07841 PE=3 SV=2 - [E3KB79_PUCGT]	443.6	0.2509	34	10	10	42	562	61.4	6.84	1.005	36	14.2	0.99	36	16.8	0.977	36	14.3	0.972	36	14.4	0.986	36	9.5	0.971	36	15.2	1.012	36	14.4	1	36	14.5	1.016	36	21.6	1.036	36	14.4	1.029	36	11.9	1.015	36	20.3	0.998	36	15.4
J3PNP1	Uncharacterized protein OS=Puccinia triticina (isolate 1-1 / race 1 (BBBD)) GN=PTTG_00757 PE=4 SV=1 - [J3PNP1_PUCT1]	36.15	0.0332	1	1	1	8	361	40.9	8.03	0.985	5	12	1.062	5	24	0.922	5	9.4	0.986	5	7.1	0.871	5	1.6	0.931	5	10.3	1.004	5	8.8	1.009	5	10.4	1.041	5	2.1	1.179	5	4.6	1.187	5	4.9	0.979	5	2.7	0.973	5	3.3
E3L294	Proliferating cell nuclear antigen OS=Puccinia graminis f. sp. tritici (strain CRL 75-36-700-3 / race SCCL) GN=PGTG_16695 PE=3 SV=1 - [E3L294_PUCGT]	201.65	0.154	2	5	5	31	487	54.6	4.86	0.876	22	23.9	0.914	22	17.4	0.958	22	15.5	0.977	22	15.5	0.934	22	10.6	0.897	22	9.3	0.978	22	13.2	0.976	22	17.4	1.094	22	27.3	1.008	22	23	1.103	22	13.5	1.112	22	8.9	1.082	22	10.7
E3JS04	Seryl-tRNA synthetase OS=Puccinia graminis f. sp. tritici (strain CRL 75-36-700-3 / race SCCL) GN=PGTG_01422 PE=4 SV=2 - [E3JS04_PUCGT]	289.18	0.1889	24	7	8	18	450	51.2	6.64	0.938	13	13.7	0.928	13	17.2	0.994	13	14.9	0.984	13	22.1	1.014	13	11.3	1.058	13	14.7	0.923	13	16.4	0.978	13	14	1.054	13	19.7	0.905	13	15.7	0.919	13	7.3	1.075	13	24.8	0.993	13	16
E3KZ09	Putative uncharacterized protein OS=Puccinia graminis f. sp. tritici (strain CRL 75-36-700-3 / race SCCL) GN=PGTG_15683 PE=4 SV=2 - [E3KZ09_PUCGT]	198.59	0.0967	15	3	4	14	548	58.2	5.34	0.938	10	19.6	0.971	10	26.4	0.92	10	12	0.955	10	15.3	0.956	10	12.1	1.019	10	10.1	0.994	10	10.9	1.062	10	11.4	1.07	10	15.5	1.016	10	4.6	1.065	10	6.9	1.059	10	17.1	1.023	10	17.5
J3QB39	Uncharacterized protein OS=Puccinia triticina (isolate 1-1 / race 1 (BBBD)) GN=PTTG_08605 PE=4 SV=1 - [J3QB39_PUCT1]	106.79	0.0863	3	3	3	3	255	28.1	8.41	1.104	3	11.4	1.196	3	25.2	1.025	3	3.9	0.947	3	2.1	0.946	3	4.6	0.903	3	6.3	1.022	3	1.4	1.002	3	7.9	0.917	3	12.9	1.019	3	5.8	1.101	3	1.6	1.017	3	6.3	1.056	3	8.4
E3KNB8	Ribonucleoside-diphosphate reductase OS=Puccinia graminis f. sp. tritici (strain CRL 75-36-700-3 / race SCCL) GN=PGTG_11083 PE=3 SV=2 - [E3KNB8_PUCGT]	284.53	0.1032	2	2	8	22	872	97.2	7.66	0.926	9	29.2	1.105	9	28.8	1.079	9	18.5	1.085	9	12.9	1.029	9	11.6	1.043	9	23.3	0.984	9	5.4	0.974	9	17.5	1.005	9	27.1	0.858	9	19.7	0.948	9	7.6	0.885	9	16.7	0.979	9	17
F4R3N0	Ribonucleoside-diphosphate reductase OS=Melampsora larici-populina (strain 98AG31 / pathotype 3-4-7) GN=MELLADRAFT_41450 PE=3 SV=1 - [F4R3N0_MELLP]	235.53	0.0815	1	1	7	14	871	97.3	7.21	0.6	1		0.749	1		0.783	1		0.976	1		0.868	1		1.087	1		0.813	1		1.013	1		1.354	1		1.038	1		0.934	1		0.71	1		0.887	1
E3KCC3	Putative uncharacterized protein OS=Puccinia graminis f. sp. tritici (strain CRL 75-36-700-3 / race SCCL) GN=PGTG_08279 PE=3 SV=1 - [E3KCC3_PUCGT]	93.26	0.081	3	3	3	9	395	42.7	6.84	0.99	9	9.1	0.863	9	27.6	1.028	9	5.2	0.909	9	9.3	1.072	9	5.8	0.977	9	13	1.039	9	3.8	0.937	9	9.2	1.059	9	17.9	1.001	9	6.1	0.962	9	2.9	0.951	9	21	0.963	9	13.5
M5BV12	Isovaleryl-CoA dehydrogenase OS=Thanatephorus cucumeris (strain AG1-IB / isolate 7/3/14) GN=IVD PE=3 SV=1 - [M5BV12_THACB]	58.83	0.1	12	1	2	4	310	32.9	7.37	0.886	1		0.851	1		0.841	1		0.807	1		1.08	1		1.04	1		1.007	1		0.967	1		1.137	1		1.198	1		0.931	1		0.921	1		0.886	1
E3L433	Isovaleryl-CoA dehydrogenase OS=Puccinia graminis f. sp. tritici (strain CRL 75-36-700-3 / race SCCL) GN=PGTG_17165 PE=3 SV=1 - [E3L433_PUCGT]	118.12	0.1216	14	3	4	8	444	49	8.43	1.058	5	43.2	1.048	5	27.4	1.053	5	30.5	1.054	5	4.8	1.022	5	6.1	0.959	5	11.4	0.981	5	2.2	0.97	5	7	0.927	5	41.8	0.932	5	34.2	0.975	5	8.6	1.045	5	25.4	0.991	5	10.5
E3KGM6	Minichromosome maintenance protein 7 (Cell division control protein 47) OS=Puccinia graminis f. sp. tritici (strain CRL 75-36-700-3 / race SCCL) GN=PGTG_08637 PE=3 SV=1 - [E3KGM6_PUCGT]	251.39	0.1309	76	8	8	14	810	90.8	5.67	0.973	12	20.6	0.834	12	15.2	0.924	12	16.2	0.918	12	9.8	0.975	12	13.1	0.862	12	22.4	1.039	12	14	0.966	12	17.1	1.096	12	13.7	1.095	12	7.3	1.073	12	5.4	1.074	12	16.2	0.988	12	15.5
E3JXV4	Phosphoribosylaminoimidazole-succinocarboxamide synthase OS=Puccinia graminis f. sp. tritici (strain CRL 75-36-700-3 / race SCCL) GN=PGTG_02340 PE=3 SV=2 - [E3JXV4_PUCGT]	43.97	0.0621	9	2	2	2	306	34.1	5.73	1.027	1		0.956	1		0.998	1		0.928	1		0.959	1		0.894	1		1.01	1		0.938	1		0.982	1		1.012	1		1.051	1		0.936	1		0.871	1
E3KM63	Transcription factor OS=Puccinia graminis f. sp. tritici (strain CRL 75-36-700-3 / race SCCL) GN=PGTG_11380 PE=4 SV=1 - [E3KM63_PUCGT]	32.34	0.0685	2	1	1	2	146	15.7	10.14	1.214	2	6.5	1.191	2	4.6	1.002	2	7.8	0.982	2	5.8	1.099	2	1.9	1.081	2	0.1	0.945	2	3.6	0.925	2	5.6	0.778	2	10.1	0.943	2	11.4	0.858	2	5.5	0.909	2	17.3	0.891	2	15.4
E3KHK5	Ribose 5-phosphate isomerase A OS=Puccinia graminis f. sp. tritici (strain CRL 75-36-700-3 / race SCCL) GN=PGTG_09493 PE=4 SV=1 - [E3KHK5_PUCGT]	66.29	0.1125	18	2	2	2	311	33.7	7.3	1.059	2	22.6	0.853	2	15.7	1.034	2	4.1	0.832	2	10.8	0.995	2	3.1	0.803	2	9.7	1.046	2	12	0.842	2	18.8	0.988	2	35.3	1.012	2	7.9	1.05	2	8.9	1.158	2	3	0.933	2	3.6
E6R8Q4	Putative uncharacterized protein OS=Cryptococcus gattii serotype B (strain WM276 / ATCC MYA-4071) GN=CGB_F6195W PE=3 SV=1 - [E6R8Q4_CRYGW]	94.92	0.0849	28	1	2	10	259	29	6.11	0.842	1		0.914	1		0.893	1		0.968	1		0.889	1		0.967	1		1.065	1		1.154	1		1.264	1		1.193	1		1.196	1		0.855	1		0.928	1
E3JS21	Putative uncharacterized protein OS=Puccinia graminis f. sp. tritici (strain CRL 75-36-700-3 / race SCCL) GN=PGTG_01485 PE=4 SV=1 - [E3JS21_PUCGT]	63.45	0.0166	1	2	2	2	1565	172.5	6.83	0.988	1		0.914	1		1.072	1		0.99	1		1.118	1		1.036	1		1.062	1		0.98	1		1.074	1		0.991	1		0.948	1		1.112	1		1.028	1
M7WMS7	5-oxoprolinase OS=Rhodosporidium toruloides (strain NP11) GN=RHTO_05313 PE=4 SV=1 - [M7WMS7_RHOT1]	23.17	0.0201	1	1	1	1	596	64.5	6.04	0.518	1		0.891	1		0.649	1		1.115	1		0.481	1		0.829	1		0.594	1		1.021	1		1.146	1		0.916	1		1.234	1		0.612	1		1.053	1
J3Q7I9	Uncharacterized protein OS=Puccinia triticina (isolate 1-1 / race 1 (BBBD)) GN=PTTG_07355 PE=3 SV=1 - [J3Q7I9_PUCT1]	495.44	0.3853	31	1	9	80	340	35.7	8.62	1.37	11	25	1.179	11	11.4	1.399	11	25.3	1.236	11	21.4	1.349	11	17.8	1.156	11	9.9	1.145	11	10.7	1.024	11	11.8	0.848	11	14.2	0.837	11	23.4	0.919	11	13.6	1.418	11	38.5	1.159	11	8.2
F4S8X5	Putative uncharacterized protein OS=Melampsora larici-populina (strain 98AG31 / pathotype 3-4-7) GN=MELLADRAFT_45876 PE=3 SV=1 - [F4S8X5_MELLP]	506.77	0.3912	31	1	9	84	340	35.9	8.68	0.762	15	52.3	0.846	15	63.3	1.106	15	17.4	1.054	15	36.5	1.16	15	15.1	1.156	15	21.4	0.999	15	14.1	1.019	15	43.3	1.369	15	61.8	0.851	15	22.8	0.895	15	14	1.032	15	39.8	1.059	15	19.5
E3KK27	60S ribosomal protein L33-B OS=Puccinia graminis f. sp. tritici (strain CRL 75-36-700-3 / race SCCL) GN=PGTG_10811 PE=4 SV=2 - [E3KK27_PUCGT]	50.18	0.0769	1	1	1	4	104	11.8	11.03
J3PS51	Uncharacterized protein (Fragment) OS=Puccinia triticina (isolate 1-1 / race 1 (BBBD)) GN=PTTG_01967 PE=4 SV=1 - [J3PS51_PUCT1]	51.59	0.2632	3	2	2	3	95	10.7	8.78	0.901	3	2.4	0.995	3	16.4	0.911	3	13.2	1.073	3	9.8	0.826	3	27.3	0.915	3	7	1.024	3	6.9	1.129	3	10.2	1.136	3	4.5	1.125	3	0.4	1.237	3	17.3	1.046	3	2.9	1.038	3	2.5
J3PUG1	Uncharacterized protein OS=Puccinia triticina (isolate 1-1 / race 1 (BBBD)) GN=PTTG_02777 PE=4 SV=1 - [J3PUG1_PUCT1]	175.7	0.3551	3	6	6	15	214	24.7	8.63	1.048	11	14	1.049	11	12.9	0.996	11	3.1	0.968	11	8.1	0.999	11	9	1.017	11	6.6	1.043	11	11.6	1.015	11	4.7	1.003	11	19.1	1.004	11	7.5	0.988	11	15	0.946	11	12.6	0.984	11	6.2
E3K7G4	Glutathione peroxidase OS=Puccinia graminis f. sp. tritici (strain CRL 75-36-700-3 / race SCCL) GN=PGTG_06424 PE=3 SV=2 - [E3K7G4_PUCGT]	136.93	0.1648	5	3	3	13	182	20.3	8.62	1.11	12	16.8	1.107	12	11.7	1.059	12	9.5	0.998	12	15.8	1.102	12	7.5	1.077	12	11.4	1.07	12	12.3	1.04	12	4.6	0.949	12	25.3	1.075	12	16.1	0.96	12	10.4	1.016	12	10.6	0.964	12	12.4
E3KS42	Putative uncharacterized protein OS=Puccinia graminis f. sp. tritici (strain CRL 75-36-700-3 / race SCCL) GN=PGTG_13336 PE=4 SV=2 - [E3KS42_PUCGT]	403.86	0.0787	9	3	11	26	1525	171.9	6.04	0.719	4	23.3	0.767	4	27.6	1.023	4	5.8	1.063	4	7.7	0.924	4	11.3	0.947	4	13.9	0.867	4	9.5	0.975	4	8.3	1.317	4	31	0.884	4	15.7	1.049	4	10.7	0.866	4	18.7	0.885	4	3.1
J3PWQ5	Uncharacterized protein OS=Puccinia triticina (isolate 1-1 / race 1 (BBBD)) GN=PTTG_03571 PE=4 SV=1 - [J3PWQ5_PUCT1]	366.98	0.081	6	3	11	28	1481	165	6.13	1.02	8	11.5	0.984	8	19.2	1.092	8	7.7	1.053	8	11.4	1.135	8	12.8	1.12	8	12.9	1.001	8	4.5	0.979	8	17.3	1.041	8	5.6	0.952	8	15.6	0.885	8	16.1	1.039	8	18.3	1.002	8	14.6
E3KMW8	Putative uncharacterized protein OS=Puccinia graminis f. sp. tritici (strain CRL 75-36-700-3 / race SCCL) GN=PGTG_10933 PE=4 SV=2 - [E3KMW8_PUCGT]	228.76	0.0818	2	1	6	12	1002	113.1	6.83	1.103	2	30.8	1.186	2	33.4	1.267	2	16.6	1.36	2	14.1	0.901	2	20.3	0.97	2	17.8	0.921	2	12.1	0.988	2	9.6	0.834	2	44	0.727	2	4.4	1.021	2	8.1	1.031	2	2.6	1.108	2	5
J3PZA6	Uncharacterized protein OS=Puccinia triticina (isolate 1-1 / race 1 (BBBD)) GN=PTTG_04472 PE=4 SV=1 - [J3PZA6_PUCT1]	207.69	0.0822	2	1	6	10	985	111.4	6.76	1.064	1		1.114	1		0.957	1		1.001	1		1.046	1		1.098	1		1.023	1		1.07	1		0.961	1		1.069	1		0.976	1		0.913	1		0.957	1
J3PU53	Uncharacterized protein OS=Puccinia triticina (isolate 1-1 / race 1 (BBBD)) GN=PTTG_02669 PE=4 SV=1 - [J3PU53_PUCT1]	126.68	0.2371	1	3	3	9	194	21.6	7.37	1.102	7	5.8	1.008	7	10.8	0.951	7	7.9	0.898	7	6.4	0.89	7	5.8	0.845	7	7	1.024	7	21.7	1.013	7	9.5	1.079	7	31.5	1.059	7	16.1	1.271	7	13.6	1.314	7	10.6	1.243	7	10.3
E3K4D7	6-phosphofructokinase OS=Puccinia graminis f. sp. tritici (strain CRL 75-36-700-3 / race SCCL) GN=PGTG_05736 PE=3 SV=2 - [E3K4D7_PUCGT]	301.44	0.1238	10	7	7	11	840	92.1	7.14	1.074	9	15.1	1.086	9	25.5	1.027	9	8.9	1.171	9	12.6	0.95	9	9.8	1.035	9	25.5	1.018	9	7.3	1.039	9	19.4	1.034	9	15	0.984	9	7.8	1.011	9	15	0.942	9	12.9	0.962	9	18.8
E3JTZ4	Putative uncharacterized protein OS=Puccinia graminis f. sp. tritici (strain CRL 75-36-700-3 / race SCCL) GN=PGTG_00846 PE=4 SV=2 - [E3JTZ4_PUCGT]	229.95	0.1548	1	6	7	22	336	37	9.26	1.018	17	25.4	1.039	17	21.6	1.098	17	12	1.102	17	19.8	1.09	17	18.2	1.074	17	10	1.055	17	17.7	0.999	17	7.7	0.962	17	18.1	0.941	17	10.7	0.904	17	16.2	0.942	17	14.2	1.015	17	20.5
J3QA19	Uncharacterized protein OS=Puccinia triticina (isolate 1-1 / race 1 (BBBD)) GN=PTTG_08235 PE=3 SV=1 - [J3QA19_PUCT1]	467.97	0.3144	5	1	11	43	423	46.8	5.68	0.371	2	147.5	0.652	2	26.3	1.006	2	31.8	1.768	2	54.1	1.066	2	138.8	1.88	2	22.3	0.654	2	19.7	1.148	2	68.6	1.763	2	108	0.65	2	11.5	0.612	2	101.4	0.766	2	30.4	1.347	2	55.6
J3PYA8	Uncharacterized protein OS=Puccinia triticina (isolate 1-1 / race 1 (BBBD)) GN=PTTG_04124 PE=4 SV=1 - [J3PYA8_PUCT1]	96.81	0.105	2	3	3	23	362	37.9	8.7	1.067	23	12.6	1.089	23	16.7	1.064	23	8	1.109	23	8.2	1.069	23	13.7	1.126	23	17.6	1	23	6.9	1.041	23	17.8	0.967	23	8.2	0.959	23	11.5	0.931	23	7.7	0.965	23	9.3	1.037	23	10.6
E3KN62	Putative uncharacterized protein OS=Puccinia graminis f. sp. tritici (strain CRL 75-36-700-3 / race SCCL) GN=PGTG_11027 PE=4 SV=2 - [E3KN62_PUCGT]	103.46	0.1674	1	3	3	9	215	24.1	5.64	0.975	9	14.3	1.102	9	2.6	1.024	9	18.7	1.043	9	6.7	0.932	9	9.1	1.022	9	21.8	0.978	9	8.8	1.044	9	9.4	0.944	9	12.9	0.984	9	7.5	0.95	9	10.5	1.03	9	10	1.089	9	13.6
J3Q4J7	Uncharacterized protein OS=Puccinia triticina (isolate 1-1 / race 1 (BBBD)) GN=PTTG_06313 PE=3 SV=1 - [J3Q4J7_PUCT1]	150.01	0.1171	7	1	4	21	444	46.8	7.49	0.798	5	24.9	0.887	5	21.1	1.007	5	0.1	1.101	5	10.5	0.992	5	2.9	1.143	5	9	0.964	5	13.7	0.943	5	29	1.276	5	22.2	0.873	5	20.7	0.902	5	24.3	0.874	5	6.2	0.931	5	20.9
F4S861	Putative uncharacterized protein OS=Melampsora larici-populina (strain 98AG31 / pathotype 3-4-7) GN=MELLADRAFT_50754 PE=3 SV=1 - [F4S861_MELLP]	107.7	0.0547	7	1	3	14	475	50.3	7.8	1.272	4	13.9	1.263	4	10.4	1.217	4	5.3	1.215	4	1.5	1.271	4	5.8	1.278	4	2.1	1.025	4	7.3	1.016	4	1	0.805	4	9.8	0.831	4	0.7	0.796	4	1.6	1.113	4	10.2	1.069	4	14
E3JT80	Putative uncharacterized protein OS=Puccinia graminis f. sp. tritici (strain CRL 75-36-700-3 / race SCCL) GN=PGTG_01952 PE=4 SV=1 - [E3JT80_PUCGT]	127.03	0.041	2	2	4	5	999	114.1	6.48	0.988	2	7.2	0.881	2	11.1	0.944	2	1	0.841	2	17.5	1.047	2	8.1	0.936	2	10.3	1.068	2	8.8	0.951	2	9.6	1.081	2	1.5	1.131	2	7.8	1.018	2	0.7	0.997	2	11.7	0.889	2	6.7
E2LF87	Enolase (Fragment) OS=Moniliophthora perniciosa (strain FA553 / isolate CP02) GN=MPER_05041 PE=3 SV=1 - [E2LF87_MONPE]	125.99	0.1104	5	1	2	35	317	33.8	5.31	1.297	6	20.7	1.314	6	16.2	1.102	6	5.6	1.095	6	13.4	0.972	6	13.8	0.966	6	15.9	0.878	6	6.1	0.899	6	16.2	0.659	6	19.7	0.775	6	3.8	0.904	6	5.7	1.193	6	12.7	1.197	6	22
H6QQE7	Proteasome subunit beta type OS=Puccinia graminis f. sp. tritici (strain CRL 75-36-700-3 / race SCCL) GN=PGTG_21101 PE=3 SV=1 - [H6QQE7_PUCGT]	167.03	0.3866	3	5	5	18	194	21.8	7.46	0.953	17	20.1	0.934	17	23	0.932	17	21.3	0.913	17	16.9	0.946	17	11.5	0.961	17	17.8	1.065	17	16.5	1.025	17	15.4	1.061	17	17	1.147	17	5.9	1.069	17	13.4	1.11	17	19.5	0.955	17	18.8
E3JST1	Putative uncharacterized protein OS=Puccinia graminis f. sp. tritici (strain CRL 75-36-700-3 / race SCCL) GN=PGTG_01699 PE=4 SV=2 - [E3JST1_PUCGT]	97.94	0.0584	2	3	3	7	548	60.8	6.71	0.998	6	12.9	0.909	6	17.1	0.969	6	6.2	0.915	6	12.4	1.039	6	8.7	1.021	6	15.1	1.054	6	4.2	1.028	6	14.9	1.082	6	8.5	1.128	6	6.2	1.017	6	9.6	0.961	6	3.3	0.99	6	14.8
J3QB29	Uncharacterized protein OS=Puccinia triticina (isolate 1-1 / race 1 (BBBD)) GN=PTTG_08595 PE=4 SV=1 - [J3QB29_PUCT1]	26.39	0.0203	3	1	1	1	639	72.3	7.33
D8Q8F8	Putative uncharacterized protein OS=Schizophyllum commune (strain H4-8 / FGSC 9210) GN=SCHCODRAFT_82606 PE=3 SV=1 - [D8Q8F8_SCHCM]	136.04	0.0411	9	1	3	11	949	105.7	6.07	1.133	7	19.6	1.1	7	17.5	0.976	7	11.2	1.047	7	12.4	0.934	7	9.6	1.003	7	10.5	0.984	7	1.8	0.987	7	19.4	0.849	7	8.9	0.921	7	14.2	0.986	7	14.7	1.076	7	10	1.137	7	3.4
J3Q4P9	Uncharacterized protein OS=Puccinia triticina (isolate 1-1 / race 1 (BBBD)) GN=PTTG_06365 PE=4 SV=1 - [J3Q4P9_PUCT1]	39.34	0.0811	2	1	1	5	148	16.7	7.4	0.979	5	31.5	1.024	5	40.8	0.971	5	6.5	0.958	5	16.1	1.027	5	6.5	1.05	5	10.3	1.121	5	4.9	1.07	5	14.3	1.152	5	34.1	1.118	5	7.5	1.05	5	6.1	1.14	5	8.8	1.124	5	3.1
J3QA44	40S ribosomal protein S27 OS=Puccinia triticina (isolate 1-1 / race 1 (BBBD)) GN=PTTG_08260 PE=3 SV=1 - [J3QA44_PUCT1]	101.43	0.1596	1	1	1	21	94	10	8.02	0.87	13	33.4	0.949	13	32.7	1.107	14	7.8	1.153	14	11.7	1.053	14	15.3	1.128	14	18.6	0.922	14	10.7	0.958	14	14.3	1.072	13	18.6	0.828	14	10.4	0.824	14	19.4	1.129	14	9.8	1.302	14	14.7
[truncated: 1,068 more rows]
[truncated: 45 more columns]
