# Supplementary material for: Proteomic Analysis of UV-B-Induced Virulence-Mutant Strains of Puccinia striiformis f. sp. tritici Based on iTRAQ Technology
Source: Front Microbiol. 2020 Oct 2;11:542961. doi: 10.3389/fmicb.2020.542961 (PMC7562792; doi:10.3389/fmicb.2020.542961)
Supplement: Supplementary file 3 [file Table_3.XLS]

## Sheet: Sheet1
Supplementary Table 3. KEGG pathway enrichment of differentially expressed proteins of CYR32-5 vs. CYR32, CYR32-61 vs. CYR32, and CYR32-61 vs. CYR32-5
Pathway accession	Pathway name	Protein list	P-value
map03010a	Ribosome	F4SA97, F8Q9E2,M7XAY4,P51997	6.85×10-4
map01200a	Carbon metabolism	F4S861,F4S8X5,G0SYP1,I4Y6M9,M5FPE0,M5G8Y3,S8FB90,U3L236	1.63×10-2
map01110a	Biosynthesis of secondary metabolites	F4S861,F4S8X5,G0SYP1,G7E8L1,I4Y6M9,K5V5U7,M5FPE0,M5G8Y3,S8FB90,U3L236	2.45×10-2
map00620a	Pyruvate metabolism	F4S861,K5V5U7,M5FPE0,M5G8Y3	2.48×10-2
map01100a	Metabolic pathways	F4S0Z3,F4S861,F4S8X5,F4SB19,G0SYP1,G7E8L1,H6QUT2,I4Y6M9,K5V5U7,M5FPE0,M5G8Y3,Q4R0J7,S8FB90,U3L236,U5HE12	4.56×10-2
map04020b	Calcium signaling pathway	E3L0W8,J6EXB0,M5FTW6	7.38×10-4
map04022b	cGMP-PKG signaling pathway	E3L0W8,J6EXB0,M5FTW6	2.68×10-3
map04912b	GnRH signaling pathway	E3L0W8,M5FTW6	2.03×10-2
map04024b	cAMP signaling pathway	E3L0W8,M5FTW6	3.84×10-2
map04066b	HIF-1 signaling pathway	F4S9P5	3.84×10-2
map04916b	Melanogenesis	E3L0W8,M5FTW6	3.84×10-2
map01200b	Carbon metabolism	D4QFJ2,E3JUV4,E3KJR8,E6R529,F4R4B5,F4S8X5,F4S9P5,M5G8Y3,	4.62×10-2
map04912c	GnRH signaling pathway	E3KLJ3,E3L0W8,M5FTW6	4.35×10-4
map04024c	cAMP signaling pathway	E3KLJ3,E3L0W8,M5FTW6	1.64×10-3
map04916c	Melanogenesis	E3KLJ3,E3L0W8,M5FTW6	1.64×10-3
map03010c	Ribosome	E3JQ18,E3JVM9,E3K5L7,E3KXT5,F4RJ34,F4S214,M7WWX9,P51997,V5GFY5	2.46×10-3
map04015c	Rap1 signaling pathway	E3KLJ3,E3L0W8,M5FTW6	3.87×10-3
map04022c	cGMP-PKG signaling pathway	E3KLJ3,E3L0W8,M5FTW6	1.82×10-2
map04020c	Calcium signaling pathway	E3KLJ3,E3L0W8,M5FTW6	3.47×10-2
NOTE:The superscript a, b and c indicated the KEGG pathways that the differentially expressed proteins of CYR32-5 vs. CYR32, CYR32-61 vs. CYR32, and CYR32-61 vs. CYR32-5 were involved in, respectively.
